# Supplementary material for: Comprehensive Proteome and Acetylome Analysis of Needle Senescence in Larix gmelinii
Source: Int J Mol Sci. 2024 Jun 21;25(13):6824. doi: 10.3390/ijms25136824 (PMC11241215; doi:10.3390/ijms25136824)
Supplement: Supplementary file 1 [file ijms-25-06824-s001.zip]

Archive with 4 entries (4 files):
- supplementary materials.pdf
- Table S1.xlsx
- Table S2.xlsx
- Table S3.xlsx
