# Supplementary material for: Comprehensive Proteome and Acetylome Analysis of Needle Senescence in Larix gmelinii
Source: Int J Mol Sci. 2024 Jun 21;25(13):6824. doi: 10.3390/ijms25136824 (PMC11241215; doi:10.3390/ijms25136824)
Supplement: Supplementary file 1 [file ijms-25-06824-s001.zip › Table S1.xlsx]

## Sheet: Table S1
Table S1. DEPs information
Protein accession	Protein description	A_Y/A_G Ratio	A_Y/A_G P value	Regulated Type	MW [kDa]	Coverage [%]	Peptides	Unique peptides	A_G_1	A_G_2	A_G_3	A_Y_1	A_Y_2	A_Y_3	Subcellular localization	KEGG KO No.	KEGG Gene	KEGG pathway	Biological Process	Cellular Component	Molecular Function	Pfam ID	Domain description	KOG category	KOG NO.	KOG description
Cluster-19369.0_orf1	1275386157|ATU07022.1 photosystem I subunit VII (chloroplast) [Aconitum sinomontanum]	0.4146	3.21538e-06	Down	9.3057	71.4	6	6	1.45151	1.38009	1.40984	0.607406	0.581287	0.569874	chloroplast	K02691	psaC; photosystem I subunit VII	map00195 Photosynthesis; map01100 Metabolic pathways	GO:0008152 metabolic process; GO:0009987 cellular process; GO:0015979 photosynthesis; GO:0044237 cellular metabolic process;	GO:0005622 intracellular; GO:0005623 cell; GO:0005737 cytoplasm; GO:0009507 chloroplast; GO:0009521 photosystem; GO:0009522 photosystem I; GO:0009532 plastid stroma; GO:0009533 chloroplast stromal thylakoid; GO:0009534 chloroplast thylakoid; GO:0009535 chloroplast thylakoid membrane; GO:0009536 plastid; GO:0009570 chloroplast stroma; GO:0009579 thylakoid; GO:0016020 membrane; GO:0031976 plastid t…
Cluster-26589.0_orf1	1585810981|XP_028099475.1 DNA gyrase subunit A, chloroplastic/mitochondrial isoform X2 [Camellia sinensis]	0.5837	0.000232046	Down	105.44	18.2	14	14	1.16651	1.32041	1.30172	0.752805	0.712058	0.746498	chloroplast	K02469	gyrA; DNA gyrase subunit A [EC:5.6.2.2]			GO:0005622 intracellular; GO:0005623 cell; GO:0005634 nucleus; GO:0005654 nucleoplasm; GO:0005737 cytoplasm; GO:0005739 mitochondrion; GO:0009295 nucleoid; GO:0009507 chloroplast; GO:0009536 plastid; GO:0016592 mediator complex; GO:0031974 membrane-enclosed lumen; GO:0031981 nuclear lumen; GO:0032991 protein-containing complex; GO:0043226 organelle; GO:0043227 membrane-bounded organelle; GO:00432…				B	KOG0355	DNA topoisomerase type II
Cluster-29366.0_orf1	148910469|ABR18310.1 unknown [Picea sitchensis]	7.2	1.38678e-05	Up	16.049	39.1	6	1	0.208871		0.21486	1.60649	1.5013	1.46848	cytoplasm	K02875	RP-L14e, RPL14; large subunit ribosomal protein L14e	map03010 Ribosome	GO:0006412 translation; GO:0006518 peptide metabolic process; GO:0006807 nitrogen compound metabolic process; GO:0008152 metabolic process; GO:0009058 biosynthetic process; GO:0009059 macromolecule biosynthetic process; GO:0009987 cellular process; GO:0010467 gene expression; GO:0019538 protein metabolic process; GO:0022613 ribonucleoprotein complex biogenesis; GO:0034641 cellular nitrogen compou…	GO:0005622 intracellular; GO:0005623 cell; GO:0005634 nucleus; GO:0005730 nucleolus; GO:0005737 cytoplasm; GO:0005773 vacuole; GO:0005774 vacuolar membrane; GO:0005783 endoplasmic reticulum; GO:0005829 cytosol; GO:0005840 ribosome; GO:0005844 polysome; GO:0005911 cell-cell junction; GO:0009506 plasmodesma; GO:0009507 chloroplast; GO:0009536 plastid; GO:0012505 endomembrane system; GO:0015934 larg…	GO:0003676 nucleic acid binding; GO:0003723 RNA binding; GO:0003729 mRNA binding; GO:0003735 structural constituent of ribosome; GO:0005198 structural molecule activity; GO:0005488 binding; GO:0097159 organic cyclic compound binding; GO:1901363 heterocyclic compound binding;			J	KOG3421	60S ribosomal protein L14
Cluster-30643.0_orf1	1344039606|XP_023907196.1 glyceraldehyde-3-phosphate dehydrogenase-like [Quercus suber]	8.6952	0.000360553	Up	36.777	10.9	3	0	0.146829	0.196232	0.275804	2.005	1.80573	1.57041	cytoplasm	K00134	GAPDH, gapA; glyceraldehyde 3-phosphate dehydrogenase [EC:1.2.1.12]	map00010 Glycolysis / Gluconeogenesis; map00710 Carbon fixation in photosynthetic organisms; map01100 Metabolic pathways; map01110 Biosynthesis of secondary metabolites; map01200 Carbon metabolism; map01230 Biosynthesis of amino acids	GO:0001932 regulation of protein phosphorylation; GO:0001934 positive regulation of protein phosphorylation; GO:0005975 carbohydrate metabolic process; GO:0005996 monosaccharide metabolic process; GO:0006006 glucose metabolic process; GO:0006007 glucose catabolic process; GO:0006082 organic acid metabolic process; GO:0006090 pyruvate metabolic process; GO:0006091 generation of precursor metabolit…	GO:0005576 extracellular region; GO:0005618 cell wall; GO:0005622 intracellular; GO:0005623 cell; GO:0005634 nucleus; GO:0005737 cytoplasm; GO:0005739 mitochondrion; GO:0005811 lipid droplet; GO:0005829 cytosol; GO:0005886 plasma membrane; GO:0009277 fungal-type cell wall; GO:0016020 membrane; GO:0030312 external encapsulating structure; GO:0032991 protein-containing complex; GO:0043226 organelle…	GO:0003676 nucleic acid binding; GO:0003682 chromatin binding; GO:0003723 RNA binding; GO:0003824 catalytic activity; GO:0004365 glyceraldehyde-3-phosphate dehydrogenase (NAD+) (phosphorylating) activity; GO:0005488 binding; GO:0016491 oxidoreductase activity; GO:0016620 oxidoreductase activity, acting on the aldehyde or oxo group of donors, NAD or NADP as acceptor; GO:0016903 oxidoreductase acti…	PF00044; PF02800	Glyceraldehyde 3-phosphate dehydrogenase, NAD binding domain; Glyceraldehyde 3-phosphate dehydrogenase, C-terminal domain	G	KOG0657	Glyceraldehyde 3-phosphate dehydrogenase
Cluster-30829.0_orf1	116785433|ABK23720.1 unknown [Picea sitchensis]	1.9131	0.000266286	Up	23.828	35.7	7	3	0.644476	0.747486	0.667684	1.39168	1.28305	1.26562	chloroplast	K07893	RAB6A; Ras-related protein Rab-6A					PF00071	Ras family	U	KOG0094	GTPase Rab6/YPT6/Ryh1, small G protein superfamily
Cluster-31258.0_orf1	694364333|XP_009361266.1 PREDICTED: peroxidase 5-like [Pyrus x bretschneideri]	3.8504	6.14758e-06	Up	29.537	55.7	10	10	0.410444	0.394217	0.432356	1.69614	1.53452	1.53232	extracellular	K00430	E1.11.1.7; peroxidase [EC:1.11.1.7]	map00940 Phenylpropanoid biosynthesis; map01100 Metabolic pathways; map01110 Biosynthesis of secondary metabolites				PF00141	Peroxidase
Cluster-3128.10176_orf1	148908587|ABR17403.1 unknown [Picea sitchensis]	5.3991	0.00661708	Up	14.539	22.6	3	2	0.189597	0.359938		1.28191	1.62043	1.54812	nucleus	K11251	H2A; histone H2A		GO:0006325 chromatin organization; GO:0006342 chromatin silencing; GO:0006355 regulation of transcription, DNA-templated; GO:0006996 organelle organization; GO:0009889 regulation of biosynthetic process; GO:0009890 negative regulation of biosynthetic process; GO:0009892 negative regulation of metabolic process; GO:0009987 cellular process; GO:0010468 regulation of gene expression; GO:0010556 regu…	GO:0000228 nuclear chromosome; GO:0000785 chromatin; GO:0000790 nuclear chromatin; GO:0005622 intracellular; GO:0005623 cell; GO:0005634 nucleus; GO:0005694 chromosome; GO:0031974 membrane-enclosed lumen; GO:0031981 nuclear lumen; GO:0043226 organelle; GO:0043227 membrane-bounded organelle; GO:0043228 non-membrane-bounded organelle; GO:0043229 intracellular organelle; GO:0043231 intracellular mem…	GO:0003676 nucleic acid binding; GO:0003677 DNA binding; GO:0005488 binding; GO:0097159 organic cyclic compound binding; GO:1901363 heterocyclic compound binding;	PF00125	Core histone H2A/H2B/H3/H4	B	KOG1756	Histone 2A
Cluster-3128.1041_orf2	1570304610|RYR77204.1 hypothetical protein Ahy_A01g001657 [Arachis hypogaea]	4.4455	0.000367182	Up	20.687	39.8	6	6	0.304137	0.347897		1.46481	1.56662	1.31654	nucleus	K00430	E1.11.1.7; peroxidase [EC:1.11.1.7]	map00940 Phenylpropanoid biosynthesis; map01100 Metabolic pathways; map01110 Biosynthesis of secondary metabolites				PF00141	Peroxidase
Cluster-3128.10426_orf1	326533734|BAK05398.1 predicted protein [Hordeum vulgare subsp. vulgare]	22.7038	0.000230422	Up	30.035	46.1	12	10	0.111488	0.08799	0.053646	2.15071	1.46004	2.13612	chloroplast	K02985	RP-S3e, RPS3; small subunit ribosomal protein S3e	map03010 Ribosome	GO:0000054 ribosomal subunit export from nucleus; GO:0000056 ribosomal small subunit export from nucleus; GO:0002181 cytoplasmic translation; GO:0006139 nucleobase-containing compound metabolic process; GO:0006259 DNA metabolic process; GO:0006281 DNA repair; GO:0006403 RNA localization; GO:0006405 RNA export from nucleus; GO:0006407 rRNA export from nucleus; GO:0006412 translation; GO:0006518 pe…	GO:0005622 intracellular; GO:0005623 cell; GO:0005634 nucleus; GO:0005737 cytoplasm; GO:0005829 cytosol; GO:0005840 ribosome; GO:0015935 small ribosomal subunit; GO:0022626 cytosolic ribosome; GO:0022627 cytosolic small ribosomal subunit; GO:0030684 preribosome; GO:0030686 90S preribosome; GO:0030688 preribosome, small subunit precursor; GO:0032991 protein-containing complex; GO:0043226 organelle…	GO:0000702 oxidized base lesion DNA N-glycosylase activity; GO:0003676 nucleic acid binding; GO:0003677 DNA binding; GO:0003684 damaged DNA binding; GO:0003735 structural constituent of ribosome; GO:0003824 catalytic activity; GO:0003906 DNA-(apurinic or apyrimidinic site) endonuclease activity; GO:0005198 structural molecule activity; GO:0005488 binding; GO:0008534 oxidized purine nucleobase les…	PF07650; PF00189	KH domain; Ribosomal protein S3, C-terminal domain	J	KOG3181	40S ribosomal protein S3
Cluster-3128.11076_orf1	294462977|ADE77027.1 unknown [Picea sitchensis]	1.707	0.000765447	Up	34.657	33.9	7	7	0.761479	0.710499	0.744478	1.39657	1.16767	1.2193	chloroplast	K12179	COPS6, CSN6; COP9 signalosome complex subunit 6		GO:0000338 protein deneddylation; GO:0006464 cellular protein modification process; GO:0006508 proteolysis; GO:0006511 ubiquitin-dependent protein catabolic process; GO:0006807 nitrogen compound metabolic process; GO:0007275 multicellular organism development; GO:0008152 metabolic process; GO:0009056 catabolic process; GO:0009057 macromolecule catabolic process; GO:0009987 cellular process; GO:00…	GO:0005622 intracellular; GO:0005623 cell; GO:0005634 nucleus; GO:0043226 organelle; GO:0043227 membrane-bounded organelle; GO:0043229 intracellular organelle; GO:0043231 intracellular membrane-bounded organelle;				OT	KOG3050	COP9 signalosome, subunit CSN6
Cluster-3128.11905_orf1	720020465|XP_010262412.1 PREDICTED: carbamoyl-phosphate synthase large chain, chloroplastic-like [Nelumbo nucifera]	0.3886	0.00122645	Down	130.42	19.5	20	19	1.54597	1.49642	1.27862	0.456706	0.580973	0.641312	chloroplast	K01955	carB, CPA2; carbamoyl-phosphate synthase large subunit [EC:6.3.5.5]	map00240 Pyrimidine metabolism; map00250 Alanine, aspartate and glutamate metabolism; map01100 Metabolic pathways	GO:0000050 urea cycle; GO:0006082 organic acid metabolic process; GO:0006520 cellular amino acid metabolic process; GO:0006525 arginine metabolic process; GO:0006526 arginine biosynthetic process; GO:0006807 nitrogen compound metabolic process; GO:0006950 response to stress; GO:0007154 cell communication; GO:0008152 metabolic process; GO:0008652 cellular amino acid biosynthetic process; GO:000905…	GO:0005622 intracellular; GO:0005623 cell; GO:0005737 cytoplasm; GO:0005951 carbamoyl-phosphate synthase complex; GO:0009507 chloroplast; GO:0009532 plastid stroma; GO:0009536 plastid; GO:0009570 chloroplast stroma; GO:0016020 membrane; GO:0032991 protein-containing complex; GO:0043226 organelle; GO:0043227 membrane-bounded organelle; GO:0043229 intracellular organelle; GO:0043231 intracellular m…	GO:0003824 catalytic activity; GO:0004087 carbamoyl-phosphate synthase (ammonia) activity; GO:0004088 carbamoyl-phosphate synthase (glutamine-hydrolyzing) activity; GO:0016874 ligase activity; GO:0016879 ligase activity, forming carbon-nitrogen bonds; GO:0016884 carbon-nitrogen ligase activity, with glutamine as amido-N-donor;	PF02786; PF02787; PF02142	Carbamoyl-phosphate synthase L chain, ATP binding domain; Carbamoyl-phosphate synthetase large chain, oligomerisation domain; MGS-like domain	EF	KOG0370	Multifunctional pyrimidine synthesis protein CAD (includes carbamoyl-phophate synthetase, aspartate transcarbamylase, and glutamine amidotransferase)
Cluster-3128.1220_orf1	116781273|ABK22032.1 unknown [Picea sitchensis]	2.856	2.60602e-06	Up	34.961	11.4	3	3	0.514457	0.518425	0.523116	1.4099	1.48953	1.54457	chloroplast	K00430	E1.11.1.7; peroxidase [EC:1.11.1.7]	map00940 Phenylpropanoid biosynthesis; map01100 Metabolic pathways; map01110 Biosynthesis of secondary metabolites	GO:0000003 reproduction; GO:0002215 defense response to nematode; GO:0003006 developmental process involved in reproduction; GO:0006950 response to stress; GO:0006952 defense response; GO:0007275 multicellular organism development; GO:0009791 post-embryonic development; GO:0009908 flower development; GO:0022414 reproductive process; GO:0032501 multicellular organismal process; GO:0032502 developm…	GO:0005622 intracellular; GO:0005623 cell; GO:0005737 cytoplasm; GO:0005773 vacuole; GO:0005774 vacuolar membrane; GO:0005794 Golgi apparatus; GO:0012505 endomembrane system; GO:0016020 membrane; GO:0031090 organelle membrane; GO:0043226 organelle; GO:0043227 membrane-bounded organelle; GO:0043229 intracellular organelle; GO:0043231 intracellular membrane-bounded organelle; GO:0098588 bounding me…		PF00141	Peroxidase
Cluster-3128.12220_orf1	1025305008|XP_016500393.1 PREDICTED: histone H4-like [Nicotiana tabacum]	3.0228	0.000335138	Up	11.967	50.5	9	6	0.426614	0.479522	0.585371	1.53253	1.56407	1.41189	nucleus	K11254	H4; histone H4							B	KOG3467	Histone H4
Cluster-3128.12638_orf1	1035955287|OAY77116.1 Mitochondrial import receptor subunit TOM40-1 [Ananas comosus]	1.8653	0.00052049	Up	36.227	59.9	14	10	0.62122	0.706136	0.766633	1.3167	1.29046	1.29885	nucleus	K11518	TOM40; mitochondrial import receptor subunit TOM40		GO:0006605 protein targeting; GO:0006626 protein targeting to mitochondrion; GO:0006810 transport; GO:0006839 mitochondrial transport; GO:0006886 intracellular protein transport; GO:0006996 organelle organization; GO:0007005 mitochondrion organization; GO:0008104 protein localization; GO:0009987 cellular process; GO:0015031 protein transport; GO:0015833 peptide transport; GO:0016043 cellular comp…	GO:0005622 intracellular; GO:0005623 cell; GO:0005737 cytoplasm; GO:0005739 mitochondrion; GO:0005740 mitochondrial envelope; GO:0005741 mitochondrial outer membrane; GO:0005742 mitochondrial outer membrane translocase complex; GO:0005743 mitochondrial inner membrane; GO:0005773 vacuole; GO:0005774 vacuolar membrane; GO:0016020 membrane; GO:0019866 organelle inner membrane; GO:0019867 outer membr…	GO:0005215 transporter activity; GO:0008320 protein transmembrane transporter activity; GO:0015399 primary active transmembrane transporter activity; GO:0015450 P-P-bond-hydrolysis-driven protein transmembrane transporter activity; GO:0022804 active transmembrane transporter activity; GO:0022857 transmembrane transporter activity; GO:0022884 macromolecule transmembrane transporter activity; GO:00…			U	KOG3296	Translocase of outer mitochondrial membrane complex, subunit TOM40
Cluster-3128.12793_orf1	148910590|ABR18365.1 unknown [Picea sitchensis]	0.3027	0.00015231	Down	41.632	23.6	6	5	1.34408	1.52072	1.74119	0.500504	0.458752	0.434749	chloroplast	K08695	ANR; anthocyanidin reductase [EC:1.3.1.77]	map00941 Flavonoid biosynthesis; map01100 Metabolic pathways; map01110 Biosynthesis of secondary metabolites	GO:0008152 metabolic process; GO:0009889 regulation of biosynthetic process; GO:0009890 negative regulation of biosynthetic process; GO:0009892 negative regulation of metabolic process; GO:0009962 regulation of flavonoid biosynthetic process; GO:0009964 negative regulation of flavonoid biosynthetic process; GO:0019222 regulation of metabolic process; GO:0048519 negative regulation of biological p…		GO:0003824 catalytic activity; GO:0016491 oxidoreductase activity; GO:0016627 oxidoreductase activity, acting on the CH-CH group of donors; GO:0016628 oxidoreductase activity, acting on the CH-CH group of donors, NAD or NADP as acceptor; GO:0033729 anthocyanidin reductase activity;			V	KOG1502	Flavonol reductase/cinnamoyl-CoA reductase
Cluster-3128.24923_orf1	116781203|ABK22002.1 unknown [Picea sitchensis]	6.9362	6.36631e-05	Up	15.818	20.1	3	1	0.304185	0.242648	0.209197	1.83073	1.67694	1.73631	nucleus	K11251	H2A; histone H2A		GO:0006325 chromatin organization; GO:0006342 chromatin silencing; GO:0006355 regulation of transcription, DNA-templated; GO:0006996 organelle organization; GO:0009889 regulation of biosynthetic process; GO:0009890 negative regulation of biosynthetic process; GO:0009892 negative regulation of metabolic process; GO:0009987 cellular process; GO:0010468 regulation of gene expression; GO:0010556 regu…	GO:0000228 nuclear chromosome; GO:0000785 chromatin; GO:0000790 nuclear chromatin; GO:0005622 intracellular; GO:0005623 cell; GO:0005634 nucleus; GO:0005694 chromosome; GO:0031974 membrane-enclosed lumen; GO:0031981 nuclear lumen; GO:0043226 organelle; GO:0043227 membrane-bounded organelle; GO:0043228 non-membrane-bounded organelle; GO:0043229 intracellular organelle; GO:0043231 intracellular mem…	GO:0003676 nucleic acid binding; GO:0003677 DNA binding; GO:0005488 binding; GO:0097159 organic cyclic compound binding; GO:1901363 heterocyclic compound binding;	PF00125	Core histone H2A/H2B/H3/H4	B	KOG1757	Histone 2A
Cluster-3128.12901_orf1	148906263|ABR16287.1 unknown [Picea sitchensis]	1.6614	0.00292431	Up	38.007	54.1	13	10	0.670198	0.71765	0.866578	1.20185	1.26304	1.28069	cytoplasm	K23050	PCBER1; phenylcoumaran benzylic ether reductase [EC:1.3.1.-]		GO:0006725 cellular aromatic compound metabolic process; GO:0008152 metabolic process; GO:0009058 biosynthetic process; GO:0009698 phenylpropanoid metabolic process; GO:0009699 phenylpropanoid biosynthetic process; GO:0009806 lignan metabolic process; GO:0009807 lignan biosynthetic process; GO:0009987 cellular process; GO:0010035 response to inorganic substance; GO:0010038 response to metal ion; …		GO:0003824 catalytic activity; GO:0016491 oxidoreductase activity; GO:0016651 oxidoreductase activity, acting on NAD(P)H; GO:0050664 oxidoreductase activity, acting on NAD(P)H, oxygen as acceptor;
Cluster-3128.12948_orf1	1344029271|XP_023897715.1 60S ribosomal protein L3 [Quercus suber]	2.5135	0.0258875	Up	44.737	8.4	3	1	0.382899	0.403336	0.921466	1.59075	1.40433	1.29722	cytoplasm	K02925	RP-L3e, RPL3; large subunit ribosomal protein L3e	map03010 Ribosome	GO:0000027 ribosomal large subunit assembly; GO:0002181 cytoplasmic translation; GO:0006139 nucleobase-containing compound metabolic process; GO:0006364 rRNA processing; GO:0006396 RNA processing; GO:0006412 translation; GO:0006518 peptide metabolic process; GO:0006725 cellular aromatic compound metabolic process; GO:0006807 nitrogen compound metabolic process; GO:0006996 organelle organization; …	GO:0005622 intracellular; GO:0005623 cell; GO:0005737 cytoplasm; GO:0005829 cytosol; GO:0005840 ribosome; GO:0015934 large ribosomal subunit; GO:0022625 cytosolic large ribosomal subunit; GO:0022626 cytosolic ribosome; GO:0030684 preribosome; GO:0030687 preribosome, large subunit precursor; GO:0032991 protein-containing complex; GO:0043226 organelle; GO:0043228 non-membrane-bounded organelle; GO:…	GO:0003676 nucleic acid binding; GO:0003723 RNA binding; GO:0003735 structural constituent of ribosome; GO:0005198 structural molecule activity; GO:0005488 binding; GO:0097159 organic cyclic compound binding; GO:1901363 heterocyclic compound binding;			J	KOG0746	60S ribosomal protein L3 and related proteins
Cluster-3128.12957_orf1	116786771|ABK24230.1 unknown [Picea sitchensis]	2.9868	7.91927e-05	Up	5.135	57.8	3	3	0.520015	0.450906	0.534048	1.38995	1.59933	1.50575	chloroplast	K14213	PEPD; Xaa-Pro dipeptidase [EC:3.4.13.9]
Cluster-3128.13083_orf1	697144678|XP_009626456.1 PREDICTED: peptide chain release factor APG3, chloroplastic [Nicotiana tomentosiformis]	0.2983	0.00415434	Down	51.892	10	3	3	1.996	1.45848		0.52049	0.577875	0.447152	extracellular	K02835	prfA, MTRF1, MRF1; peptide chain release factor 1		GO:0006412 translation; GO:0006415 translational termination; GO:0006518 peptide metabolic process; GO:0006807 nitrogen compound metabolic process; GO:0006996 organelle organization; GO:0008152 metabolic process; GO:0009058 biosynthetic process; GO:0009059 macromolecule biosynthetic process; GO:0009657 plastid organization; GO:0009658 chloroplast organization; GO:0009668 plastid membrane organiza…	GO:0005622 intracellular; GO:0005623 cell; GO:0005737 cytoplasm; GO:0009507 chloroplast; GO:0009536 plastid; GO:0043226 organelle; GO:0043227 membrane-bounded organelle; GO:0043229 intracellular organelle; GO:0043231 intracellular membrane-bounded organelle;	GO:0003676 nucleic acid binding; GO:0003723 RNA binding; GO:0003747 translation release factor activity; GO:0005488 binding; GO:0008079 translation termination factor activity; GO:0008135 translation factor activity, RNA binding; GO:0097159 organic cyclic compound binding; GO:1901363 heterocyclic compound binding;	PF03462	PCRF domain	J	KOG2726	Mitochondrial polypeptide chain release factor
Cluster-3128.13104_orf1	1220041801|XP_021806698.1 glycine--tRNA ligase, chloroplastic/mitochondrial 2 isoform X1 [Prunus avium]	0.2073	3.70996e-05	Down	120.31	22	18	18	1.49021	1.62549	1.85391	0.313552	0.35	0.366836	chloroplast	K14164	glyQS; glycyl-tRNA synthetase [EC:6.1.1.14]	map00970 Aminoacyl-tRNA biosynthesis	GO:0000003 reproduction; GO:0003006 developmental process involved in reproduction; GO:0006082 organic acid metabolic process; GO:0006139 nucleobase-containing compound metabolic process; GO:0006399 tRNA metabolic process; GO:0006412 translation; GO:0006418 tRNA aminoacylation for protein translation; GO:0006426 glycyl-tRNA aminoacylation; GO:0006518 peptide metabolic process; GO:0006520 cellular…	GO:0005622 intracellular; GO:0005623 cell; GO:0005737 cytoplasm; GO:0005739 mitochondrion; GO:0009507 chloroplast; GO:0009532 plastid stroma; GO:0009536 plastid; GO:0009570 chloroplast stroma; GO:0043226 organelle; GO:0043227 membrane-bounded organelle; GO:0043229 intracellular organelle; GO:0043231 intracellular membrane-bounded organelle;	GO:0003824 catalytic activity; GO:0004812 aminoacyl-tRNA ligase activity; GO:0004820 glycine-tRNA ligase activity; GO:0005488 binding; GO:0005515 protein binding; GO:0016874 ligase activity; GO:0016875 ligase activity, forming carbon-oxygen bonds; GO:0046983 protein dimerization activity; GO:0140098 catalytic activity, acting on RNA; GO:0140101 catalytic activity, acting on a tRNA;	PF02091	Glycyl-tRNA synthetase alpha subunit
Cluster-3128.13252_orf1	1026765014|OAE25772.1 hypothetical protein AXG93_4368s2320 [Marchantia polymorpha subsp. ruderalis]	0.6043	0.00524907	Down	37.698	29.6	8	8	1.26842	1.39212	1.07944	0.827956	0.692972	0.739096	chloroplast				GO:0001101 response to acid chemical; GO:0006091 generation of precursor metabolites and energy; GO:0006950 response to stress; GO:0006970 response to osmotic stress; GO:0006972 hyperosmotic response; GO:0006979 response to oxidative stress; GO:0006996 organelle organization; GO:0008152 metabolic process; GO:0009266 response to temperature stimulus; GO:0009408 response to heat; GO:0009414 respons…	GO:0005622 intracellular; GO:0005623 cell; GO:0005737 cytoplasm; GO:0009507 chloroplast; GO:0009534 chloroplast thylakoid; GO:0009535 chloroplast thylakoid membrane; GO:0009536 plastid; GO:0009579 thylakoid; GO:0016020 membrane; GO:0031976 plastid thylakoid; GO:0031984 organelle subcompartment; GO:0034357 photosynthetic membrane; GO:0042651 thylakoid membrane; GO:0043226 organelle; GO:0043227 mem…
Cluster-3128.13275_orf1	1139756607|ONH92064.1 hypothetical protein PRUPE_8G151800 [Prunus persica]	0.2693	5.81312e-05	Down	79.545	16	7	7	1.48935	1.78113	1.45642	0.449531	0.427149	0.396416	cytoplasm	K01876	aspS; aspartyl-tRNA synthetase [EC:6.1.1.12]	map00970 Aminoacyl-tRNA biosynthesis		GO:0005622 intracellular; GO:0005623 cell; GO:0005737 cytoplasm; GO:0005739 mitochondrion; GO:0009507 chloroplast; GO:0009536 plastid; GO:0016020 membrane; GO:0043226 organelle; GO:0043227 membrane-bounded organelle; GO:0043229 intracellular organelle; GO:0043231 intracellular membrane-bounded organelle;		PF01336; PF00152; PF02938	OB-fold nucleic acid binding domain; tRNA synthetases class II (D, K and N) ; GAD domain	J	KOG2411	Aspartyl-tRNA synthetase, mitochondrial
Cluster-3128.13507_orf1	1557865930|RWR88616.1 phosphoribosylamine--glycine ligase isoform X1 [Cinnamomum micranthum f. kanehirae]	0.6358	0.0325125	Down	59.472	25.8	9	9	1.09768	1.01254	1.55771	0.734683	0.781788	0.815599	chloroplast	K01945	purD; phosphoribosylamine---glycine ligase [EC:6.3.4.13]	map00230 Purine metabolism; map01100 Metabolic pathways; map01110 Biosynthesis of secondary metabolites		GO:0005622 intracellular; GO:0005623 cell; GO:0005737 cytoplasm; GO:0009507 chloroplast; GO:0009532 plastid stroma; GO:0009536 plastid; GO:0009570 chloroplast stroma; GO:0043226 organelle; GO:0043227 membrane-bounded organelle; GO:0043229 intracellular organelle; GO:0043231 intracellular membrane-bounded organelle;		PF02844; PF01071; PF02843	Phosphoribosylglycinamide synthetase, N domain; Phosphoribosylglycinamide synthetase, ATP-grasp (A) domain; Phosphoribosylglycinamide synthetase, C domain	F	KOG0237	Glycinamide ribonucleotide synthetase (GARS)/Aminoimidazole ribonucleotide synthetase (AIRS)
Cluster-3128.13714_orf1	1333480292|PNR52497.1 hypothetical protein PHYPA_008871 [Physcomitrella patens]	1.6586	0.000101999	Up	17.962	46.3	7	7	0.752978	0.718205	0.785641	1.19835	1.27195	1.27288	cytoskeleton					GO:0005622 intracellular; GO:0005623 cell; GO:0005737 cytoplasm; GO:0005829 cytosol;		PF08768	Domain of unknown function (DUF1794)	S	KOG3371	Uncharacterized conserved protein
Cluster-3128.13725_orf1	148905787|ABR16057.1 unknown [Picea sitchensis]	3.3801	0.000770783	Up	17.381	61.3	9	9	0.488738	0.530167	0.350921	1.61191	1.4108	1.60747	mitochondria	K02962	RP-S17e, RPS17; small subunit ribosomal protein S17e	map03010 Ribosome	GO:0000028 ribosomal small subunit assembly; GO:0006996 organelle organization; GO:0009987 cellular process; GO:0016043 cellular component organization; GO:0022607 cellular component assembly; GO:0022613 ribonucleoprotein complex biogenesis; GO:0022618 ribonucleoprotein complex assembly; GO:0034622 cellular protein-containing complex assembly; GO:0042254 ribosome biogenesis; GO:0042255 ribosome a…	GO:0005622 intracellular; GO:0005623 cell; GO:0005737 cytoplasm; GO:0005829 cytosol; GO:0005840 ribosome; GO:0015935 small ribosomal subunit; GO:0022626 cytosolic ribosome; GO:0022627 cytosolic small ribosomal subunit; GO:0032991 protein-containing complex; GO:0043226 organelle; GO:0043228 non-membrane-bounded organelle; GO:0043229 intracellular organelle; GO:0043232 intracellular non-membrane-bo…	GO:0003676 nucleic acid binding; GO:0003723 RNA binding; GO:0003729 mRNA binding; GO:0005488 binding; GO:0097159 organic cyclic compound binding; GO:1901363 heterocyclic compound binding;			J	KOG0187	40S ribosomal protein S17
Cluster-3128.13775_orf1	116789717|ABK25355.1 unknown [Picea sitchensis]	2.8353	0.000136236	Up	47.675	24.2	7	7	0.556431	0.553971	0.454007	1.40396	1.5475	1.48413	cytoplasm
Cluster-3128.13884_orf1	312162112|ADQ37303.1 putative spermidine synthase [Pinus sylvestris]	1.7746	0.0178967	Up	38.67	46.9	11	10	0.749906	0.847674	0.564901	1.15632	1.16554	1.51565	cytoplasm	K00797	speE, SRM; spermidine synthase [EC:2.5.1.16]	map00270 Cysteine and methionine metabolism; map00330 Arginine and proline metabolism; map00480 Glutathione metabolism; map01100 Metabolic pathways	GO:0006576 cellular biogenic amine metabolic process; GO:0006595 polyamine metabolic process; GO:0006596 polyamine biosynthetic process; GO:0006807 nitrogen compound metabolic process; GO:0008152 metabolic process; GO:0009058 biosynthetic process; GO:0009308 amine metabolic process; GO:0009309 amine biosynthetic process; GO:0009987 cellular process; GO:0034641 cellular nitrogen compound metabolic…		GO:0003824 catalytic activity; GO:0004766 spermidine synthase activity; GO:0016740 transferase activity; GO:0016765 transferase activity, transferring alkyl or aryl (other than methyl) groups;	PF01564	Spermine/spermidine synthase	E	KOG1562	Spermidine synthase
Cluster-3128.13939_orf1	116788780|ABK24998.1 unknown [Picea sitchensis]	4.4284	0.0160934	Up	43.25	36.2	10	10	0.382362		0.271869	0.92003	1.64544	1.7803	nucleus
Cluster-3128.13988_orf1	548857165|ERN14979.1 hypothetical protein AMTR_s00032p00220610 [Amborella trichopoda]	2.3676	0.0017333	Up	49.117	13.5	4	4	0.591813	0.506767		1.22018	1.27014	1.41111	mitochondria									DZ	KOG1426	FOG: RCC1 domain
Cluster-3128.14179_orf1	557950095|AHA44516.1 starch synthase VI precursor [Larix kaempferi]	0.5372	0.000180517	Down	74.826	33.7	16	16	1.20052	1.2952	1.40758	0.695162	0.706814	0.694723	cytoplasm	K00703	glgA; starch synthase [EC:2.4.1.21]	map00500 Starch and sucrose metabolism; map01100 Metabolic pathways; map01110 Biosynthesis of secondary metabolites				PF08323	Starch synthase catalytic domain
Cluster-3128.14255_orf1	1376837804|PTQ28521.1 hypothetical protein MARPO_0161s0021 [Marchantia polymorpha]	1.9987	0.00693356	Up	38.727	20.5	5	4	0.645771	0.60485		1.34386	1.34207	1.06345	cytoplasm	K11805	DCAF7, HAN11; DDB1- and CUL4-associated factor 7		GO:0000003 reproduction; GO:0003006 developmental process involved in reproduction; GO:0007275 multicellular organism development; GO:0008152 metabolic process; GO:0009058 biosynthetic process; GO:0009314 response to radiation; GO:0009416 response to light stimulus; GO:0009605 response to external stimulus; GO:0009628 response to abiotic stimulus; GO:0009648 photoperiodism; GO:0009649 entrainment…	GO:0005622 intracellular; GO:0005623 cell; GO:0005634 nucleus; GO:0043226 organelle; GO:0043227 membrane-bounded organelle; GO:0043229 intracellular organelle; GO:0043231 intracellular membrane-bounded organelle;	GO:0001067 regulatory region nucleic acid binding; GO:0003676 nucleic acid binding; GO:0003677 DNA binding; GO:0005488 binding; GO:0097159 organic cyclic compound binding; GO:1901363 heterocyclic compound binding;			S	KOG0290	Conserved WD40 repeat-containing protein AN11
Cluster-3128.14318_orf1	548855180|ERN13067.1 hypothetical protein AMTR_s00040p00143220 [Amborella trichopoda]	0.4501	3.97708e-06	Down	66.85	30.4	14	14	1.38912	1.40356	1.34482	0.620359	0.641313	0.600821	chloroplast	K01267	DNPEP; aspartyl aminopeptidase [EC:3.4.11.21]		GO:0006508 proteolysis; GO:0006518 peptide metabolic process; GO:0006807 nitrogen compound metabolic process; GO:0008152 metabolic process; GO:0009987 cellular process; GO:0019538 protein metabolic process; GO:0034641 cellular nitrogen compound metabolic process; GO:0043170 macromolecule metabolic process; GO:0043603 cellular amide metabolic process; GO:0044237 cellular metabolic process; GO:0044…	GO:0005576 extracellular region; GO:0005622 intracellular; GO:0005623 cell; GO:0005737 cytoplasm;	GO:0003824 catalytic activity; GO:0004177 aminopeptidase activity; GO:0008233 peptidase activity; GO:0008235 metalloexopeptidase activity; GO:0008237 metallopeptidase activity; GO:0008238 exopeptidase activity; GO:0016787 hydrolase activity; GO:0070006 metalloaminopeptidase activity; GO:0070011 peptidase activity, acting on L-amino acid peptides; GO:0140096 catalytic activity, acting on a protein;			E	KOG2596	Aminopeptidase I zinc metalloprotease (M18)
Cluster-3128.14326_orf1	719994932|XP_010254329.1 PREDICTED: protein arginine N-methyltransferase PRMT10 [Nelumbo nucifera]	2.2656	2.17683e-05	Up	43.817	22.9	7	7	0.622568	0.623775	0.591013	1.38921	1.46132	1.31211	cytoskeleton	K11434	PRMT1; type I protein arginine methyltransferase [EC:2.1.1.319]		GO:0000003 reproduction; GO:0003006 developmental process involved in reproduction; GO:0006325 chromatin organization; GO:0006355 regulation of transcription, DNA-templated; GO:0006464 cellular protein modification process; GO:0006479 protein methylation; GO:0006807 nitrogen compound metabolic process; GO:0006996 organelle organization; GO:0007275 multicellular organism development; GO:0008152 me…	GO:0005622 intracellular; GO:0005623 cell; GO:0005737 cytoplasm; GO:0005829 cytosol;	GO:0003824 catalytic activity; GO:0008168 methyltransferase activity; GO:0008170 N-methyltransferase activity; GO:0008276 protein methyltransferase activity; GO:0008469 histone-arginine N-methyltransferase activity; GO:0008757 S-adenosylmethionine-dependent methyltransferase activity; GO:0016273 arginine N-methyltransferase activity; GO:0016274 protein-arginine N-methyltransferase activity; GO:00…			KOT	KOG1499	Protein arginine N-methyltransferase PRMT1 and related enzymes
Cluster-3128.14348_orf1	1557868261|RWR90330.1 hypothetical protein CKAN_01942100 [Cinnamomum micranthum f. kanehirae]	3.1381	0.00213679	Up	60.772	16.7	8	6	0.386663	0.489432		1.40768	1.48883	1.22739	nucleus
Cluster-3128.14360_orf1	1557857754|RWR82320.1 signal recognition particle protein, chloroplastic [Cinnamomum micranthum f. kanehirae]	0.275	0.000276594	Down	63.87	18.6	9	9	1.63643	1.66327	1.40608	0.515263	0.396659	0.382296	cytoplasm	K03106	SRP54, ffh; signal recognition particle subunit SRP54 [EC:3.6.5.4]	map03060 Protein export	GO:0009987 cellular process; GO:0016043 cellular component organization; GO:0022607 cellular component assembly; GO:0043933 protein-containing complex subunit organization; GO:0044085 cellular component biogenesis; GO:0051259 protein complex oligomerization; GO:0051291 protein heterooligomerization; GO:0065003 protein-containing complex assembly; GO:0070206 protein trimerization; GO:0070208 prote…	GO:0005622 intracellular; GO:0005623 cell; GO:0005737 cytoplasm; GO:0009507 chloroplast; GO:0009532 plastid stroma; GO:0009536 plastid; GO:0009570 chloroplast stroma; GO:0032991 protein-containing complex; GO:0043226 organelle; GO:0043227 membrane-bounded organelle; GO:0043229 intracellular organelle; GO:0043231 intracellular membrane-bounded organelle;	GO:0005488 binding; GO:0005515 protein binding; GO:0019904 protein domain specific binding;	PF02881; PF00448; PF02978	SRP54-type protein, helical bundle domain; SRP54-type protein, GTPase domain; Signal peptide binding domain	U	KOG0780	Signal recognition particle, subunit Srp54
Cluster-3128.14417_orf1	116786242|ABK24038.1 unknown [Picea sitchensis]	1.5134	0.0100286	Up	29.931	23	4	4	0.72802	0.724537	0.93469	1.16719	1.15426	1.2913	chloroplast
Cluster-3128.14489_orf1	720026752|XP_010264353.1 PREDICTED: 3-hydroxyisobutyryl-CoA hydrolase-like protein 1, mitochondrial [Nelumbo nucifera]	1.9592	0.00579267	Up	46.335	25.4	7	7	0.57588	0.693532		1.24077	1.35376	1.13606	cytoplasm	K05605	HIBCH; 3-hydroxyisobutyryl-CoA hydrolase [EC:3.1.2.4]	map00280 Valine, leucine and isoleucine degradation; map00410 beta-Alanine metabolism; map00640 Propanoate metabolism; map01100 Metabolic pathways; map01200 Carbon metabolism						I	KOG1684	Enoyl-CoA hydratase
Cluster-3128.14535_orf1	38325811|AAR17078.1 heat shock protein 70-1 [Nicotiana tabacum]	7.3064	0.000143276	Up	13.039	13.8	1	1	0.220735	0.197337		1.37186	1.58272	1.62736	nucleus	K03283	HSPA1s; heat shock 70kDa protein 1/2/6/8	map03040 Spliceosome; map04141 Protein processing in endoplasmic reticulum; map04144 Endocytosis	GO:0000209 protein polyubiquitination; GO:0002181 cytoplasmic translation; GO:0002376 immune system process; GO:0006403 RNA localization; GO:0006404 RNA import into nucleus; GO:0006412 translation; GO:0006457 protein folding; GO:0006464 cellular protein modification process; GO:0006508 proteolysis; GO:0006511 ubiquitin-dependent protein catabolic process; GO:0006515 protein quality control for mi…	GO:0000322 storage vacuole; GO:0000323 lytic vacuole; GO:0000324 fungal-type vacuole; GO:0000329 fungal-type vacuole membrane; GO:0005576 extracellular region; GO:0005618 cell wall; GO:0005622 intracellular; GO:0005623 cell; GO:0005634 nucleus; GO:0005681 spliceosomal complex; GO:0005737 cytoplasm; GO:0005739 mitochondrion; GO:0005773 vacuole; GO:0005774 vacuolar membrane; GO:0005829 cytosol; GO:…	GO:0000049 tRNA binding; GO:0000166 nucleotide binding; GO:0003676 nucleic acid binding; GO:0003723 RNA binding; GO:0003824 catalytic activity; GO:0005488 binding; GO:0005515 protein binding; GO:0005524 ATP binding; GO:0008144 drug binding; GO:0016462 pyrophosphatase activity; GO:0016787 hydrolase activity; GO:0016817 hydrolase activity, acting on acid anhydrides; GO:0016818 hydrolase activity, a…			O	KOG0101	Molecular chaperones HSP70/HSC70, HSP70 superfamily
Cluster-3128.14692_orf1	586747722|XP_006850922.1 mitochondrial outer membrane import complex protein METAXIN [Amborella trichopoda]	1.574	0.0149497	Up	38.036	14.8	3	3	0.71083		0.776804	1.13985	1.31542	1.0571	cytoplasm	K17776	MTX; metaxin		GO:0006605 protein targeting; GO:0006626 protein targeting to mitochondrion; GO:0006810 transport; GO:0006839 mitochondrial transport; GO:0006886 intracellular protein transport; GO:0006996 organelle organization; GO:0007005 mitochondrion organization; GO:0008104 protein localization; GO:0009987 cellular process; GO:0015031 protein transport; GO:0015833 peptide transport; GO:0016043 cellular comp…	GO:0005622 intracellular; GO:0005623 cell; GO:0005737 cytoplasm; GO:0005739 mitochondrion; GO:0005740 mitochondrial envelope; GO:0005741 mitochondrial outer membrane; GO:0005743 mitochondrial inner membrane; GO:0009536 plastid; GO:0016020 membrane; GO:0019866 organelle inner membrane; GO:0019867 outer membrane; GO:0031090 organelle membrane; GO:0031966 mitochondrial membrane; GO:0031967 organelle…				U	KOG3028	Translocase of outer mitochondrial membrane complex, subunit TOM37/Metaxin 1
Cluster-3128.14725_orf1	116794040|ABK26984.1 unknown [Picea sitchensis]	0.4321	3.50997e-05	Down	30.313	36.5	10	10	1.38302	1.34527	1.46126	0.624409	0.563664	0.622367	chloroplast	K02356	efp; elongation factor P					PF08207; PF01132; PF09285	Elongation factor P (EF-P) KOW-like domain; Elongation factor P (EF-P) OB domain; Elongation factor P, C-terminal
Cluster-3128.14837_orf1	116793098|ABK26613.1 unknown [Picea sitchensis]	0.2062	5.52409e-05	Down	24.578	23	4	4	1.74716	1.76814	1.45889	0.38407	0.328141	0.313597	nucleus	K19032	PSRP3; 30S ribosomal protein 3		GO:0006412 translation; GO:0006518 peptide metabolic process; GO:0006807 nitrogen compound metabolic process; GO:0006996 organelle organization; GO:0008152 metabolic process; GO:0009058 biosynthetic process; GO:0009059 macromolecule biosynthetic process; GO:0009657 plastid organization; GO:0009987 cellular process; GO:0010467 gene expression; GO:0016043 cellular component organization; GO:0019538…	GO:0005622 intracellular; GO:0005623 cell; GO:0005737 cytoplasm; GO:0009507 chloroplast; GO:0009532 plastid stroma; GO:0009534 chloroplast thylakoid; GO:0009535 chloroplast thylakoid membrane; GO:0009536 plastid; GO:0009570 chloroplast stroma; GO:0009579 thylakoid; GO:0016020 membrane; GO:0031976 plastid thylakoid; GO:0031984 organelle subcompartment; GO:0034357 photosynthetic membrane; GO:004265…
Cluster-3128.14860_orf1	116781063|ABK21950.1 unknown [Picea sitchensis]	0.3889	0.0179704	Down	36.862	15.2	4	4	1.26841		1.61166		0.584483	0.535439	chloroplast	K03428	bchM, chlM; magnesium-protoporphyrin O-methyltransferase [EC:2.1.1.11]	map00860 Porphyrin and chlorophyll metabolism; map01100 Metabolic pathways; map01110 Biosynthesis of secondary metabolites	GO:0006725 cellular aromatic compound metabolic process; GO:0006778 porphyrin-containing compound metabolic process; GO:0006779 porphyrin-containing compound biosynthetic process; GO:0006807 nitrogen compound metabolic process; GO:0008152 metabolic process; GO:0009058 biosynthetic process; GO:0009987 cellular process; GO:0015994 chlorophyll metabolic process; GO:0015995 chlorophyll biosynthetic p…	GO:0005622 intracellular; GO:0005623 cell; GO:0005737 cytoplasm; GO:0009507 chloroplast; GO:0009526 plastid envelope; GO:0009534 chloroplast thylakoid; GO:0009536 plastid; GO:0009579 thylakoid; GO:0009941 chloroplast envelope; GO:0031967 organelle envelope; GO:0031975 envelope; GO:0031976 plastid thylakoid; GO:0031984 organelle subcompartment; GO:0043226 organelle; GO:0043227 membrane-bounded org…	GO:0003824 catalytic activity; GO:0008168 methyltransferase activity; GO:0008171 O-methyltransferase activity; GO:0008757 S-adenosylmethionine-dependent methyltransferase activity; GO:0016740 transferase activity; GO:0016741 transferase activity, transferring one-carbon groups; GO:0046406 magnesium protoporphyrin IX methyltransferase activity;			H	KOG1270	Methyltransferases
Cluster-3128.14946_orf1	1344081648|XP_023924828.1 persulfide dioxygenase ETHE1 homolog, mitochondrial [Quercus suber]	1.61	0.000599802	Up	34.706	39.3	8	8	0.734817	0.728727	0.835305	1.28239	1.22027	1.19848	chloroplast	K17725	ETHE1; sulfur dioxygenase [EC:1.13.11.18]	map00920 Sulfur metabolism; map01100 Metabolic pathways				PF00753	Metallo-beta-lactamase superfamily	S	KOG0814	Glyoxylase
Cluster-3128.14980_orf1	116793945|ABK26941.1 unknown [Picea sitchensis]	0.2429	0.000315317	Down	32.522	9.5	2	2	1.61459	1.60363			0.381156	0.400623	endoplasmic reticulum				GO:0006605 protein targeting; GO:0006612 protein targeting to membrane; GO:0006810 transport; GO:0006886 intracellular protein transport; GO:0006950 response to stress; GO:0008104 protein localization; GO:0009266 response to temperature stimulus; GO:0009409 response to cold; GO:0009628 response to abiotic stimulus; GO:0009889 regulation of biosynthetic process; GO:0010119 regulation of stomatal m…	GO:0005622 intracellular; GO:0005623 cell; GO:0005737 cytoplasm; GO:0005886 plasma membrane; GO:0009507 chloroplast; GO:0009526 plastid envelope; GO:0009534 chloroplast thylakoid; GO:0009535 chloroplast thylakoid membrane; GO:0009536 plastid; GO:0009579 thylakoid; GO:0009941 chloroplast envelope; GO:0016020 membrane; GO:0031967 organelle envelope; GO:0031975 envelope; GO:0031976 plastid thylakoid…	GO:0005215 transporter activity; GO:0008320 protein transmembrane transporter activity; GO:0009977 proton motive force dependent protein transmembrane transporter activity; GO:0015291 secondary active transmembrane transporter activity; GO:0015399 primary active transmembrane transporter activity; GO:0015450 P-P-bond-hydrolysis-driven protein transmembrane transporter activity; GO:0022804 active …
Cluster-3128.15008_orf1	116787058|ABK24358.1 unknown [Picea sitchensis]	3.2154	0.000180223	Up	19.153	41.3	8	2	0.403478	0.455175		1.4105	1.4006	1.33024	mitochondria	K02898	RP-L26e, RPL26; large subunit ribosomal protein L26e	map03010 Ribosome						J	KOG3401	60S ribosomal protein L26
Cluster-3128.15051_orf1	1600709702|TEY91395.1 hypothetical protein Saspl_013333 [Salvia splendens]	3.3623	0.000119963	Up	18.976	42	6	1	0.449361	0.418608	0.507467	1.6916	1.55395	1.37901	chloroplast	K11253	H3; histone H3					PF00125	Core histone H2A/H2B/H3/H4	B	KOG1745	Histones H3 and H4
Cluster-3128.23672_orf1	148907364|ABR16816.1 unknown [Picea sitchensis]	0.6245	0.00307977	Down	7.6047	28.4	2	2	1.20748	1.37414		0.778243	0.822164	0.817974	cytoplasm	K02979	RP-S28e, RPS28; small subunit ribosomal protein S28e	map03010 Ribosome		GO:0005622 intracellular; GO:0005623 cell; GO:0005737 cytoplasm;				J	KOG3502	40S ribosomal protein S28
Cluster-3128.15126_orf1	148908774|ABR17493.1 unknown [Picea sitchensis]	1.9891	0.0029578	Up	36.052	13.2	3	3	0.591659	0.66346		1.1304	1.28337	1.33111	chloroplast	K00591	COQ3; polyprenyldihydroxybenzoate methyltransferase / 3-demethylubiquinol 3-O-methyltransferase [EC:2.1.1.114 2.1.1.64]	map00130 Ubiquinone and other terpenoid-quinone biosynthesis; map01100 Metabolic pathways; map01110 Biosynthesis of secondary metabolites	GO:0006732 coenzyme metabolic process; GO:0006733 oxidoreduction coenzyme metabolic process; GO:0006743 ubiquinone metabolic process; GO:0006744 ubiquinone biosynthetic process; GO:0008152 metabolic process; GO:0009058 biosynthetic process; GO:0009108 coenzyme biosynthetic process; GO:0009987 cellular process; GO:0032259 methylation; GO:0042180 cellular ketone metabolic process; GO:0042181 ketone…	GO:0005622 intracellular; GO:0005623 cell; GO:0005737 cytoplasm; GO:0005739 mitochondrion; GO:0005740 mitochondrial envelope; GO:0031967 organelle envelope; GO:0031975 envelope; GO:0043226 organelle; GO:0043227 membrane-bounded organelle; GO:0043229 intracellular organelle; GO:0043231 intracellular membrane-bounded organelle;	GO:0003824 catalytic activity; GO:0004395 hexaprenyldihydroxybenzoate methyltransferase activity; GO:0008168 methyltransferase activity; GO:0008757 S-adenosylmethionine-dependent methyltransferase activity; GO:0010420 3,4-dihydroxy-5-polyprenylbenzoic acid O-methyltransferase activity; GO:0016740 transferase activity; GO:0016741 transferase activity, transferring one-carbon groups;	PF08241	Methyltransferase domain	H	KOG1270	Methyltransferases
Cluster-3128.15204_orf2	769808208|XP_011624579.1 uric acid degradation bifunctional protein TTL isoform X2 [Amborella trichopoda]	5.0451	4.99514e-05	Up	30.561	37.3	6	6	0.309712	0.27388		1.46772	1.47128	1.4774	nucleus	K13484	TTHL; 5-hydroxyisourate hydrolase / 2-oxo-4-hydroxy-4-carboxy-5-ureidoimidazoline decarboxylase [EC:3.5.2.17 4.1.1.97]	map00230 Purine metabolism; map01100 Metabolic pathways	GO:0000255 allantoin metabolic process; GO:0001558 regulation of cell growth; GO:0001560 regulation of cell growth by extracellular stimulus; GO:0006139 nucleobase-containing compound metabolic process; GO:0006144 purine nucleobase metabolic process; GO:0006725 cellular aromatic compound metabolic process; GO:0006807 nitrogen compound metabolic process; GO:0007154 cell communication; GO:0007165 s…	GO:0005622 intracellular; GO:0005623 cell; GO:0005737 cytoplasm; GO:0005777 peroxisome; GO:0005829 cytosol; GO:0005886 plasma membrane; GO:0009898 cytoplasmic side of plasma membrane; GO:0016020 membrane; GO:0019897 extrinsic component of plasma membrane; GO:0019898 extrinsic component of membrane; GO:0031234 extrinsic component of cytoplasmic side of plasma membrane; GO:0042579 microbody; GO:004…	GO:0003824 catalytic activity; GO:0016787 hydrolase activity; GO:0016810 hydrolase activity, acting on carbon-nitrogen (but not peptide) bonds; GO:0016812 hydrolase activity, acting on carbon-nitrogen (but not peptide) bonds, in cyclic amides; GO:0016829 lyase activity; GO:0016830 carbon-carbon lyase activity; GO:0016831 carboxy-lyase activity; GO:0033971 hydroxyisourate hydrolase activity; GO:00…	PF09349; PF00576	OHCU decarboxylase; HIUase/Transthyretin family	I	KOG3006	Transthyretin and related proteins
Cluster-3128.15426_orf1	148906582|ABR16443.1 unknown [Picea sitchensis]	2.0985	5.03553e-05	Up	38.599	37.8	11	11	0.617065	0.696599	0.622735	1.38096	1.34159	1.34105	extracellular	K13035	NIT4; beta-cyano-L-alanine hydratase/nitrilase [EC:3.5.5.4 4.2.1.65]	map00460 Cyanoamino acid metabolism; map01100 Metabolic pathways; map01110 Biosynthesis of secondary metabolites		GO:0005623 cell; GO:0005886 plasma membrane; GO:0016020 membrane; GO:0071944 cell periphery;				E	KOG0805	Carbon-nitrogen hydrolase
Cluster-3128.15436_orf1	116781246|ABK22022.1 unknown [Picea sitchensis]	0.3554	0.0126601	Down	39.161	13.3	3	3	1.61022	1.3831	1.04882	0.413599		0.544254	vacuolar membrane	K23541	TMEM165, GDT1; Ca2+/H+ antiporter, TMEM165/GDT1 family			GO:0005622 intracellular; GO:0005623 cell; GO:0005737 cytoplasm; GO:0009507 chloroplast; GO:0009526 plastid envelope; GO:0009528 plastid inner membrane; GO:0009536 plastid; GO:0009706 chloroplast inner membrane; GO:0009941 chloroplast envelope; GO:0016020 membrane; GO:0019866 organelle inner membrane; GO:0031090 organelle membrane; GO:0031967 organelle envelope; GO:0031969 chloroplast membrane; G…				L	KOG2881	Predicted membrane protein
Cluster-3128.15443_orf1	148909218|ABR17709.1 unknown [Picea sitchensis]	2.5556	6.37571e-05	Up	58.171	23.6	8	8	0.557867	0.515521	0.614102	1.43165	1.39365	1.48721	chloroplast	K00627	DLAT, aceF, pdhC; pyruvate dehydrogenase E2 component (dihydrolipoamide acetyltransferase) [EC:2.3.1.12]	map00010 Glycolysis / Gluconeogenesis; map00020 Citrate cycle (TCA cycle); map00620 Pyruvate metabolism; map01100 Metabolic pathways; map01110 Biosynthesis of secondary metabolites; map01200 Carbon metabolism		GO:0005622 intracellular; GO:0005623 cell; GO:0005737 cytoplasm; GO:0032991 protein-containing complex; GO:0045254 pyruvate dehydrogenase complex; GO:1902494 catalytic complex; GO:1990204 oxidoreductase complex;		PF00364; PF00198	Biotin-requiring enzyme; 2-oxoacid dehydrogenases acyltransferase (catalytic domain)	C	KOG0557	Dihydrolipoamide acetyltransferase
Cluster-3128.15468_orf1	116783670|ABK23044.1 unknown [Picea sitchensis]	11.1856	0.000753559	Up	19.936	49.2	7	7	0.240315	0.096042	0.156028	1.85368	1.94819	1.70574	cytoplasm
Cluster-3128.15488_orf1	1273166304|PIA48024.1 hypothetical protein AQUCO_01400547v1 [Aquilegia coerulea]	0.2706	3.44976e-05	Down	77.902	31.2	16	16	1.52589	1.70161	1.49454	0.396023	0.468224	0.413712	mitochondria	K17785	IMMT, FCJ1, MNOS2; mitofilin		GO:0006605 protein targeting; GO:0006626 protein targeting to mitochondrion; GO:0006810 transport; GO:0006839 mitochondrial transport; GO:0006886 intracellular protein transport; GO:0006996 organelle organization; GO:0007005 mitochondrion organization; GO:0007006 mitochondrial membrane organization; GO:0007007 inner mitochondrial membrane organization; GO:0008104 protein localization; GO:0009987 …	GO:0005622 intracellular; GO:0005623 cell; GO:0005737 cytoplasm; GO:0005739 mitochondrion; GO:0005740 mitochondrial envelope; GO:0005743 mitochondrial inner membrane; GO:0005886 plasma membrane; GO:0016020 membrane; GO:0016021 integral component of membrane; GO:0019866 organelle inner membrane; GO:0030061 mitochondrial crista; GO:0031090 organelle membrane; GO:0031224 intrinsic component of membr…				S	KOG1854	Mitochondrial inner membrane protein (mitofilin)
Cluster-3128.15505_orf1	1333458608|PNR32280.1 hypothetical protein PHYPA_026406 [Physcomitrella patens]	1.9777	0.00448507	Up	50.377	18.3	7	7	0.73444	0.539015	0.741497	1.18053	1.41268	1.39183	chloroplast	K00486	KMO; kynurenine 3-monooxygenase [EC:1.14.13.9]	map00380 Tryptophan metabolism; map01100 Metabolic pathways						C	KOG2614	Kynurenine 3-monooxygenase and related flavoprotein monooxygenases
Cluster-3128.15527_orf1	731389932|XP_010650170.1 PREDICTED: glutamyl-tRNA(Gln) amidotransferase subunit B, chloroplastic/mitochondrial isoform X1 [Vitis vinifera]	0.3844	7.75393e-06	Down	63.014	29.7	13	13	1.35444	1.47491	1.50475	0.555233	0.555371	0.555296	cytoplasm	K02434	gatB, PET112; aspartyl-tRNA(Asn)/glutamyl-tRNA(Gln) amidotransferase subunit B [EC:6.3.5.6 6.3.5.7]	map00970 Aminoacyl-tRNA biosynthesis; map01100 Metabolic pathways	GO:0006082 organic acid metabolic process; GO:0006139 nucleobase-containing compound metabolic process; GO:0006399 tRNA metabolic process; GO:0006520 cellular amino acid metabolic process; GO:0006725 cellular aromatic compound metabolic process; GO:0006807 nitrogen compound metabolic process; GO:0008152 metabolic process; GO:0009987 cellular process; GO:0016070 RNA metabolic process; GO:0019752 c…	GO:0005622 intracellular; GO:0005623 cell; GO:0005737 cytoplasm; GO:0009507 chloroplast; GO:0009532 plastid stroma; GO:0009536 plastid; GO:0009570 chloroplast stroma; GO:0043226 organelle; GO:0043227 membrane-bounded organelle; GO:0043229 intracellular organelle; GO:0043231 intracellular membrane-bounded organelle;	GO:0003824 catalytic activity; GO:0016874 ligase activity; GO:0016879 ligase activity, forming carbon-nitrogen bonds; GO:0016884 carbon-nitrogen ligase activity, with glutamine as amido-N-donor; GO:0050567 glutaminyl-tRNA synthase (glutamine-hydrolyzing) activity; GO:0140098 catalytic activity, acting on RNA; GO:0140101 catalytic activity, acting on a tRNA;	PF02934; PF02637	GatB/GatE catalytic domain; GatB domain	J	KOG2438	Glutamyl-tRNA amidotransferase subunit B
Cluster-3128.1555_orf2	116782207|ABK22410.1 unknown [Picea sitchensis]	2.235	0.00105072	Up	8.9284	13.6	1	1	0.579534	0.53792	0.737239	1.39383	1.35287	1.3986	chloroplast	K09873	TIP; aquaporin TIP							G	KOG0223	Aquaporin (major intrinsic protein family)
Cluster-3128.15584_orf1	116793125|ABK26622.1 unknown [Picea sitchensis]	1.5356	0.00105875	Up	23.904	37.3	7	3	0.729581	0.784012		1.19438	1.1299	1.16213	chloroplast	K07897	RAB7A; Ras-related protein Rab-7A	map04144 Endocytosis; map04145 Phagosome		GO:0005622 intracellular; GO:0005623 cell; GO:0005634 nucleus; GO:0005737 cytoplasm; GO:0005773 vacuole; GO:0005774 vacuolar membrane; GO:0005794 Golgi apparatus; GO:0005886 plasma membrane; GO:0012505 endomembrane system; GO:0016020 membrane; GO:0031090 organelle membrane; GO:0043226 organelle; GO:0043227 membrane-bounded organelle; GO:0043229 intracellular organelle; GO:0043231 intracellular me…		PF00071	Ras family	U	KOG0394	Ras-related GTPase
Cluster-3128.15630_orf1	1001825000|AMM06269.1 'photosystem I P700 apoprotein A1 (chloroplast) [Vicia sativa]	0.363	1.76673e-06	Down	83.394	54.5	28	28	1.40395	1.48261	1.5155	0.539375	0.530393	0.528179	plasma membrane	K02690	psaB; photosystem I P700 chlorophyll a apoprotein A2	map00195 Photosynthesis; map01100 Metabolic pathways
Cluster-3128.15649_orf1	719977948|XP_010249011.1 PREDICTED: ubiquitin-like modifier-activating enzyme 5 isoform X1 [Nelumbo nucifera]	1.7014	0.00315777	Up	50.35	27.8	10	10	0.659782	0.795819	0.765438	1.1193	1.28022	1.37943	chloroplast	K12164	UBA5, UBE1DC1; ubiquitin-like modifier-activating enzyme 5		GO:0006464 cellular protein modification process; GO:0006807 nitrogen compound metabolic process; GO:0008152 metabolic process; GO:0009987 cellular process; GO:0019538 protein metabolic process; GO:0032446 protein modification by small protein conjugation; GO:0036211 protein modification process; GO:0043170 macromolecule metabolic process; GO:0043412 macromolecule modification; GO:0044237 cellula…	GO:0005622 intracellular; GO:0005623 cell; GO:0005737 cytoplasm; GO:0005829 cytosol;	GO:0003824 catalytic activity; GO:0008641 ubiquitin-like modifier activating enzyme activity; GO:0016874 ligase activity; GO:0016877 ligase activity, forming carbon-sulfur bonds; GO:0071566 UFM1 activating enzyme activity;	PF00899	ThiF family	H	KOG2336	Molybdopterin biosynthesis-related protein
Cluster-3128.15720_orf1	586747855|XP_006850955.1 L-arabinokinase [Amborella trichopoda]	1.9701	0.0188951	Up	110.77	15.5	11	11	0.542804	0.560715	0.916638	1.14155	1.42365	1.41464	cytoplasm	K12446	E2.7.1.46; L-arabinokinase [EC:2.7.1.46]	map00520 Amino sugar and nucleotide sugar metabolism; map01100 Metabolic pathways	GO:0005975 carbohydrate metabolic process; GO:0006793 phosphorus metabolic process; GO:0006796 phosphate-containing compound metabolic process; GO:0008152 metabolic process; GO:0009987 cellular process; GO:0016310 phosphorylation; GO:0044237 cellular metabolic process; GO:0044238 primary metabolic process; GO:0044262 cellular carbohydrate metabolic process; GO:0046835 carbohydrate phosphorylation…	GO:0005622 intracellular; GO:0005623 cell; GO:0005737 cytoplasm; GO:0005829 cytosol; GO:0005911 cell-cell junction; GO:0009506 plasmodesma; GO:0030054 cell junction; GO:0055044 symplast;	GO:0003824 catalytic activity; GO:0009702 L-arabinokinase activity; GO:0016301 kinase activity; GO:0016740 transferase activity; GO:0016772 transferase activity, transferring phosphorus-containing groups; GO:0016773 phosphotransferase activity, alcohol group as acceptor; GO:0019200 carbohydrate kinase activity;	PF13528; PF10509	Glycosyl transferase family 1; Galactokinase galactose-binding signature	G	KOG0631	Galactokinase
Cluster-3128.15732_orf1	116787373|ABK24483.1 unknown [Picea sitchensis]	0.3582	5.79399e-06	Down	65.538	61	30	10	1.4311	1.52141	1.46497	0.555924	0.516659	0.509928	chloroplast	K04077	groEL, HSPD1; chaperonin GroEL	map03018 RNA degradation		GO:0005622 intracellular; GO:0005623 cell; GO:0005737 cytoplasm; GO:0009507 chloroplast; GO:0009536 plastid; GO:0043226 organelle; GO:0043227 membrane-bounded organelle; GO:0043229 intracellular organelle; GO:0043231 intracellular membrane-bounded organelle;				O	KOG0356	Mitochondrial chaperonin, Cpn60/Hsp60p
Cluster-3128.15736_orf1	1484698071|XP_026420036.1 2-isopropylmalate synthase A-like [Papaver somniferum]	0.4388	1.21932e-05	Down	66.991	54.1	20	20	1.3237	1.38173	1.46463	0.622862	0.603155	0.603919	chloroplast	K01649	leuA, IMS; 2-isopropylmalate synthase [EC:2.3.3.13]	map00290 Valine, leucine and isoleucine biosynthesis; map00620 Pyruvate metabolism; map01100 Metabolic pathways; map01110 Biosynthesis of secondary metabolites; map01210 2-Oxocarboxylic acid metabolism; map01230 Biosynthesis of amino acids				PF00682; PF08502	HMGL-like; LeuA allosteric (dimerisation) domain	E	KOG2367	Alpha-isopropylmalate synthase/homocitrate synthase
Cluster-3128.15812_orf1	148908607|ABR17413.1 unknown [Picea sitchensis]	2.0838	0.000674827	Up	11.132	32	3	3	0.614866	0.61293	0.717873	1.50749	1.26109	1.28575	chloroplast	K02921	RP-L37Ae, RPL37A; large subunit ribosomal protein L37Ae	map03010 Ribosome		GO:0005622 intracellular; GO:0005623 cell; GO:0005737 cytoplasm; GO:0005829 cytosol; GO:0005840 ribosome; GO:0015934 large ribosomal subunit; GO:0022625 cytosolic large ribosomal subunit; GO:0022626 cytosolic ribosome; GO:0032991 protein-containing complex; GO:0043226 organelle; GO:0043228 non-membrane-bounded organelle; GO:0043229 intracellular organelle; GO:0043232 intracellular non-membrane-bo…	GO:0003735 structural constituent of ribosome; GO:0005198 structural molecule activity;			J	KOG0402	60S ribosomal protein L37
Cluster-3128.15845_orf1	326499079|BAK06030.1 predicted protein [Hordeum vulgare subsp. vulgare]	1.7214	0.0270164	Up	57.362	34.7	14	3	0.80818	0.547169	0.849393	1.44045	1.27751	1.07729	mitochondria	K02133	ATPeF1B, ATP5B, ATP2; F-type H+-transporting ATPase subunit beta [EC:7.1.2.2]	map00190 Oxidative phosphorylation; map01100 Metabolic pathways	GO:0006091 generation of precursor metabolites and energy; GO:0006119 oxidative phosphorylation; GO:0006139 nucleobase-containing compound metabolic process; GO:0006163 purine nucleotide metabolic process; GO:0006164 purine nucleotide biosynthetic process; GO:0006725 cellular aromatic compound metabolic process; GO:0006753 nucleoside phosphate metabolic process; GO:0006754 ATP biosynthetic proces…	GO:0000275 mitochondrial proton-transporting ATP synthase complex, catalytic sector F(1); GO:0005622 intracellular; GO:0005623 cell; GO:0005737 cytoplasm; GO:0005739 mitochondrion; GO:0005740 mitochondrial envelope; GO:0005743 mitochondrial inner membrane; GO:0005753 mitochondrial proton-transporting ATP synthase complex; GO:0005754 mitochondrial proton-transporting ATP synthase, catalytic core; …	GO:0000166 nucleotide binding; GO:0003824 catalytic activity; GO:0005215 transporter activity; GO:0005488 binding; GO:0008324 cation transmembrane transporter activity; GO:0015075 ion transmembrane transporter activity; GO:0015077 monovalent inorganic cation transmembrane transporter activity; GO:0015078 proton transmembrane transporter activity; GO:0015318 inorganic molecular entity transmembran…	PF02874; PF00006	ATP synthase alpha/beta family, beta-barrel domain; ATP synthase alpha/beta family, nucleotide-binding domain	C	KOG1350	F0F1-type ATP synthase, beta subunit
Cluster-3128.23677_orf1	695021249|XP_009397707.1 PREDICTED: small nuclear ribonucleoprotein-associated protein B-like [Musa acuminata subsp. malaccensis]	3.4329	8.0451e-06	Up	34.018	14.8	4	4	0.428646	0.437459	0.487408	1.55716	1.58009	1.50923	chloroplast	K11086	SNRPB, SMB; small nuclear ribonucleoprotein B and B'	map03040 Spliceosome				PF01423	LSM domain	A	KOG3168	U1 snRNP component
Cluster-3128.15857_orf1	116790030|ABK25476.1 unknown [Picea sitchensis]	0.3802	0.0421226	Down	52.967	13.3	5	5	2.13253	1.05165		0.593206	0.584277	0.638333	chloroplast	K09015	sufD; Fe-S cluster assembly protein SufD		GO:0000003 reproduction; GO:0003006 developmental process involved in reproduction; GO:0006790 sulfur compound metabolic process; GO:0006996 organelle organization; GO:0007275 multicellular organism development; GO:0008152 metabolic process; GO:0009657 plastid organization; GO:0009668 plastid membrane organization; GO:0009790 embryo development; GO:0009791 post-embryonic development; GO:0009793 e…	GO:0005622 intracellular; GO:0005623 cell; GO:0005737 cytoplasm; GO:0009507 chloroplast; GO:0009532 plastid stroma; GO:0009536 plastid; GO:0009570 chloroplast stroma; GO:0043226 organelle; GO:0043227 membrane-bounded organelle; GO:0043229 intracellular organelle; GO:0043231 intracellular membrane-bounded organelle;	GO:0005215 transporter activity;
Cluster-3128.15869_orf1	116787980|ABK24715.1 unknown [Picea sitchensis]	1.6663	0.00134189	Up	53.618	35.7	11	11	0.694014	0.73656	0.819748	1.14792	1.29775	1.30401	extracellular	K14664	ILR1; IAA-amino acid hydrolase [EC:3.5.1.-]		GO:0001101 response to acid chemical; GO:0002682 regulation of immune system process; GO:0002831 regulation of response to biotic stimulus; GO:0006082 organic acid metabolic process; GO:0008152 metabolic process; GO:0009694 jasmonic acid metabolic process; GO:0009719 response to endogenous stimulus; GO:0009725 response to hormone; GO:0009753 response to jasmonic acid; GO:0009987 cellular process;…		GO:0003824 catalytic activity; GO:0016787 hydrolase activity; GO:0016810 hydrolase activity, acting on carbon-nitrogen (but not peptide) bonds; GO:1990206 jasmonyl-Ile conjugate hydrolase activity;	PF07687	Peptidase dimerisation domain
Cluster-3128.15874_orf1	548832248|ERM95044.1 hypothetical protein AMTR_s00009p00244590 [Amborella trichopoda]	0.4002	0.0154774	Down	111.94	9.5	7	7	1.45262	0.925983	1.90657	0.608492	0.518116	0.588219	chloroplast
Cluster-3128.15895_orf1	116781691|ABK22203.1 unknown [Picea sitchensis]	0.6644	0.0459167	Down	38.119	14	5	5	1.06298	1.24429	1.2977	0.863681	0.93	0.60135	cytoplasm							PF13499	EF-hand domain pair
Cluster-3128.15904_orf1	148906012|ABR16166.1 unknown [Picea sitchensis]	1.8928	0.00012016	Up	100.13	24.9	16	16	0.680173	0.71287	0.681096	1.39262	1.21357	1.31967	vacuolar membrane	K15925	XYL1; alpha-D-xyloside xylohydrolase [EC:3.2.1.177]		GO:0000272 polysaccharide catabolic process; GO:0005975 carbohydrate metabolic process; GO:0005976 polysaccharide metabolic process; GO:0006073 cellular glucan metabolic process; GO:0008152 metabolic process; GO:0009056 catabolic process; GO:0009057 macromolecule catabolic process; GO:0009987 cellular process; GO:0010035 response to inorganic substance; GO:0010038 response to metal ion; GO:001038…	GO:0005576 extracellular region; GO:0005618 cell wall; GO:0005622 intracellular; GO:0005623 cell; GO:0005737 cytoplasm; GO:0005911 cell-cell junction; GO:0009505 plant-type cell wall; GO:0009506 plasmodesma; GO:0009507 chloroplast; GO:0009536 plastid; GO:0030054 cell junction; GO:0030312 external encapsulating structure; GO:0043226 organelle; GO:0043227 membrane-bounded organelle; GO:0043229 intr…	GO:0003824 catalytic activity; GO:0004553 hydrolase activity, hydrolyzing O-glycosyl compounds; GO:0009044 xylan 1,4-beta-xylosidase activity; GO:0016787 hydrolase activity; GO:0016798 hydrolase activity, acting on glycosyl bonds; GO:0046556 alpha-L-arabinofuranosidase activity; GO:0080176 xyloglucan 1,6-alpha-xylosidase activity; GO:0097599 xylanase activity;	PF13802	Galactose mutarotase-like	G	KOG1065	Maltase glucoamylase and related hydrolases, glycosyl hydrolase family 31
Cluster-3128.15953_orf1	116779237|ABK21194.1 unknown [Picea sitchensis]	3.3407	0.0001701	Up	16.591	29.7	5	2	0.541984	0.419938	0.420343	1.60844	1.46202	1.54728	chloroplast	K02974	RP-S24e, RPS24; small subunit ribosomal protein S24e	map03010 Ribosome	GO:0000462 maturation of SSU-rRNA from tricistronic rRNA transcript (SSU-rRNA, 5.8S rRNA, LSU-rRNA); GO:0006139 nucleobase-containing compound metabolic process; GO:0006364 rRNA processing; GO:0006396 RNA processing; GO:0006725 cellular aromatic compound metabolic process; GO:0006807 nitrogen compound metabolic process; GO:0008152 metabolic process; GO:0009987 cellular process; GO:0010467 gene ex…	GO:0005618 cell wall; GO:0005622 intracellular; GO:0005623 cell; GO:0005737 cytoplasm; GO:0005829 cytosol; GO:0005840 ribosome; GO:0005844 polysome; GO:0015935 small ribosomal subunit; GO:0016020 membrane; GO:0022626 cytosolic ribosome; GO:0022627 cytosolic small ribosomal subunit; GO:0030312 external encapsulating structure; GO:0032991 protein-containing complex; GO:0042788 polysomal ribosome; G…	GO:0003735 structural constituent of ribosome; GO:0005198 structural molecule activity;			J	KOG3424	40S ribosomal protein S24
Cluster-3128.15985_orf1	294464242|ADE77635.1 unknown [Picea sitchensis]	1.7153	0.014675	Up	28.637	9.7	2	2		0.782034	0.617357	1.31212	1.12243	1.16606	cytoplasm	K11600	RRP41, EXOSC4, SKI6; exosome complex component RRP41	map03018 RNA degradation	GO:0000288 nuclear-transcribed mRNA catabolic process, deadenylation-dependent decay; GO:0000291 nuclear-transcribed mRNA catabolic process, exonucleolytic; GO:0000460 maturation of 5.8S rRNA; GO:0000956 nuclear-transcribed mRNA catabolic process; GO:0001558 regulation of cell growth; GO:0002252 immune effector process; GO:0002376 immune system process; GO:0006139 nucleobase-containing compound m…	GO:0000176 nuclear exosome (RNase complex); GO:0000177 cytoplasmic exosome (RNase complex); GO:0000178 exosome (RNase complex); GO:0000785 chromatin; GO:0005622 intracellular; GO:0005623 cell; GO:0005634 nucleus; GO:0005654 nucleoplasm; GO:0005694 chromosome; GO:0005730 nucleolus; GO:0005737 cytoplasm; GO:0005829 cytosol; GO:0005856 cytoskeleton; GO:0031974 membrane-enclosed lumen; GO:0031981 nuc…	GO:0000175 3'-5'-exoribonuclease activity; GO:0003676 nucleic acid binding; GO:0003723 RNA binding; GO:0003824 catalytic activity; GO:0004518 nuclease activity; GO:0004527 exonuclease activity; GO:0004532 exoribonuclease activity; GO:0004540 ribonuclease activity; GO:0005488 binding; GO:0008408 3'-5' exonuclease activity; GO:0016787 hydrolase activity; GO:0016788 hydrolase activity, acting on est…	PF01138; PF03725	3' exoribonuclease family, domain 1; 3' exoribonuclease family, domain 2	J	KOG1068	Exosomal 3'-5' exoribonuclease complex, subunit Rrp41 and related exoribonucleases
Cluster-3128.16049_orf1	116787822|ABK24654.1 unknown [Picea sitchensis]	2.8366	4.6116e-06	Up	15.627	43.8	5	5	0.491803	0.540419	0.531649	1.47942	1.50537	1.45134	cytoplasm	K02891	RP-L22e, RPL22; large subunit ribosomal protein L22e	map03010 Ribosome	GO:0002181 cytoplasmic translation; GO:0006412 translation; GO:0006518 peptide metabolic process; GO:0006807 nitrogen compound metabolic process; GO:0008152 metabolic process; GO:0009058 biosynthetic process; GO:0009059 macromolecule biosynthetic process; GO:0009987 cellular process; GO:0010467 gene expression; GO:0019538 protein metabolic process; GO:0034641 cellular nitrogen compound metabolic …	GO:0005622 intracellular; GO:0005623 cell; GO:0005634 nucleus; GO:0005730 nucleolus; GO:0005737 cytoplasm; GO:0005829 cytosol; GO:0005840 ribosome; GO:0005844 polysome; GO:0005886 plasma membrane; GO:0005911 cell-cell junction; GO:0009506 plasmodesma; GO:0015934 large ribosomal subunit; GO:0016020 membrane; GO:0022625 cytosolic large ribosomal subunit; GO:0022626 cytosolic ribosome; GO:0030054 ce…	GO:0003676 nucleic acid binding; GO:0003723 RNA binding; GO:0003729 mRNA binding; GO:0003735 structural constituent of ribosome; GO:0005198 structural molecule activity; GO:0005488 binding; GO:0097159 organic cyclic compound binding; GO:1901363 heterocyclic compound binding;			J	KOG3434	60S ribosomal protein L22
Cluster-3128.16095_orf1	116789265|ABK25180.1 unknown [Picea sitchensis]	1.5148	0.00580681	Up	17.223	44.5	5	5	0.826285	0.727108	0.832478	1.25681	1.05901	1.29831	cytoplasm	K01527	EGD1, BTF3; nascent polypeptide-associated complex subunit beta		GO:0006950 response to stress; GO:0006970 response to osmotic stress; GO:0009628 response to abiotic stimulus; GO:0009651 response to salt stress; GO:0050896 response to stimulus;					K	KOG2240	RNA polymerase II general transcription factor BTF3 and related proteins
Cluster-3128.16097_orf1	294460061|ADE75613.1 unknown [Picea sitchensis]	3.3066	0.00763484	Up	27.041	14.2	2	2	0.492955		0.345981	1.54754	1.49401	1.11952	nucleus	K11095	SNRPC; U1 small nuclear ribonucleoprotein C	map03040 Spliceosome	GO:0000245 spliceosomal complex assembly; GO:0000375 RNA splicing, via transesterification reactions; GO:0000377 RNA splicing, via transesterification reactions with bulged adenosine as nucleophile; GO:0000395 mRNA 5'-splice site recognition; GO:0000398 mRNA splicing, via spliceosome; GO:0006139 nucleobase-containing compound metabolic process; GO:0006376 mRNA splice site selection; GO:0006396 RN…	GO:0000243 commitment complex; GO:0005622 intracellular; GO:0005623 cell; GO:0005634 nucleus; GO:0005681 spliceosomal complex; GO:0005684 U2-type spliceosomal complex; GO:0005685 U1 snRNP; GO:0030532 small nuclear ribonucleoprotein complex; GO:0032991 protein-containing complex; GO:0043226 organelle; GO:0043227 membrane-bounded organelle; GO:0043229 intracellular organelle; GO:0043231 intracellul…	GO:0003676 nucleic acid binding; GO:0003723 RNA binding; GO:0005488 binding; GO:0030627 pre-mRNA 5'-splice site binding; GO:0036002 pre-mRNA binding; GO:0097159 organic cyclic compound binding; GO:1901363 heterocyclic compound binding;	PF06220	U1 zinc finger	A	KOG3454	U1 snRNP-specific protein C
Cluster-3128.16125_orf1	148909999|ABR18084.1 unknown [Picea sitchensis]	0.5615	0.000109607	Down	51.368	34	11	11	1.26383	1.33931	1.23943	0.700645	0.693946	0.762842	chloroplast	K11752	ribD; diaminohydroxyphosphoribosylaminopyrimidine deaminase / 5-amino-6-(5-phosphoribosylamino)uracil reductase [EC:3.5.4.26 1.1.1.193]	map00740 Riboflavin metabolism; map01100 Metabolic pathways; map01110 Biosynthesis of secondary metabolites	GO:0006139 nucleobase-containing compound metabolic process; GO:0006725 cellular aromatic compound metabolic process; GO:0006766 vitamin metabolic process; GO:0006767 water-soluble vitamin metabolic process; GO:0006771 riboflavin metabolic process; GO:0006807 nitrogen compound metabolic process; GO:0008152 metabolic process; GO:0009058 biosynthetic process; GO:0009110 vitamin biosynthetic process…	GO:0005622 intracellular; GO:0005623 cell; GO:0005737 cytoplasm; GO:0009507 chloroplast; GO:0009532 plastid stroma; GO:0009536 plastid; GO:0009570 chloroplast stroma; GO:0043226 organelle; GO:0043227 membrane-bounded organelle; GO:0043229 intracellular organelle; GO:0043231 intracellular membrane-bounded organelle;				F	KOG1018	Cytosine deaminase FCY1 and related enzymes
Cluster-3128.16133_orf1	224285828|ACN40628.1 unknown [Picea sitchensis]	1.96	0.00257784	Up	17.435	45.2	4	3	0.704577	0.615215	0.707229	1.11068	1.36413	1.49817	cytoplasm	K09705	K09705; uncharacterized protein					PF06172	Cupin superfamily (DUF985)
Cluster-3128.16137_orf1	116794173|ABK27033.1 unknown [Picea sitchensis]	1.7534	0.00473142	Up	15.846	34.4	5	5	0.635514	0.66987	0.873707	1.22761	1.31456	1.27873	mitochondria	K03963	NDUFB7; NADH dehydrogenase (ubiquinone) 1 beta subcomplex subunit 7	map00190 Oxidative phosphorylation; map01100 Metabolic pathways	GO:0008152 metabolic process; GO:0009853 photorespiration; GO:0009987 cellular process; GO:0043094 cellular metabolic compound salvage; GO:0044237 cellular metabolic process;	GO:0005622 intracellular; GO:0005623 cell; GO:0005737 cytoplasm; GO:0005739 mitochondrion; GO:0005740 mitochondrial envelope; GO:0005743 mitochondrial inner membrane; GO:0005746 mitochondrial respirasome; GO:0005747 mitochondrial respiratory chain complex I; GO:0016020 membrane; GO:0019866 organelle inner membrane; GO:0030964 NADH dehydrogenase complex; GO:0031090 organelle membrane; GO:0031966 m…				C	KOG3468	NADH:ubiquinone oxidoreductase, NDUFB7/B18 subunit
Cluster-3128.16167_orf1	719981981|XP_010250290.1 PREDICTED: protein TOPLESS-like isoform X4 [Nelumbo nucifera]	1.5496	0.0373797	Up	64.969	22	9	6	0.635907		0.868109	1.19428	1.08179	1.21992	mitochondria				GO:0000003 reproduction; GO:0003006 developmental process involved in reproduction; GO:0007275 multicellular organism development; GO:0009653 anatomical structure morphogenesis; GO:0009790 embryo development; GO:0009791 post-embryonic development; GO:0009793 embryo development ending in seed dormancy; GO:0009888 tissue development; GO:0009933 meristem structural organization; GO:0010014 meristem …					S	KOG0266	WD40 repeat-containing protein
Cluster-3128.16171_orf1	731393262|XP_010651396.1 PREDICTED: ruBisCO large subunit-binding protein subunit beta, chloroplastic [Vitis vinifera]	0.362	0.000139202	Down	65.842	57.9	30	10	1.34504	1.50915	1.55115	0.592896	0.500528	0.501238	cytoplasm	K04077	groEL, HSPD1; chaperonin GroEL	map03018 RNA degradation		GO:0005622 intracellular; GO:0005623 cell; GO:0005737 cytoplasm; GO:0009507 chloroplast; GO:0009536 plastid; GO:0043226 organelle; GO:0043227 membrane-bounded organelle; GO:0043229 intracellular organelle; GO:0043231 intracellular membrane-bounded organelle;				O	KOG0356	Mitochondrial chaperonin, Cpn60/Hsp60p
Cluster-3128.16216_orf1	1098800503|XP_018806031.1 PREDICTED: mitotic checkpoint protein BUB3.2 [Juglans regia]	1.7944	0.000385249	Up	39.058	36.8	8	8	0.710863	0.708429	0.727859	1.41688	1.19084	1.24514	cytoplasm	K02180	BUB3; cell cycle arrest protein BUB3		GO:0000070 mitotic sister chromatid segregation; GO:0000075 cell cycle checkpoint; GO:0000278 mitotic cell cycle; GO:0000280 nuclear division; GO:0000819 sister chromatid segregation; GO:0006996 organelle organization; GO:0007049 cell cycle; GO:0007059 chromosome segregation; GO:0007088 regulation of mitotic nuclear division; GO:0007093 mitotic cell cycle checkpoint; GO:0007094 mitotic spindle as…	GO:0000151 ubiquitin ligase complex; GO:0000775 chromosome, centromeric region; GO:0000776 kinetochore; GO:0000777 condensed chromosome kinetochore; GO:0000779 condensed chromosome, centromeric region; GO:0000793 condensed chromosome; GO:0005622 intracellular; GO:0005623 cell; GO:0005634 nucleus; GO:0005654 nucleoplasm; GO:0005694 chromosome; GO:0005737 cytoplasm; GO:0005819 spindle; GO:0005828 k…	GO:0005488 binding; GO:0005515 protein binding; GO:0032182 ubiquitin-like protein binding; GO:0043130 ubiquitin binding;			D	KOG1036	Mitotic spindle checkpoint protein BUB3, WD repeat superfamily
Cluster-3128.16225_orf1	720052383|XP_010272394.1 PREDICTED: probable N-acetyl-gamma-glutamyl-phosphate reductase, chloroplastic [Nelumbo nucifera]	1.8024	0.000113642	Up	46.519	48.8	13	13	0.742552	0.732515	0.665932	1.27961	1.24749	1.3319	chloroplast	K00145	argC; N-acetyl-gamma-glutamyl-phosphate reductase [EC:1.2.1.38]	map00220 Arginine biosynthesis; map01100 Metabolic pathways; map01110 Biosynthesis of secondary metabolites; map01210 2-Oxocarboxylic acid metabolism; map01230 Biosynthesis of amino acids	GO:0010035 response to inorganic substance; GO:0010038 response to metal ion; GO:0042221 response to chemical; GO:0046686 response to cadmium ion; GO:0050896 response to stimulus;	GO:0005622 intracellular; GO:0005623 cell; GO:0005634 nucleus; GO:0005730 nucleolus; GO:0005737 cytoplasm; GO:0009507 chloroplast; GO:0009532 plastid stroma; GO:0009536 plastid; GO:0009570 chloroplast stroma; GO:0016020 membrane; GO:0031974 membrane-enclosed lumen; GO:0031981 nuclear lumen; GO:0043226 organelle; GO:0043227 membrane-bounded organelle; GO:0043228 non-membrane-bounded organelle; GO:…	GO:0005488 binding; GO:0005507 copper ion binding; GO:0043167 ion binding; GO:0043169 cation binding; GO:0046872 metal ion binding; GO:0046914 transition metal ion binding;	PF01118; PF02774	Semialdehyde dehydrogenase, NAD binding domain; Semialdehyde dehydrogenase, dimerisation domain	E	KOG4354	N-acetyl-gamma-glutamyl-phosphate reductase
Cluster-3128.16271_orf1	116780259|ABK21609.1 unknown [Picea sitchensis]	0.3862	7.64962e-05	Down	39.276	25.9	6	6	1.33462	1.47766	1.51611	0.583439	0.511654	0.576514	cytoplasm							PF00149	Calcineurin-like phosphoesterase	T	KOG0374	Serine/threonine specific protein phosphatase PP1, catalytic subunit
Cluster-3128.16307_orf1	116781315|ABK22051.1 unknown [Picea sitchensis]	1.5569	0.00328593	Up	24.962	44	6	6	0.713798	0.758984	0.873838	1.12916	1.2451	1.27913	cytoplasm	K17604	ZSWIM3; zinc finger SWIM domain-containing protein 3		GO:0006139 nucleobase-containing compound metabolic process; GO:0006725 cellular aromatic compound metabolic process; GO:0006732 coenzyme metabolic process; GO:0006733 oxidoreduction coenzyme metabolic process; GO:0006753 nucleoside phosphate metabolic process; GO:0006793 phosphorus metabolic process; GO:0006796 phosphate-containing compound metabolic process; GO:0006807 nitrogen compound metabol…		GO:0003824 catalytic activity; GO:0008936 nicotinamidase activity; GO:0016787 hydrolase activity; GO:0016810 hydrolase activity, acting on carbon-nitrogen (but not peptide) bonds; GO:0016811 hydrolase activity, acting on carbon-nitrogen (but not peptide) bonds, in linear amides;
Cluster-3128.16425_orf1	1278999393|XP_022859925.1 phosphoribosylaminoimidazole-succinocarboxamide synthase, chloroplastic [Olea europaea var. sylvestris]	0.3139	0.000875729	Down	45.196	43.4	13	13	1.41951	1.51974	1.62732	0.385477	0.454742	0.593207	nucleus	K01923	purC; phosphoribosylaminoimidazole-succinocarboxamide synthase [EC:6.3.2.6]	map00230 Purine metabolism; map01100 Metabolic pathways; map01110 Biosynthesis of secondary metabolites	GO:0006139 nucleobase-containing compound metabolic process; GO:0006163 purine nucleotide metabolic process; GO:0006164 purine nucleotide biosynthetic process; GO:0006188 IMP biosynthetic process; GO:0006189 'de novo' IMP biosynthetic process; GO:0006725 cellular aromatic compound metabolic process; GO:0006753 nucleoside phosphate metabolic process; GO:0006793 phosphorus metabolic process; GO:000…	GO:0005622 intracellular; GO:0005623 cell; GO:0005737 cytoplasm; GO:0009507 chloroplast; GO:0009532 plastid stroma; GO:0009536 plastid; GO:0009570 chloroplast stroma; GO:0043226 organelle; GO:0043227 membrane-bounded organelle; GO:0043229 intracellular organelle; GO:0043231 intracellular membrane-bounded organelle;				F	KOG2835	Phosphoribosylamidoimidazole-succinocarboxamide synthase
Cluster-3128.16437_orf1	116788172|ABK24782.1 unknown [Picea sitchensis]	2.316	1.45724e-05	Up	53.877	54	16	16	0.624964	0.619397	0.56503	1.40067	1.37511	1.41484	mitochondria	K01679	E4.2.1.2B, fumC, FH; fumarate hydratase, class II [EC:4.2.1.2]	map00020 Citrate cycle (TCA cycle); map00620 Pyruvate metabolism; map01100 Metabolic pathways; map01110 Biosynthesis of secondary metabolites; map01200 Carbon metabolism	GO:0000003 reproduction; GO:0003006 developmental process involved in reproduction; GO:0006082 organic acid metabolic process; GO:0006091 generation of precursor metabolites and energy; GO:0006099 tricarboxylic acid cycle; GO:0006101 citrate metabolic process; GO:0006106 fumarate metabolic process; GO:0006108 malate metabolic process; GO:0006950 response to stress; GO:0006970 response to osmotic …	GO:0005622 intracellular; GO:0005623 cell; GO:0005737 cytoplasm; GO:0005739 mitochondrion; GO:0043226 organelle; GO:0043227 membrane-bounded organelle; GO:0043229 intracellular organelle; GO:0043231 intracellular membrane-bounded organelle;	GO:0003824 catalytic activity; GO:0004333 fumarate hydratase activity; GO:0016829 lyase activity; GO:0016835 carbon-oxygen lyase activity; GO:0016836 hydro-lyase activity;	PF00206; PF10415	Lyase; Fumarase C C-terminus	C	KOG1317	Fumarase
Cluster-3128.16499_orf1	116790399|ABK25600.1 unknown [Picea sitchensis]	2.0594	0.00127314	Up	12.76	39.8	3	3	0.704102	0.701374	0.555663	1.4662	1.30114	1.27152	cytoplasm							PF07876	Stress responsive A/B Barrel Domain
Cluster-3128.16503_orf1	116783667|ABK23043.1 unknown [Picea sitchensis]	5.6983	0.000399284	Up	16.666	24.7	3	2	0.213518	0.346442	0.335793	1.6471	1.83752	1.61963	chloroplast	K11251	H2A; histone H2A			GO:0005622 intracellular; GO:0005623 cell; GO:0005634 nucleus; GO:0005694 chromosome; GO:0043226 organelle; GO:0043227 membrane-bounded organelle; GO:0043228 non-membrane-bounded organelle; GO:0043229 intracellular organelle; GO:0043231 intracellular membrane-bounded organelle; GO:0043232 intracellular non-membrane-bounded organelle;		PF00125	Core histone H2A/H2B/H3/H4	B	KOG1756	Histone 2A
Cluster-3128.16512_orf1	116783326|ABK22893.1 unknown [Picea sitchensis]	2.4349	8.20915e-06	Up	34.212	54	10	9	0.591931	0.549	0.605857	1.41675	1.40138	1.43508	chloroplast	K14004	SEC13; protein transport protein SEC13	map03013 RNA transport; map04141 Protein processing in endoplasmic reticulum	GO:0002376 immune system process; GO:0002474 antigen processing and presentation of peptide antigen via MHC class I; GO:0002478 antigen processing and presentation of exogenous peptide antigen; GO:0002495 antigen processing and presentation of peptide antigen via MHC class II; GO:0002504 antigen processing and presentation of peptide or polysaccharide antigen via MHC class II; GO:0006810 transpor…	GO:0000323 lytic vacuole; GO:0005622 intracellular; GO:0005623 cell; GO:0005634 nucleus; GO:0005635 nuclear envelope; GO:0005643 nuclear pore; GO:0005654 nucleoplasm; GO:0005730 nucleolus; GO:0005737 cytoplasm; GO:0005764 lysosome; GO:0005765 lysosomal membrane; GO:0005773 vacuole; GO:0005774 vacuolar membrane; GO:0005783 endoplasmic reticulum; GO:0005789 endoplasmic reticulum membrane; GO:000579…	GO:0005488 binding; GO:0005515 protein binding; GO:0042802 identical protein binding;			U	KOG1332	Vesicle coat complex COPII, subunit SEC13
Cluster-3128.16520_orf1	224284580|ACN40023.1 unknown [Picea sitchensis]	0.467	0.000116269	Down	23.478	39	5	5	1.26653	1.41126	1.41223	0.628021	0.680073	0.601891	mitochondria	K08903	psb28; photosystem II 13kDa protein	map00195 Photosynthesis
Cluster-3128.16546_orf1	1201316549|OVA15926.1 hypothetical protein BVC80_1821g93 [Macleaya cordata]	0.4643	0.000233815	Down	37.242	31.1	8	8	1.50977	1.43755		0.715013	0.657349	0.680315	chloroplast	K00761	upp, UPRT; uracil phosphoribosyltransferase [EC:2.4.2.9]	map00240 Pyrimidine metabolism; map01100 Metabolic pathways	GO:0006139 nucleobase-containing compound metabolic process; GO:0006206 pyrimidine nucleobase metabolic process; GO:0006213 pyrimidine nucleoside metabolic process; GO:0006220 pyrimidine nucleotide metabolic process; GO:0006221 pyrimidine nucleotide biosynthetic process; GO:0006222 UMP biosynthetic process; GO:0006725 cellular aromatic compound metabolic process; GO:0006753 nucleoside phosphate m…	GO:0005622 intracellular; GO:0005623 cell; GO:0005737 cytoplasm; GO:0005829 cytosol; GO:0009507 chloroplast; GO:0009532 plastid stroma; GO:0009536 plastid; GO:0009570 chloroplast stroma; GO:0043226 organelle; GO:0043227 membrane-bounded organelle; GO:0043229 intracellular organelle; GO:0043231 intracellular membrane-bounded organelle;	GO:0003824 catalytic activity; GO:0004845 uracil phosphoribosyltransferase activity; GO:0004849 uridine kinase activity; GO:0016301 kinase activity; GO:0016740 transferase activity; GO:0016757 transferase activity, transferring glycosyl groups; GO:0016763 transferase activity, transferring pentosyl groups; GO:0016772 transferase activity, transferring phosphorus-containing groups; GO:0019205 nucl…			TZ	KOG4203	Armadillo/beta-Catenin/plakoglobin
Cluster-3128.16574_orf1	224284261|ACN39866.1 unknown [Picea sitchensis]	0.5112	0.00402805	Down	72.924	22.8	10	8	1.17495	1.22709	1.5684	0.735638	0.59012	0.703793	chloroplast				GO:0001101 response to acid chemical; GO:0001666 response to hypoxia; GO:0006810 transport; GO:0006869 lipid transport; GO:0006950 response to stress; GO:0009314 response to radiation; GO:0009416 response to light stimulus; GO:0009628 response to abiotic stimulus; GO:0009719 response to endogenous stimulus; GO:0009723 response to ethylene; GO:0009725 response to hormone; GO:0009753 response to ja…	GO:0005622 intracellular; GO:0005623 cell; GO:0005634 nucleus; GO:0005737 cytoplasm; GO:0005829 cytosol; GO:0043226 organelle; GO:0043227 membrane-bounded organelle; GO:0043229 intracellular organelle; GO:0043231 intracellular membrane-bounded organelle;	GO:0000062 fatty-acyl-CoA binding; GO:0000166 nucleotide binding; GO:0005488 binding; GO:0017076 purine nucleotide binding; GO:0030554 adenyl nucleotide binding; GO:0032553 ribonucleotide binding; GO:0032555 purine ribonucleotide binding; GO:0032559 adenyl ribonucleotide binding; GO:0033218 amide binding; GO:0036094 small molecule binding; GO:0043167 ion binding; GO:0043168 anion binding; GO:0048…	PF00887; PF13415	Acyl CoA binding protein; Galactose oxidase, central domain	I	KOG0817	Acyl-CoA-binding protein
Cluster-3128.16599_orf1	294461993|ADE76552.1 unknown [Picea sitchensis]	0.2264	0.000410636	Down	36.343	36	9	9	1.59576	1.62509	1.67152	0.275162	0.418751	0.413719	chloroplast				GO:0009719 response to endogenous stimulus; GO:0009725 response to hormone; GO:0009735 response to cytokinin; GO:0010033 response to organic substance; GO:0042221 response to chemical; GO:0050896 response to stimulus;	GO:0005622 intracellular; GO:0005623 cell; GO:0005737 cytoplasm; GO:0009507 chloroplast; GO:0009536 plastid; GO:0043226 organelle; GO:0043227 membrane-bounded organelle; GO:0043229 intracellular organelle; GO:0043231 intracellular membrane-bounded organelle;		PF13616; PF00581	PPIC-type PPIASE domain; Rhodanese-like domain	H	KOG2017	Molybdopterin synthase sulfurylase
Cluster-3128.16626_orf1	116793876|ABK26914.1 unknown [Picea sitchensis]	0.6578	0.00191935	Down	15.189	40.6	4	4	1.24414	1.27262		0.842546	0.861869	0.778824	cytoplasm,nucleus	K04798	pfdB, PFDN6; prefoldin beta subunit		GO:0006457 protein folding; GO:0009987 cellular process; GO:0016043 cellular component organization; GO:0022607 cellular component assembly; GO:0034622 cellular protein-containing complex assembly; GO:0043933 protein-containing complex subunit organization; GO:0044085 cellular component biogenesis; GO:0051131 chaperone-mediated protein complex assembly; GO:0065003 protein-containing complex assem…	GO:0005622 intracellular; GO:0005623 cell; GO:0005634 nucleus; GO:0005737 cytoplasm; GO:0016272 prefoldin complex; GO:0032991 protein-containing complex; GO:0043226 organelle; GO:0043227 membrane-bounded organelle; GO:0043229 intracellular organelle; GO:0043231 intracellular membrane-bounded organelle;	GO:0005488 binding; GO:0005515 protein binding; GO:0051087 chaperone binding;			O	KOG3478	Prefoldin subunit 6, KE2 family
Cluster-3128.16643_orf1	148906255|ABR16283.1 unknown [Picea sitchensis]	0.4645	0.000596202	Down	45.712	21.1	5	5	1.20469	1.38729	1.50492	0.67408	0.644984	0.584033	chloroplast	K00645	fabD, MCAT, MCT1; [acyl-carrier-protein] S-malonyltransferase [EC:2.3.1.39]	map00061 Fatty acid biosynthesis; map01100 Metabolic pathways; map01212 Fatty acid metabolism				PF00698	Acyl transferase domain	I	KOG2926	Malonyl-CoA:ACP transacylase
Cluster-3128.16659_orf1	1557855853|RWR81202.1 WD40 repeat [Cinnamomum micranthum f. kanehirae]	1.9268	0.000563358	Up	59.764	36.9	12	12	0.69695	0.750311	0.602794	1.29234	1.30181	1.3558	chloroplast	K10599	PRPF19, PRP19; pre-mRNA-processing factor 19 [EC:2.3.2.27]	map03040 Spliceosome; map04120 Ubiquitin mediated proteolysis	GO:0000209 protein polyubiquitination; GO:0000349 generation of catalytic spliceosome for first transesterification step; GO:0000375 RNA splicing, via transesterification reactions; GO:0000377 RNA splicing, via transesterification reactions with bulged adenosine as nucleophile; GO:0000393 spliceosomal conformational changes to generate catalytic conformation; GO:0000398 mRNA splicing, via spliceo…	GO:0000151 ubiquitin ligase complex; GO:0000974 Prp19 complex; GO:0005618 cell wall; GO:0005622 intracellular; GO:0005623 cell; GO:0005634 nucleus; GO:0005681 spliceosomal complex; GO:0005684 U2-type spliceosomal complex; GO:0005730 nucleolus; GO:0005737 cytoplasm; GO:0009507 chloroplast; GO:0009536 plastid; GO:0030312 external encapsulating structure; GO:0031461 cullin-RING ubiquitin ligase comp…	GO:0003824 catalytic activity; GO:0004842 ubiquitin-protein transferase activity; GO:0016740 transferase activity; GO:0019787 ubiquitin-like protein transferase activity; GO:0061630 ubiquitin protein ligase activity; GO:0061659 ubiquitin-like protein ligase activity; GO:0140096 catalytic activity, acting on a protein;	PF08606	Prp19/Pso4-like	L	KOG0289	mRNA splicing factor
Cluster-3128.16691_orf1	148908999|ABR17603.1 unknown [Picea sitchensis]	0.4561	6.95726e-06	Down	52.825	31.7	10	10	1.31779	1.42343	1.3795	0.617914	0.618786	0.642583	chloroplast	K10206	E2.6.1.83; LL-diaminopimelate aminotransferase [EC:2.6.1.83]	map00300 Lysine biosynthesis; map01100 Metabolic pathways; map01110 Biosynthesis of secondary metabolites; map01230 Biosynthesis of amino acids	GO:0001101 response to acid chemical; GO:0002376 immune system process; GO:0006950 response to stress; GO:0006952 defense response; GO:0006955 immune response; GO:0007154 cell communication; GO:0007165 signal transduction; GO:0009605 response to external stimulus; GO:0009607 response to biotic stimulus; GO:0009627 systemic acquired resistance; GO:0009719 response to endogenous stimulus; GO:000972…	GO:0005622 intracellular; GO:0005623 cell; GO:0005737 cytoplasm; GO:0009507 chloroplast; GO:0009532 plastid stroma; GO:0009536 plastid; GO:0009570 chloroplast stroma; GO:0043226 organelle; GO:0043227 membrane-bounded organelle; GO:0043229 intracellular organelle; GO:0043231 intracellular membrane-bounded organelle;	GO:0003824 catalytic activity; GO:0005488 binding; GO:0005507 copper ion binding; GO:0008483 transaminase activity; GO:0010285 L,L-diaminopimelate aminotransferase activity; GO:0016740 transferase activity; GO:0016769 transferase activity, transferring nitrogenous groups; GO:0043167 ion binding; GO:0043169 cation binding; GO:0046872 metal ion binding; GO:0046914 transition metal ion binding;	PF00155	Aminotransferase class I and II	E	KOG0257	Kynurenine aminotransferase, glutamine transaminase K
Cluster-3128.16726_orf1	1557864707|RWR87981.1 mitochondrial outer membrane protein porin of-like protein [Cinnamomum micranthum f. kanehirae]	1.8211	1.40372e-05	Up	34.732	54.2	15	15	0.704784	0.721107	0.700943	1.34716	1.27109	1.25492	nucleus	K15040	VDAC2; voltage-dependent anion channel protein 2		GO:0006810 transport; GO:0006811 ion transport; GO:0006820 anion transport; GO:0015698 inorganic anion transport; GO:0034220 ion transmembrane transport; GO:0051179 localization; GO:0051234 establishment of localization; GO:0055085 transmembrane transport; GO:0098656 anion transmembrane transport;	GO:0005622 intracellular; GO:0005623 cell; GO:0005737 cytoplasm; GO:0005739 mitochondrion; GO:0005740 mitochondrial envelope; GO:0005741 mitochondrial outer membrane; GO:0009526 plastid envelope; GO:0009527 plastid outer membrane; GO:0009536 plastid; GO:0016020 membrane; GO:0016021 integral component of membrane; GO:0019867 outer membrane; GO:0031090 organelle membrane; GO:0031224 intrinsic compo…	GO:0005215 transporter activity; GO:0005216 ion channel activity; GO:0005244 voltage-gated ion channel activity; GO:0005253 anion channel activity; GO:0008308 voltage-gated anion channel activity; GO:0008509 anion transmembrane transporter activity; GO:0015075 ion transmembrane transporter activity; GO:0015103 inorganic anion transmembrane transporter activity; GO:0015267 channel activity; GO:001…			P	KOG3126	Porin/voltage-dependent anion-selective channel protein
Cluster-3128.16743_orf1	116782617|ABK22576.1 unknown [Picea sitchensis]	1.5062	0.00167134	Up	36.599	50.8	12	12	0.739829	0.88529	0.768901	1.20925	1.18849	1.20824	cytoplasm	K13341	PEX7, PTS2R; peroxin-7	map04146 Peroxisome	GO:0006605 protein targeting; GO:0006625 protein targeting to peroxisome; GO:0006810 transport; GO:0006886 intracellular protein transport; GO:0006996 organelle organization; GO:0007031 peroxisome organization; GO:0008104 protein localization; GO:0009987 cellular process; GO:0015031 protein transport; GO:0015833 peptide transport; GO:0016043 cellular component organization; GO:0033036 macromolecu…	GO:0000151 ubiquitin ligase complex; GO:0005622 intracellular; GO:0005623 cell; GO:0031461 cullin-RING ubiquitin ligase complex; GO:0032991 protein-containing complex; GO:0080008 Cul4-RING E3 ubiquitin ligase complex; GO:1902494 catalytic complex; GO:1990234 transferase complex;				U	KOG0277	Peroxisomal targeting signal type 2 receptor
Cluster-3128.16760_orf1	148906172|ABR16243.1 unknown [Picea sitchensis]	2.0221	0.0272121	Up	54.089	18.8	6	6	0.888738	0.634301	0.462315	1.31498	1.11484	1.58483	cytoplasm	K13691	SGT1; pathogen-inducible salicylic acid glucosyltransferase [EC:2.4.1.-]		GO:0000302 response to reactive oxygen species; GO:0001101 response to acid chemical; GO:0006082 organic acid metabolic process; GO:0006520 cellular amino acid metabolic process; GO:0006725 cellular aromatic compound metabolic process; GO:0006807 nitrogen compound metabolic process; GO:0006950 response to stress; GO:0006970 response to osmotic stress; GO:0006972 hyperosmotic response; GO:0006979 …	GO:0005622 intracellular; GO:0005623 cell; GO:0005737 cytoplasm; GO:0005829 cytosol; GO:0043226 organelle; GO:0043227 membrane-bounded organelle; GO:0043229 intracellular organelle; GO:0043231 intracellular membrane-bounded organelle;	GO:0003824 catalytic activity; GO:0008194 UDP-glycosyltransferase activity; GO:0016740 transferase activity; GO:0016757 transferase activity, transferring glycosyl groups; GO:0016758 transferase activity, transferring hexosyl groups; GO:0035251 UDP-glucosyltransferase activity; GO:0046527 glucosyltransferase activity; GO:0052638 indole-3-butyrate beta-glucosyltransferase activity; GO:0052639 sali…			CG	KOG1192	UDP-glucuronosyl and UDP-glucosyl transferase
Cluster-3128.16764_orf1	1376842652|PTQ33298.1 hypothetical protein MARPO_0090s0035 [Marchantia polymorpha]	4.9573	0.0128291	Up	53.513	29.3	9	9	0.172786	0.231542	0.602842	1.22282	1.83028	1.93974	chloroplast	K11717	sufS; cysteine desulfurase / selenocysteine lyase [EC:2.8.1.7 4.4.1.16]	map00450 Selenocompound metabolism; map01100 Metabolic pathways				PF00266	Aminotransferase class-V
Cluster-3128.16811_orf1	548842065|ERN02022.1 hypothetical protein AMTR_s00045p00107050 [Amborella trichopoda]	0.5967	0.00076181	Down	79.154	15.5	8	8	1.19612	1.24831	1.3133	0.687722	0.739752	0.814803	chloroplast									F	KOG2469	IMP-GMP specific 5'-nucleotidase
Cluster-3128.16814_orf1	294462556|ADE76824.1 unknown [Picea sitchensis]	3.4068	0.00511733	Up	22.628	32.8	5	5	0.398272	0.319973	0.643293	1.28397	1.58456	1.76993	chloroplast							PF08538	Protein of unknown function (DUF1749)	S	KOG4840	Predicted hydrolases or acyltransferases (alpha/beta hydrolase superfamily)
Cluster-3128.16840_orf1	116793553|ABK26787.1 unknown [Picea sitchensis]	2.4173	0.00993637	Up	13.239	16.5	2	2	0.400519	0.620601	0.73463	1.62315	1.24265	1.37844	cytoplasm	K02917	RP-L35Ae, RPL35A; large subunit ribosomal protein L35Ae	map03010 Ribosome				PF01247	Ribosomal protein L35Ae	J	KOG0887	60S ribosomal protein L35A/L37
Cluster-3128.19526_orf1	937907289|BAS82209.1 Os03g0139100, partial [Oryza sativa Japonica Group]	2.0617	0.00201974	Up	15.542	53.8	7	5	0.677664	0.728374	0.553643	1.40816	1.44052	1.19163	cytoplasm	K02894	RP-L23e, RPL23; large subunit ribosomal protein L23e	map03010 Ribosome				PF00238	Ribosomal protein L14p/L23e	J	KOG0901	60S ribosomal protein L14/L17/L23
Cluster-3128.16887_orf1	116791014|ABK25822.1 unknown [Picea sitchensis]	0.5187	4.04457e-05	Down	47.601	34.1	11	11	1.23638	1.33064	1.38386	0.675191	0.685687	0.688251	chloroplast	K00208	fabI; enoyl-[acyl-carrier protein] reductase I [EC:1.3.1.9 1.3.1.10]	map00061 Fatty acid biosynthesis; map00780 Biotin metabolism; map01100 Metabolic pathways; map01212 Fatty acid metabolism	GO:0006082 organic acid metabolic process; GO:0006629 lipid metabolic process; GO:0006631 fatty acid metabolic process; GO:0006633 fatty acid biosynthetic process; GO:0008152 metabolic process; GO:0008610 lipid biosynthetic process; GO:0009058 biosynthetic process; GO:0009987 cellular process; GO:0016053 organic acid biosynthetic process; GO:0019752 carboxylic acid metabolic process; GO:0032787 m…	GO:0005622 intracellular; GO:0005623 cell; GO:0005737 cytoplasm; GO:0005829 cytosol; GO:0005835 fatty acid synthase complex; GO:0009507 chloroplast; GO:0009526 plastid envelope; GO:0009532 plastid stroma; GO:0009536 plastid; GO:0009570 chloroplast stroma; GO:0009579 thylakoid; GO:0009941 chloroplast envelope; GO:0031967 organelle envelope; GO:0031975 envelope; GO:0032991 protein-containing comple…	GO:0003824 catalytic activity; GO:0005488 binding; GO:0005507 copper ion binding; GO:0016491 oxidoreductase activity; GO:0016627 oxidoreductase activity, acting on the CH-CH group of donors; GO:0016628 oxidoreductase activity, acting on the CH-CH group of donors, NAD or NADP as acceptor; GO:0016631 enoyl-[acyl-carrier-protein] reductase activity; GO:0043167 ion binding; GO:0043169 cation binding;…	PF13561	Enoyl-(Acyl carrier protein) reductase	Q	KOG0725	Reductases with broad range of substrate specificities
Cluster-3128.16888_orf1	1117387084|XP_019462463.1 PREDICTED: anthranilate synthase beta subunit 2, chloroplastic-like [Lupinus angustifolius]	0.5453	0.0235675	Down	32.633	8.8	2	2	1.33039	1.42003		0.624415	0.714125	0.911044	extracellular	K01658	trpG; anthranilate synthase component II [EC:4.1.3.27]	map00400 Phenylalanine, tyrosine and tryptophan biosynthesis; map01100 Metabolic pathways; map01110 Biosynthesis of secondary metabolites; map01230 Biosynthesis of amino acids	GO:0000162 tryptophan biosynthetic process; GO:0006082 organic acid metabolic process; GO:0006520 cellular amino acid metabolic process; GO:0006568 tryptophan metabolic process; GO:0006576 cellular biogenic amine metabolic process; GO:0006586 indolalkylamine metabolic process; GO:0006725 cellular aromatic compound metabolic process; GO:0006807 nitrogen compound metabolic process; GO:0008152 metab…	GO:0005622 intracellular; GO:0005623 cell; GO:0005737 cytoplasm; GO:0005950 anthranilate synthase complex; GO:0032991 protein-containing complex; GO:1902494 catalytic complex;	GO:0003824 catalytic activity; GO:0004049 anthranilate synthase activity; GO:0016829 lyase activity; GO:0016830 carbon-carbon lyase activity; GO:0016833 oxo-acid-lyase activity;	PF00117	Glutamine amidotransferase class-I	E	KOG0026	Anthranilate synthase, beta chain
Cluster-3128.16910_orf1	148908991|ABR17599.1 unknown [Picea sitchensis]	1.5213	0.0360567	Up	42.312	17.4	5	5	0.778594	0.744907		1.35678	1.0099	1.10982	cytoplasm	K00008	SORD, gutB; L-iditol 2-dehydrogenase [EC:1.1.1.14]	map00040 Pentose and glucuronate interconversions; map00051 Fructose and mannose metabolism; map01100 Metabolic pathways	GO:0008152 metabolic process; GO:0055114 oxidation-reduction process;	GO:0005622 intracellular; GO:0005623 cell; GO:0005737 cytoplasm; GO:0005829 cytosol; GO:0005911 cell-cell junction; GO:0009506 plasmodesma; GO:0030054 cell junction; GO:0055044 symplast;	GO:0003824 catalytic activity; GO:0003939 L-iditol 2-dehydrogenase activity; GO:0016491 oxidoreductase activity; GO:0016614 oxidoreductase activity, acting on CH-OH group of donors; GO:0016616 oxidoreductase activity, acting on the CH-OH group of donors, NAD or NADP as acceptor;	PF08240	Alcohol dehydrogenase GroES-like domain	Q	KOG0024	Sorbitol dehydrogenase
Cluster-3128.16947_orf1	294460756|ADE75952.1 unknown [Picea sitchensis]	0.3689	1.22544e-06	Down	37.475	37.2	11	2	1.48137	1.49902	1.40273	0.532904	0.541776	0.542194	mitochondria	K06215	pdxS, pdx1; pyridoxal 5'-phosphate synthase pdxS subunit [EC:4.3.3.6]	map00750 Vitamin B6 metabolism				PF01680	SOR/SNZ family	H	KOG1606	Stationary phase-induced protein, SOR/SNZ family
Cluster-3128.16952_orf1	306014707|ADM76407.1 Rab-like protein, partial [Picea sitchensis]	1.9093	0.0191105	Up	21.28	42.5	7	3	0.62708	0.747838		1.28133		1.34375	chloroplast	K07893	RAB6A; Ras-related protein Rab-6A					PF00071	Ras family	U	KOG0094	GTPase Rab6/YPT6/Ryh1, small G protein superfamily
Cluster-3128.16969_orf1	720003881|XP_010257138.1 PREDICTED: alpha-N-acetylglucosaminidase isoform X1 [Nelumbo nucifera]	8.0402	0.00048623	Up	94.477	18.6	11	11		0.221024	0.161817	1.50882	1.44971	1.65863	chloroplast	K01205	NAGLU; alpha-N-acetylglucosaminidase [EC:3.2.1.50]	map00531 Glycosaminoglycan degradation; map01100 Metabolic pathways	GO:0000003 reproduction; GO:0003006 developmental process involved in reproduction; GO:0007275 multicellular organism development; GO:0009790 embryo development; GO:0009791 post-embryonic development; GO:0009793 embryo development ending in seed dormancy; GO:0010154 fruit development; GO:0022414 reproductive process; GO:0032501 multicellular organismal process; GO:0032502 developmental process; G…	GO:0005622 intracellular; GO:0005623 cell; GO:0005737 cytoplasm; GO:0005773 vacuole; GO:0043226 organelle; GO:0043227 membrane-bounded organelle; GO:0043229 intracellular organelle; GO:0043231 intracellular membrane-bounded organelle;		PF12971; PF05089; PF12972	Alpha-N-acetylglucosaminidase (NAGLU) N-terminal domain; Alpha-N-acetylglucosaminidase (NAGLU) tim-barrel domain; Alpha-N-acetylglucosaminidase (NAGLU) C-terminal domain	U	KOG2233	Alpha-N-acetylglucosaminidase
Cluster-3128.16986_orf1	17484113|AAL40352.1 putative alpha-xylosidase [Pinus pinaster]	3.9848	8.8502e-05	Up	104.84	18.4	13	12	0.412233	0.342845	0.448591	1.70257	1.58109	1.51267	nucleus	K15925	XYL1; alpha-D-xyloside xylohydrolase [EC:3.2.1.177]					PF13802	Galactose mutarotase-like	G	KOG1065	Maltase glucoamylase and related hydrolases, glycosyl hydrolase family 31
Cluster-3128.17007_orf1	116782730|ABK22632.1 unknown [Picea sitchensis]	2.0519	0.0190558	Up	30.061	32	6	6	0.484491	0.741643		1.21507	1.27178	1.28702	cytoplasm	K00878	thiM; hydroxyethylthiazole kinase [EC:2.7.1.50]	map00730 Thiamine metabolism; map01100 Metabolic pathways	GO:0006139 nucleobase-containing compound metabolic process; GO:0006725 cellular aromatic compound metabolic process; GO:0006766 vitamin metabolic process; GO:0006767 water-soluble vitamin metabolic process; GO:0006772 thiamine metabolic process; GO:0006790 sulfur compound metabolic process; GO:0006793 phosphorus metabolic process; GO:0006796 phosphate-containing compound metabolic process; GO:00…		GO:0003824 catalytic activity; GO:0004417 hydroxyethylthiazole kinase activity; GO:0016301 kinase activity; GO:0016740 transferase activity; GO:0016772 transferase activity, transferring phosphorus-containing groups; GO:0016773 phosphotransferase activity, alcohol group as acceptor;	PF02110	Hydroxyethylthiazole kinase family
Cluster-3128.17027_orf1	1557875445|RWR95970.1 nicastrin isoform X1 [Cinnamomum micranthum f. kanehirae]	4.8822	0.0102003	Up	74.992	15.3	7	7	0.240448	0.360277		1.37504	1.95498	1.06926	plasma membrane	K06171	NCSTN; nicastrin		GO:0006508 proteolysis; GO:0006807 nitrogen compound metabolic process; GO:0008152 metabolic process; GO:0010467 gene expression; GO:0016485 protein processing; GO:0019538 protein metabolic process; GO:0043170 macromolecule metabolic process; GO:0044238 primary metabolic process; GO:0051604 protein maturation; GO:0071704 organic substance metabolic process; GO:1901564 organonitrogen compound meta…	GO:0005623 cell; GO:0005886 plasma membrane; GO:0005887 integral component of plasma membrane; GO:0016020 membrane; GO:0016021 integral component of membrane; GO:0031224 intrinsic component of membrane; GO:0031226 intrinsic component of plasma membrane; GO:0071944 cell periphery;	GO:0003824 catalytic activity; GO:0004175 endopeptidase activity; GO:0008233 peptidase activity; GO:0016787 hydrolase activity; GO:0070011 peptidase activity, acting on L-amino acid peptides; GO:0140096 catalytic activity, acting on a protein;			OT	KOG2657	Transmembrane glycoprotein nicastrin
Cluster-3128.17058_orf1	300432596|ADK13053.1 glutamate dehydrogenase [Pinus pinaster]	0.4706	4.02949e-05	Down	45.656	25.7	8	5	1.37886	1.35015	1.35089	0.592512	0.667211	0.660378	chloroplast	K00261	GLUD1_2, gdhA; glutamate dehydrogenase (NAD(P)+) [EC:1.4.1.3]	map00220 Arginine biosynthesis; map00250 Alanine, aspartate and glutamate metabolism; map00910 Nitrogen metabolism; map01100 Metabolic pathways; map01200 Carbon metabolism	GO:0006807 nitrogen compound metabolic process; GO:0006950 response to stress; GO:0006970 response to osmotic stress; GO:0006995 cellular response to nitrogen starvation; GO:0007154 cell communication; GO:0008152 metabolic process; GO:0009267 cellular response to starvation; GO:0009314 response to radiation; GO:0009416 response to light stimulus; GO:0009605 response to external stimulus; GO:00096…	GO:0005622 intracellular; GO:0005623 cell; GO:0005737 cytoplasm; GO:0005739 mitochondrion; GO:0043226 organelle; GO:0043227 membrane-bounded organelle; GO:0043229 intracellular organelle; GO:0043231 intracellular membrane-bounded organelle;	GO:0000166 nucleotide binding; GO:0003824 catalytic activity; GO:0004353 glutamate dehydrogenase [NAD(P)+] activity; GO:0005488 binding; GO:0005507 copper ion binding; GO:0005524 ATP binding; GO:0008144 drug binding; GO:0008270 zinc ion binding; GO:0016491 oxidoreductase activity; GO:0016638 oxidoreductase activity, acting on the CH-NH2 group of donors; GO:0016639 oxidoreductase activity, acting …	PF02812; PF00208	Glu/Leu/Phe/Val dehydrogenase, dimerisation domain; Glutamate/Leucine/Phenylalanine/Valine dehydrogenase	E	KOG2250	Glutamate/leucine/phenylalanine/valine dehydrogenases
Cluster-3128.17063_orf1	1557850433|RWR76790.1 UDP-glucuronic acid decarboxylase 6 [Cinnamomum micranthum f. kanehirae]	1.8606	0.00380355	Up	39.22	40.9	10	6	0.709997	0.608962		1.13542	1.25726	1.28836	cytoplasm	K08678	UXS1, uxs; UDP-glucuronate decarboxylase [EC:4.1.1.35]	map00520 Amino sugar and nucleotide sugar metabolism; map01100 Metabolic pathways						GM	KOG1429	dTDP-glucose 4-6-dehydratase/UDP-glucuronic acid decarboxylase
Cluster-3128.17075_orf1	548849761|ERN08436.1 hypothetical protein AMTR_s00150p00033570 [Amborella trichopoda]	3.1938	0.0132858	Up	44.362	15.7	5	5	0.456615		0.406831	1.55261	0.969834	1.61411	chloroplast	K01183	E3.2.1.14; chitinase [EC:3.2.1.14]	map00520 Amino sugar and nucleotide sugar metabolism; map01100 Metabolic pathways	GO:0001775 cell activation; GO:0002252 immune effector process; GO:0002263 cell activation involved in immune response; GO:0002274 myeloid leukocyte activation; GO:0002275 myeloid cell activation involved in immune response; GO:0002283 neutrophil activation involved in immune response; GO:0002366 leukocyte activation involved in immune response; GO:0002376 immune system process; GO:0002443 leukoc…	GO:0000323 lytic vacuole; GO:0005576 extracellular region; GO:0005615 extracellular space; GO:0005622 intracellular; GO:0005623 cell; GO:0005737 cytoplasm; GO:0005764 lysosome; GO:0005773 vacuole; GO:0012505 endomembrane system; GO:0030141 secretory granule; GO:0031410 cytoplasmic vesicle; GO:0031974 membrane-enclosed lumen; GO:0031982 vesicle; GO:0031983 vesicle lumen; GO:0034774 secretory granu…	GO:0003824 catalytic activity; GO:0004553 hydrolase activity, hydrolyzing O-glycosyl compounds; GO:0004568 chitinase activity; GO:0005488 binding; GO:0008061 chitin binding; GO:0008144 drug binding; GO:0008843 endochitinase activity; GO:0016787 hydrolase activity; GO:0016798 hydrolase activity, acting on glycosyl bonds; GO:0097367 carbohydrate derivative binding;	PF00704	Glycosyl hydrolases family 18	G	KOG2806	Chitinase
Cluster-3128.17089_orf1	1273177447|PIA59157.1 hypothetical protein AQUCO_00400190v1 [Aquilegia coerulea]	2.374	0.000632025	Up	34.026	35.5	7	7	0.61811	0.525308	0.634877	1.59996	1.31647	1.30527	cytoplasm	K12251	aguB; N-carbamoylputrescine amidase [EC:3.5.1.53]	map00330 Arginine and proline metabolism; map01100 Metabolic pathways	GO:0006576 cellular biogenic amine metabolic process; GO:0006595 polyamine metabolic process; GO:0006596 polyamine biosynthetic process; GO:0006807 nitrogen compound metabolic process; GO:0008152 metabolic process; GO:0009058 biosynthetic process; GO:0009308 amine metabolic process; GO:0009309 amine biosynthetic process; GO:0009445 putrescine metabolic process; GO:0009446 putrescine biosynthetic …		GO:0003824 catalytic activity; GO:0016787 hydrolase activity; GO:0016810 hydrolase activity, acting on carbon-nitrogen (but not peptide) bonds; GO:0016811 hydrolase activity, acting on carbon-nitrogen (but not peptide) bonds, in linear amides; GO:0050126 N-carbamoylputrescine amidase activity;			E	KOG0806	Carbon-nitrogen hydrolase
Cluster-3128.17175_orf2	294464863|ADE77937.1 unknown [Picea sitchensis]	2.966	0.00750568	Up	22.792	38.6	7	7	0.536996		0.380593	1.43935	1.50245	1.14061	nucleus	K12881	THOC4, ALY; THO complex subunit 4	map03013 RNA transport; map03015 mRNA surveillance pathway; map03040 Spliceosome		GO:0005622 intracellular; GO:0005623 cell; GO:0005634 nucleus; GO:0005654 nucleoplasm; GO:0005730 nucleolus; GO:0031974 membrane-enclosed lumen; GO:0031981 nuclear lumen; GO:0043226 organelle; GO:0043227 membrane-bounded organelle; GO:0043228 non-membrane-bounded organelle; GO:0043229 intracellular organelle; GO:0043231 intracellular membrane-bounded organelle; GO:0043232 intracellular non-membra…	GO:0003676 nucleic acid binding; GO:0003723 RNA binding; GO:0003729 mRNA binding; GO:0005488 binding; GO:0097159 organic cyclic compound binding; GO:1901363 heterocyclic compound binding;	PF00076	RNA recognition motif. (a.k.a. RRM, RBD, or RNP domain)	A	KOG0533	RRM motif-containing protein
Cluster-3128.17195_orf1	116780902|ABK21871.1 unknown [Picea sitchensis]	0.5623	0.00375821	Down	37.951	47.7	13	13	1.15783	1.17406	1.50855	0.666035	0.749979	0.743544	nucleus							PF13460	NADH(P)-binding
Cluster-3128.17209_orf1	116794336|ABK27101.1 unknown [Picea sitchensis]	2.1479	0.000503772	Up	49.395	19.7	8	8	0.694166	0.547816	0.664029	1.31685	1.38556	1.39158	cytoplasm	K01761	E4.4.1.11; methionine-gamma-lyase [EC:4.4.1.11]	map00270 Cysteine and methionine metabolism; map00450 Selenocompound metabolism; map01100 Metabolic pathways				PF01053	Cys/Met metabolism PLP-dependent enzyme	E	KOG0053	Cystathionine beta-lyases/cystathionine gamma-synthases
Cluster-3128.17232_orf1	148906450|ABR16378.1 unknown [Picea sitchensis]	3.3242	3.13463e-05	Up	42.715	49.1	14	14	0.447048	0.462954	0.477543	1.58207	1.65115	1.37924	cytoskeleton	K10536	aguA; agmatine deiminase [EC:3.5.3.12]	map00330 Arginine and proline metabolism; map01100 Metabolic pathways	GO:0006576 cellular biogenic amine metabolic process; GO:0006595 polyamine metabolic process; GO:0006596 polyamine biosynthetic process; GO:0006807 nitrogen compound metabolic process; GO:0008152 metabolic process; GO:0009058 biosynthetic process; GO:0009308 amine metabolic process; GO:0009309 amine biosynthetic process; GO:0009987 cellular process; GO:0034641 cellular nitrogen compound metabolic…		GO:0003824 catalytic activity; GO:0016787 hydrolase activity; GO:0016810 hydrolase activity, acting on carbon-nitrogen (but not peptide) bonds; GO:0016813 hydrolase activity, acting on carbon-nitrogen (but not peptide) bonds, in linear amidines; GO:0047632 agmatine deiminase activity;
Cluster-3128.17248_orf1	1344011604|XP_023888372.1 probable protein phosphatase 2C 26 isoform X1 [Quercus suber]	0.3289	0.048248	Down	45.265	11.3	4	4	1.65104	1.69701		0.326337	0.867938	0.457677	chloroplast	K17508	PTC7, PPTC7; protein phosphatase PTC7 [EC:3.1.3.16]		GO:0006464 cellular protein modification process; GO:0006470 protein dephosphorylation; GO:0006793 phosphorus metabolic process; GO:0006796 phosphate-containing compound metabolic process; GO:0006807 nitrogen compound metabolic process; GO:0006996 organelle organization; GO:0008152 metabolic process; GO:0009314 response to radiation; GO:0009416 response to light stimulus; GO:0009628 response to a…	GO:0005622 intracellular; GO:0005623 cell; GO:0005737 cytoplasm; GO:0009507 chloroplast; GO:0009532 plastid stroma; GO:0009536 plastid; GO:0009570 chloroplast stroma; GO:0043226 organelle; GO:0043227 membrane-bounded organelle; GO:0043229 intracellular organelle; GO:0043231 intracellular membrane-bounded organelle;				T	KOG1379	Serine/threonine protein phosphatase
Cluster-3128.17259_orf1	116787004|ABK24338.1 unknown [Picea sitchensis]	0.4039	1.01516e-05	Down	59.469	9.6	4	4	1.38883	1.42	1.4651	0.580665	0.5445	0.600912	chloroplast	K23538	ELMOD; ELMO domain-containing protein
Cluster-3128.17274_orf1	116794067|ABK26994.1 unknown [Picea sitchensis]	2.6943	0.00118943	Up	38.483	25.4	6	6	0.547798	0.443984		1.29522	1.37938	1.33362	chloroplast
Cluster-3128.17285_orf1	672136322|XP_008791855.1 universal stress protein PHOS32 [Phoenix dactylifera]	1.6608	0.00374785	Up	25.164	52.4	10	10	0.72776	0.872914	0.654274	1.2484	1.22429	1.27235	chloroplast							PF00582	Universal stress protein family
Cluster-3128.17292_orf1	1465188029|AXR86066.1 ribosomal protein S2 (chloroplast) [Pinus wangii]	0.3322	3.53581e-05	Down	17.571	55.3	7	7	1.39841	1.46515	1.64027	0.516234	0.472776	0.507171	mitochondria	K02967	RP-S2, MRPS2, rpsB; small subunit ribosomal protein S2	map03010 Ribosome						J	KOG4665	ATP synthase F0 subunit 6 and related proteins
Cluster-3128.17328_orf1	732559005|AIZ74342.1 ADP-ribosylation factor [Pinus massoniana]	4.8926	0.00104459	Up	22.3	53.5	9	9	0.361906	0.238464	0.41786	1.41889	1.65321	1.90967	nucleus	K07955	ARL8; ADP-ribosylation factor-like protein 8					PF00025	ADP-ribosylation factor family	U	KOG0075	GTP-binding ADP-ribosylation factor-like protein
Cluster-3128.17380_orf1	695057216|XP_009416868.1 PREDICTED: glutamyl-tRNA(Gln) amidotransferase subunit A, chloroplastic/mitochondrial [Musa acuminata subsp. malaccensis]	0.399	0.000217855	Down	59.316	37.7	13	13	1.47459	1.55976	1.25457	0.536821	0.585201	0.589068	chloroplast	K02433	gatA, QRSL1; aspartyl-tRNA(Asn)/glutamyl-tRNA(Gln) amidotransferase subunit A [EC:6.3.5.6 6.3.5.7]	map00970 Aminoacyl-tRNA biosynthesis; map01100 Metabolic pathways		GO:0005622 intracellular; GO:0005623 cell; GO:0005737 cytoplasm; GO:0005739 mitochondrion; GO:0009507 chloroplast; GO:0009532 plastid stroma; GO:0009536 plastid; GO:0009570 chloroplast stroma; GO:0043226 organelle; GO:0043227 membrane-bounded organelle; GO:0043229 intracellular organelle; GO:0043231 intracellular membrane-bounded organelle;				J	KOG1211	Amidases
Cluster-3128.17424_orf1	148905968|ABR16145.1 unknown [Picea sitchensis]	1.6627	9.7184e-05	Up	13.466	57.5	5	5	0.737589	0.722198	0.793591	1.2243	1.2349	1.28743	nucleus,plasma membrane	K22139	MPC2; mitochondrial pyruvate carrier 2							C	KOG1589	Uncharacterized conserved protein
Cluster-3128.17451_orf1	148908040|ABR17139.1 unknown [Picea sitchensis]	1.7187	1.97538e-05	Up	24.562	36.9	7	7	0.740851	0.753352	0.712734	1.30551	1.24867	1.23888	nucleus	K02882	RP-L18Ae, RPL18A; large subunit ribosomal protein L18Ae	map03010 Ribosome	GO:0006412 translation; GO:0006518 peptide metabolic process; GO:0006807 nitrogen compound metabolic process; GO:0008152 metabolic process; GO:0009058 biosynthetic process; GO:0009059 macromolecule biosynthetic process; GO:0009987 cellular process; GO:0010467 gene expression; GO:0019538 protein metabolic process; GO:0034641 cellular nitrogen compound metabolic process; GO:0034645 cellular macromo…	GO:0005622 intracellular; GO:0005623 cell; GO:0005737 cytoplasm; GO:0005829 cytosol; GO:0005840 ribosome; GO:0015934 large ribosomal subunit; GO:0022625 cytosolic large ribosomal subunit; GO:0022626 cytosolic ribosome; GO:0032991 protein-containing complex; GO:0043226 organelle; GO:0043228 non-membrane-bounded organelle; GO:0043229 intracellular organelle; GO:0043232 intracellular non-membrane-bo…	GO:0003676 nucleic acid binding; GO:0003723 RNA binding; GO:0003735 structural constituent of ribosome; GO:0005198 structural molecule activity; GO:0005488 binding; GO:0097159 organic cyclic compound binding; GO:1901363 heterocyclic compound binding;	PF01775	Ribosomal L18ae/LX protein domain	J	KOG0829	60S ribosomal protein L18A
Cluster-3128.17479_orf1	294461145|ADE76137.1 unknown [Picea sitchensis]	1.6329	0.00673696	Up	52.928	41.1	16	16	0.848137	0.803886	0.626795	1.24054	1.29587	1.18478	cytoplasm	K13421	UMPS; uridine monophosphate synthetase [EC:2.4.2.10 4.1.1.23]	map00240 Pyrimidine metabolism; map01100 Metabolic pathways	GO:0006950 response to stress; GO:0007154 cell communication; GO:0009267 cellular response to starvation; GO:0009605 response to external stimulus; GO:0009987 cellular process; GO:0009991 response to extracellular stimulus; GO:0010035 response to inorganic substance; GO:0010038 response to metal ion; GO:0016036 cellular response to phosphate starvation; GO:0031667 response to nutrient levels; GO:…	GO:0005622 intracellular; GO:0005623 cell; GO:0005737 cytoplasm; GO:0005829 cytosol;		PF00156; PF00215	Phosphoribosyl transferase domain; Orotidine 5'-phosphate decarboxylase / HUMPS family	F	KOG1377	Uridine 5'- monophosphate synthase/orotate phosphoribosyltransferase
Cluster-3128.17499_orf1	1173106333|XP_020531122.1 transmembrane emp24 domain-containing protein p24beta2 [Amborella trichopoda]	2.3506	0.0323237	Up	26.439	57.7	8	8	0.709282	0.315774	0.765645	1.51853	1.2919	1.39887	chloroplast							PF01105	emp24/gp25L/p24 family/GOLD	U	KOG1692	Putative cargo transport protein EMP24 (p24 protein family)
Cluster-3128.17529_orf1	116784403|ABK23330.1 unknown [Picea sitchensis]	1.652	0.00243073	Up	14.98	50	6	6	0.737905	0.690686	0.83382	1.36864	1.20297	1.16598	cytoplasm	K02957	RP-S15Ae, RPS15A; small subunit ribosomal protein S15Ae	map03010 Ribosome		GO:0005618 cell wall; GO:0005622 intracellular; GO:0005623 cell; GO:0005737 cytoplasm; GO:0005773 vacuole; GO:0005774 vacuolar membrane; GO:0005829 cytosol; GO:0005840 ribosome; GO:0005844 polysome; GO:0005886 plasma membrane; GO:0005911 cell-cell junction; GO:0009506 plasmodesma; GO:0015935 small ribosomal subunit; GO:0016020 membrane; GO:0022626 cytosolic ribosome; GO:0022627 cytosolic small ri…	GO:0003735 structural constituent of ribosome; GO:0005198 structural molecule activity;	PF00410	Ribosomal protein S8	J	KOG1754	40S ribosomal protein S15/S22
Cluster-3128.17530_orf1	148907011|ABR16649.1 unknown [Picea sitchensis]	0.5359	0.0099654	Down	58.727	20.6	8	7	1.14657	1.16227	1.59772	0.592878	0.760349	0.740217	chloroplast	K03797	E3.4.21.102, prc, ctpA; carboxyl-terminal processing protease [EC:3.4.21.102]		GO:0006508 proteolysis; GO:0006807 nitrogen compound metabolic process; GO:0008152 metabolic process; GO:0019538 protein metabolic process; GO:0043170 macromolecule metabolic process; GO:0044238 primary metabolic process; GO:0071704 organic substance metabolic process; GO:1901564 organonitrogen compound metabolic process;	GO:0005622 intracellular; GO:0005623 cell; GO:0009579 thylakoid; GO:0031977 thylakoid lumen;	GO:0003824 catalytic activity; GO:0004175 endopeptidase activity; GO:0008233 peptidase activity; GO:0016787 hydrolase activity; GO:0070011 peptidase activity, acting on L-amino acid peptides; GO:0140096 catalytic activity, acting on a protein;
Cluster-3128.17578_orf1	116779889|ABK21463.1 unknown [Picea sitchensis]	0.4906	0.0314425	Down	10.757	48.5	4	4	1.07253	1.61429	1.33852	0.8301	0.437504	0.707062	chloroplast
Cluster-3128.17597_orf1	148908409|ABR17318.1 unknown [Picea sitchensis]	0.4535	0.0269737	Down	21.989	37.5	6	6	0.97689	1.18855	1.96256	0.538468	0.686339	0.647191	cytoplasm
Cluster-3128.17615_orf1	148907907|ABR17074.1 unknown [Picea sitchensis]	0.6026	5.06025e-05	Down	42.871	51.1	17	17	1.20516	1.23933	1.2994	0.776245	0.744632	0.735221	cytoskeleton	K10046	GME; GDP-D-mannose 3', 5'-epimerase [EC:5.1.3.18 5.1.3.-]	map00053 Ascorbate and aldarate metabolism; map00520 Amino sugar and nucleotide sugar metabolism; map01100 Metabolic pathways; map01110 Biosynthesis of secondary metabolites	GO:0005975 carbohydrate metabolic process; GO:0005996 monosaccharide metabolic process; GO:0006082 organic acid metabolic process; GO:0006732 coenzyme metabolic process; GO:0006766 vitamin metabolic process; GO:0006767 water-soluble vitamin metabolic process; GO:0008152 metabolic process; GO:0009058 biosynthetic process; GO:0009108 coenzyme biosynthetic process; GO:0009110 vitamin biosynthetic pr…	GO:0005622 intracellular; GO:0005623 cell; GO:0005737 cytoplasm; GO:0005829 cytosol;	GO:0000166 nucleotide binding; GO:0003824 catalytic activity; GO:0005488 binding; GO:0016853 isomerase activity; GO:0016854 racemase and epimerase activity; GO:0016857 racemase and epimerase activity, acting on carbohydrates and derivatives; GO:0036094 small molecule binding; GO:0047918 GDP-mannose 3,5-epimerase activity; GO:0048037 cofactor binding; GO:0050662 coenzyme binding; GO:0051287 NAD bi…			GM	KOG1429	dTDP-glucose 4-6-dehydratase/UDP-glucuronic acid decarboxylase
Cluster-3128.17823_orf1	116783938|ABK23149.1 unknown [Picea sitchensis]	1.558	0.000178015	Up	17.211	33.3	6	6	0.777556	0.800311	0.767721	1.28456	1.21436	1.15549	chloroplast	K02969	RP-S20e, RPS20; small subunit ribosomal protein S20e	map03010 Ribosome	GO:0002181 cytoplasmic translation; GO:0006412 translation; GO:0006518 peptide metabolic process; GO:0006807 nitrogen compound metabolic process; GO:0008152 metabolic process; GO:0009058 biosynthetic process; GO:0009059 macromolecule biosynthetic process; GO:0009987 cellular process; GO:0010467 gene expression; GO:0019538 protein metabolic process; GO:0034641 cellular nitrogen compound metabolic …	GO:0005622 intracellular; GO:0005623 cell; GO:0005737 cytoplasm; GO:0005829 cytosol; GO:0005840 ribosome; GO:0015935 small ribosomal subunit; GO:0022626 cytosolic ribosome; GO:0022627 cytosolic small ribosomal subunit; GO:0032991 protein-containing complex; GO:0043226 organelle; GO:0043228 non-membrane-bounded organelle; GO:0043229 intracellular organelle; GO:0043232 intracellular non-membrane-bo…	GO:0003735 structural constituent of ribosome; GO:0005198 structural molecule activity;			J	KOG0900	40S ribosomal protein S20
Cluster-3128.17631_orf1	294460678|ADE75913.1 unknown [Picea sitchensis]	2.6585	0.00219077	Up	25.45	34.5	6	5	0.567308	0.650053	0.422641	1.58245	1.49245	1.2851	chloroplast	K14009	BCAP31, BAP31; B-cell receptor-associated protein 31	map04141 Protein processing in endoplasmic reticulum						V	KOG1962	B-cell receptor-associated protein and related proteins
Cluster-3128.17639_orf1	1557872968|RWR93980.1 phosphoglucan phosphatase LSF1, chloroplastic isoform X1 [Cinnamomum micranthum f. kanehirae]	0.514	0.00631858	Down	69.19	26.5	12	12	1.40705	1.48769	1.06834	0.586991	0.697623	0.752303	chloroplast				GO:0000272 polysaccharide catabolic process; GO:0005975 carbohydrate metabolic process; GO:0005976 polysaccharide metabolic process; GO:0005977 glycogen metabolic process; GO:0005982 starch metabolic process; GO:0005983 starch catabolic process; GO:0006073 cellular glucan metabolic process; GO:0006091 generation of precursor metabolites and energy; GO:0006112 energy reserve metabolic process; GO:…	GO:0005622 intracellular; GO:0005623 cell; GO:0005634 nucleus; GO:0005737 cytoplasm; GO:0005783 endoplasmic reticulum; GO:0005789 endoplasmic reticulum membrane; GO:0005791 rough endoplasmic reticulum; GO:0009507 chloroplast; GO:0009532 plastid stroma; GO:0009536 plastid; GO:0009569 chloroplast starch grain; GO:0009570 chloroplast stroma; GO:0012505 endomembrane system; GO:0016020 membrane; GO:00…	GO:0003824 catalytic activity; GO:0005488 binding; GO:0016787 hydrolase activity; GO:0016788 hydrolase activity, acting on ester bonds; GO:0016791 phosphatase activity; GO:0019203 carbohydrate phosphatase activity; GO:0030246 carbohydrate binding; GO:0030247 polysaccharide binding; GO:0042578 phosphoric ester hydrolase activity; GO:2001069 glycogen binding;	PF00782	Dual specificity phosphatase, catalytic domain	GV	KOG1716	Dual specificity phosphatase
Cluster-3128.17667_orf1	116785738|ABK23840.1 unknown [Picea sitchensis]	1.5103	1.14903e-05	Up	10.065	36.5	3	3	0.788572	0.803817	0.797766	1.23697	1.17942	1.19345	chloroplast	K00416	QCR6, UQCRH; ubiquinol-cytochrome c reductase subunit 6	map00190 Oxidative phosphorylation; map01100 Metabolic pathways						C	KOG4763	Ubiquinol-cytochrome c reductase hinge protein
Cluster-3128.17677_orf2	294460594|ADE75872.1 unknown [Picea sitchensis]	0.5896	0.000662024	Down	34.788	23.3	7	7	1.1659	1.27584	1.33284	0.766259	0.685887	0.773264	extracellular	K00600	glyA, SHMT; glycine hydroxymethyltransferase [EC:2.1.2.1]	map00260 Glycine, serine and threonine metabolism; map00460 Cyanoamino acid metabolism; map00630 Glyoxylate and dicarboxylate metabolism; map00670 One carbon pool by folate; map01100 Metabolic pathways; map01110 Biosynthesis of secondary metabolites; map01200 Carbon metabolism; map01230 Biosynthesis of amino acids		GO:0005622 intracellular; GO:0005623 cell; GO:0005737 cytoplasm; GO:0005739 mitochondrion; GO:0009507 chloroplast; GO:0009532 plastid stroma; GO:0009536 plastid; GO:0009570 chloroplast stroma; GO:0043226 organelle; GO:0043227 membrane-bounded organelle; GO:0043229 intracellular organelle; GO:0043231 intracellular membrane-bounded organelle;	GO:0003824 catalytic activity; GO:0004372 glycine hydroxymethyltransferase activity; GO:0016740 transferase activity; GO:0016741 transferase activity, transferring one-carbon groups; GO:0016742 hydroxymethyl-, formyl- and related transferase activity;	PF00464	Serine hydroxymethyltransferase	E	KOG2467	Glycine/serine hydroxymethyltransferase
Cluster-3128.17680_orf1	148905742|ABR16035.1 unknown [Picea sitchensis]	2.55	0.00508745	Up	83.487	17.7	10	10	0.549898	0.486375		1.36867	1.10145	1.4936	plasma membrane				GO:0000271 polysaccharide biosynthetic process; GO:0000278 mitotic cell cycle; GO:0000281 mitotic cytokinesis; GO:0000910 cytokinesis; GO:0005975 carbohydrate metabolic process; GO:0005976 polysaccharide metabolic process; GO:0006073 cellular glucan metabolic process; GO:0007049 cell cycle; GO:0008152 metabolic process; GO:0009058 biosynthetic process; GO:0009059 macromolecule biosynthetic proces…	GO:0005622 intracellular; GO:0005623 cell; GO:0005737 cytoplasm; GO:0005794 Golgi apparatus; GO:0005886 plasma membrane; GO:0012505 endomembrane system; GO:0016020 membrane; GO:0043226 organelle; GO:0043227 membrane-bounded organelle; GO:0043229 intracellular organelle; GO:0043231 intracellular membrane-bounded organelle; GO:0071944 cell periphery;	GO:0003824 catalytic activity; GO:0016740 transferase activity; GO:0016757 transferase activity, transferring glycosyl groups; GO:0016758 transferase activity, transferring hexosyl groups; GO:0016759 cellulose synthase activity; GO:0046527 glucosyltransferase activity;
Cluster-3128.17692_orf1	294461478|ADE76300.1 unknown [Picea sitchensis]	1.8752	0.0263423	Up	18.272	35.9	4	4	0.777139	0.534237		1.36916	1.14892	1.17055	cytoplasm	K12833	SF3B14; pre-mRNA branch site protein p14	map03040 Spliceosome				PF00076	RNA recognition motif. (a.k.a. RRM, RBD, or RNP domain)	A	KOG0114	Predicted RNA-binding protein (RRM superfamily)
Cluster-3128.177_orf1	1293605079|PKA65611.1 Mitochondrial import receptor subunit TOM40-1 [Apostasia shenzhenica]	2.7908	0.000295694	Up	38.693	53.5	11	8	0.467826	0.549798	0.565172	1.30194	1.49459	1.62067	chloroplast	K11518	TOM40; mitochondrial import receptor subunit TOM40		GO:0006605 protein targeting; GO:0006626 protein targeting to mitochondrion; GO:0006810 transport; GO:0006839 mitochondrial transport; GO:0006886 intracellular protein transport; GO:0006996 organelle organization; GO:0007005 mitochondrion organization; GO:0008104 protein localization; GO:0009987 cellular process; GO:0015031 protein transport; GO:0015833 peptide transport; GO:0016043 cellular comp…	GO:0005622 intracellular; GO:0005623 cell; GO:0005737 cytoplasm; GO:0005739 mitochondrion; GO:0005740 mitochondrial envelope; GO:0005741 mitochondrial outer membrane; GO:0005742 mitochondrial outer membrane translocase complex; GO:0005743 mitochondrial inner membrane; GO:0005773 vacuole; GO:0005774 vacuolar membrane; GO:0016020 membrane; GO:0019866 organelle inner membrane; GO:0019867 outer membr…	GO:0005215 transporter activity; GO:0008320 protein transmembrane transporter activity; GO:0015399 primary active transmembrane transporter activity; GO:0015450 P-P-bond-hydrolysis-driven protein transmembrane transporter activity; GO:0022804 active transmembrane transporter activity; GO:0022857 transmembrane transporter activity; GO:0022884 macromolecule transmembrane transporter activity; GO:00…			U	KOG3296	Translocase of outer mitochondrial membrane complex, subunit TOM40
Cluster-3128.17712_orf1	1557872962|RWR93974.1 hypothetical protein CKAN_02325200 [Cinnamomum micranthum f. kanehirae]	2.7134	0.000214817	Up	55.148	19.4	8	8	0.556748	0.521915	0.537116	1.6781	1.30157	1.40454	cytoplasm
Cluster-3128.17723_orf1	769815809|XP_011622165.1 universal stress protein PHOS34 isoform X1 [Amborella trichopoda]	2.2324	0.00417367	Up	18.101	48.2	6	6	0.665821	0.486802	0.70357	1.5836	1.33954	1.22066	cytoplasm					GO:0005623 cell; GO:0005886 plasma membrane; GO:0016020 membrane; GO:0071944 cell periphery;	GO:0000166 nucleotide binding; GO:0005488 binding; GO:0008144 drug binding; GO:0016208 AMP binding; GO:0017076 purine nucleotide binding; GO:0030554 adenyl nucleotide binding; GO:0032553 ribonucleotide binding; GO:0032555 purine ribonucleotide binding; GO:0032559 adenyl ribonucleotide binding; GO:0036094 small molecule binding; GO:0043167 ion binding; GO:0043168 anion binding; GO:0043169 cation b…	PF00582	Universal stress protein family
Cluster-3128.17826_orf1	116787256|ABK24433.1 unknown [Picea sitchensis]	5.084	0.00219712	Up	44.737	21.8	6	6	0.349721	0.229926		1.3574	1.48174	1.58121	chloroplast	K19882	NOTUM; O-palmitoleoyl-L-serine hydrolase [EC:3.1.1.98]		GO:0009987 cellular process; GO:0016043 cellular component organization; GO:0045229 external encapsulating structure organization; GO:0071554 cell wall organization or biogenesis; GO:0071555 cell wall organization; GO:0071840 cellular component organization or biogenesis;	GO:0005618 cell wall; GO:0005622 intracellular; GO:0005623 cell; GO:0005737 cytoplasm; GO:0005829 cytosol; GO:0005886 plasma membrane; GO:0005911 cell-cell junction; GO:0009505 plant-type cell wall; GO:0009506 plasmodesma; GO:0016020 membrane; GO:0030054 cell junction; GO:0030312 external encapsulating structure; GO:0055044 symplast; GO:0071944 cell periphery;	GO:0003824 catalytic activity; GO:0016787 hydrolase activity; GO:0016788 hydrolase activity, acting on ester bonds; GO:0052689 carboxylic ester hydrolase activity; GO:0052793 pectin acetylesterase activity;			M	KOG4287	Pectin acetylesterase and similar proteins
Cluster-3128.17847_orf1	1557846446|RWR73834.1 pyrophosphate--fructose 6-phosphate 1-phosphotransferase subunit alpha isoform X1 [Cinnamomum micranthum f. kanehirae]	5.3934	0.00218358	Up	70.276	45.2	20	19	0.217564	0.451969	0.268936	2.08479	1.43382	1.54292	nucleus	K00895	pfp, PFP; diphosphate-dependent phosphofructokinase [EC:2.7.1.90]	map00010 Glycolysis / Gluconeogenesis; map00030 Pentose phosphate pathway; map00051 Fructose and mannose metabolism; map01100 Metabolic pathways; map01110 Biosynthesis of secondary metabolites				PF00365	Phosphofructokinase	G	KOG2440	Pyrophosphate-dependent phosphofructo-1-kinase
Cluster-3128.17849_orf1	116788788|ABK25002.1 unknown [Picea sitchensis]	1.5795	0.00618058	Up	19.788	27.8	3	3	0.740158	0.743869		1.05825	1.20673	1.25099	chloroplast	K09008	NDUFAF3; NADH dehydrogenase [ubiquinone] 1 alpha subcomplex assembly factor 3					PF04430	Protein of unknown function (DUF498/DUF598)	S	KOG3363	Uncharacterized conserved nuclear protein
Cluster-3128.17862_orf1	116783392|ABK22923.1 unknown [Picea sitchensis]	0.3986	2.77809e-05	Down	14.369	35.3	4	4	1.39785	1.41186	1.48042	0.526669	0.586574	0.596641	chloroplast
Cluster-3128.17894_orf1	116789713|ABK25353.1 unknown [Picea sitchensis]	1.704	3.15965e-05	Up	45.304	40.2	12	12	0.740034	0.717246	0.761679	1.30658	1.24784	1.22662	nucleus	K09562	HSPBP1, FES1; hsp70-interacting protein	map04141 Protein processing in endoplasmic reticulum	GO:0009893 positive regulation of metabolic process; GO:0009894 regulation of catabolic process; GO:0009896 positive regulation of catabolic process; GO:0010604 positive regulation of macromolecule metabolic process; GO:0019222 regulation of metabolic process; GO:0030162 regulation of proteolysis; GO:0031323 regulation of cellular metabolic process; GO:0031325 positive regulation of cellular meta…		GO:0004857 enzyme inhibitor activity; GO:0005488 binding; GO:0005515 protein binding; GO:0019899 enzyme binding; GO:0030234 enzyme regulator activity; GO:0031625 ubiquitin protein ligase binding; GO:0044389 ubiquitin-like protein ligase binding; GO:0098772 molecular function regulator;			O	KOG2160	Armadillo/beta-catenin-like repeat-containing protein
Cluster-3128.17920_orf1	116783314|ABK22887.1 unknown [Picea sitchensis]	0.335	1.13345e-05	Down	23.468	45	8	8	1.48972	1.49678	1.50789	0.521079	0.522492	0.462037	chloroplast	K02935	RP-L7, MRPL12, rplL; large subunit ribosomal protein L7/L12	map03010 Ribosome	GO:0006412 translation; GO:0006518 peptide metabolic process; GO:0006807 nitrogen compound metabolic process; GO:0006950 response to stress; GO:0006952 defense response; GO:0008152 metabolic process; GO:0009058 biosynthetic process; GO:0009059 macromolecule biosynthetic process; GO:0009605 response to external stimulus; GO:0009607 response to biotic stimulus; GO:0009617 response to bacterium; GO:…	GO:0000311 plastid large ribosomal subunit; GO:0000313 organellar ribosome; GO:0000315 organellar large ribosomal subunit; GO:0005622 intracellular; GO:0005623 cell; GO:0005737 cytoplasm; GO:0005840 ribosome; GO:0005911 cell-cell junction; GO:0009295 nucleoid; GO:0009506 plasmodesma; GO:0009507 chloroplast; GO:0009526 plastid envelope; GO:0009532 plastid stroma; GO:0009534 chloroplast thylakoid; …		PF00542	Ribosomal protein L7/L12 C-terminal domain	J	KOG1715	Mitochondrial/chloroplast ribosomal protein L12
Cluster-3128.17926_orf1	116786604|ABK24170.1 unknown [Picea sitchensis]	2.2035	9.81283e-05	Up	19.179	12	2	2	0.61043	0.677346	0.585183	1.44801	1.34406	1.33497	cytoplasm	K23490	CYB5; cytochrome b5					PF00173	Cytochrome b5-like Heme/Steroid binding domain	C	KOG0537	Cytochrome b5
Cluster-3128.17963_orf1	548857614|ERN15413.1 hypothetical protein AMTR_s00036p00209710 [Amborella trichopoda]	2.9232	0.000204845	Up	13.013	42.1	4	4	0.456995	0.476405	0.595973	1.51726	1.49697	1.4564	chloroplast	K05894	OPR; 12-oxophytodienoic acid reductase [EC:1.3.1.42]	map00592 alpha-Linolenic acid metabolism; map01100 Metabolic pathways; map01110 Biosynthesis of secondary metabolites				PF00724	NADH:flavin oxidoreductase / NADH oxidase family	C	KOG0134	NADH:flavin oxidoreductase/12-oxophytodienoate reductase
Cluster-3128.17963_orf2	548857614|ERN15413.1 hypothetical protein AMTR_s00036p00209710 [Amborella trichopoda]	2.2411	0.000548581	Up	43.579	54.2	15	15	0.54345	0.59703	0.710738	1.41343	1.33238	1.40297	nucleus	K05894	OPR; 12-oxophytodienoic acid reductase [EC:1.3.1.42]	map00592 alpha-Linolenic acid metabolism; map01100 Metabolic pathways; map01110 Biosynthesis of secondary metabolites				PF00724	NADH:flavin oxidoreductase / NADH oxidase family	C	KOG0134	NADH:flavin oxidoreductase/12-oxophytodienoate reductase
Cluster-3128.17999_orf1	294464359|ADE77692.1 unknown [Picea sitchensis]	1.5846	0.00473686	Up	30.258	35	7	7	0.754119	0.726512		1.18993	1.25486	1.07458	chloroplast							PF13911	AhpC/TSA antioxidant enzyme	S	KOG4498	Uncharacterized conserved protein
Cluster-3128.18001_orf1	1008969089|AMR43653.1 purple acid phosphatase 1 [Pinus massoniana]	1.9519	0.000126252	Up	71.55	12.8	6	5	0.650795	0.703027	0.678792	1.2217	1.35297	1.39272	chloroplast	K22390	ACP7; acid phosphatase type 7					PF00149; PF14008	Calcineurin-like phosphoesterase; Iron/zinc purple acid phosphatase-like protein C	G	KOG1378	Purple acid phosphatase
Cluster-3128.18003_orf1	1371489847|PSR86288.1 Rhodanese-like domain-containing protein 4A [Actinidia chinensis var. chinensis]	0.1651	4.44958e-09	Down	75.487	36.6	15	15	1.7488	1.69928	1.70181	0.283354	0.282842	0.283913	chloroplast	K17525	CHID1; chitinase domain-containing protein 1		GO:0006022 aminoglycan metabolic process; GO:0006026 aminoglycan catabolic process; GO:0006030 chitin metabolic process; GO:0006032 chitin catabolic process; GO:0006040 amino sugar metabolic process; GO:0006807 nitrogen compound metabolic process; GO:0008152 metabolic process; GO:0009056 catabolic process; GO:0009057 macromolecule catabolic process; GO:0009987 cellular process; GO:0017144 drug me…	GO:0005576 extracellular region; GO:0005622 intracellular; GO:0005623 cell; GO:0005737 cytoplasm; GO:0009507 chloroplast; GO:0009534 chloroplast thylakoid; GO:0009535 chloroplast thylakoid membrane; GO:0009536 plastid; GO:0009579 thylakoid; GO:0016020 membrane; GO:0031976 plastid thylakoid; GO:0031984 organelle subcompartment; GO:0034357 photosynthetic membrane; GO:0042651 thylakoid membrane; GO:…	GO:0003824 catalytic activity; GO:0004553 hydrolase activity, hydrolyzing O-glycosyl compounds; GO:0004568 chitinase activity; GO:0005488 binding; GO:0008061 chitin binding; GO:0008144 drug binding; GO:0016787 hydrolase activity; GO:0016798 hydrolase activity, acting on glycosyl bonds; GO:0097367 carbohydrate derivative binding;			GM	KOG1075	FOG: Reverse transcriptase
Cluster-3128.18025_orf1	294463673|ADE77363.1 unknown [Picea sitchensis]	2.4428	3.97403e-06	Up	24.367	44.3	11	10	0.589436	0.580112	0.573218	1.48268	1.41025	1.3643	cytoplasm	K02997	RP-S9e, RPS9; small subunit ribosomal protein S9e	map03010 Ribosome				PF01479	S4 domain	J	KOG3301	Ribosomal protein S4
Cluster-3128.18038_orf1	1344039840|XP_023907324.1 monooxygenase 2 isoform X1 [Quercus suber]	0.4756	0.000385377	Down	54.278	35.7	14	14	1.25084	1.28199	1.53323	0.620804	0.649583	0.66355	chloroplast					GO:0005622 intracellular; GO:0005623 cell; GO:0005737 cytoplasm; GO:0009507 chloroplast; GO:0009526 plastid envelope; GO:0009534 chloroplast thylakoid; GO:0009535 chloroplast thylakoid membrane; GO:0009536 plastid; GO:0009579 thylakoid; GO:0009941 chloroplast envelope; GO:0016020 membrane; GO:0031090 organelle membrane; GO:0031967 organelle envelope; GO:0031969 chloroplast membrane; GO:0031975 en…				C	KOG2614	Kynurenine 3-monooxygenase and related flavoprotein monooxygenases
Cluster-3128.18067_orf1	116793457|ABK26754.1 unknown [Picea sitchensis]	0.3824	0.0020967	Down	39.17	18	6	5	1.4693	1.49511	1.37588	0.420866	0.668736	0.570109	chloroplast							PF09353	Domain of unknown function (DUF1995)
Cluster-3128.18088_orf1	294463827|ADE77437.1 unknown [Picea sitchensis]	2.7106	3.56571e-06	Up	22.148	41.7	8	5	0.538428	0.514553	0.563993	1.43902	1.48051	1.46349	chloroplast	K02964	RP-S18e, RPS18; small subunit ribosomal protein S18e	map03010 Ribosome	GO:0006412 translation; GO:0006413 translational initiation; GO:0006518 peptide metabolic process; GO:0006807 nitrogen compound metabolic process; GO:0008152 metabolic process; GO:0009058 biosynthetic process; GO:0009059 macromolecule biosynthetic process; GO:0009987 cellular process; GO:0010467 gene expression; GO:0019538 protein metabolic process; GO:0022613 ribonucleoprotein complex biogenesis…	GO:0005618 cell wall; GO:0005622 intracellular; GO:0005623 cell; GO:0005634 nucleus; GO:0005730 nucleolus; GO:0005737 cytoplasm; GO:0005773 vacuole; GO:0005774 vacuolar membrane; GO:0005829 cytosol; GO:0005840 ribosome; GO:0005886 plasma membrane; GO:0005911 cell-cell junction; GO:0009506 plasmodesma; GO:0015935 small ribosomal subunit; GO:0016020 membrane; GO:0022626 cytosolic ribosome; GO:00226…	GO:0003676 nucleic acid binding; GO:0003723 RNA binding; GO:0003729 mRNA binding; GO:0003735 structural constituent of ribosome; GO:0005198 structural molecule activity; GO:0005488 binding; GO:0097159 organic cyclic compound binding; GO:1901363 heterocyclic compound binding;			J	KOG3311	Ribosomal protein S18
Cluster-3128.18104_orf1	719993624|XP_010253935.1 PREDICTED: ATPase ASNA1 homolog [Nelumbo nucifera]	0.4847	0.00103106	Down	50.735	39.7	10	10	1.44744	1.16787	1.42588	0.704336	0.595935	0.658547	chloroplast	K01551	arsA, ASNA1, GET3; arsenite/tail-anchored protein-transporting ATPase [EC:7.3.2.7 7.3.-.-]			GO:0005622 intracellular; GO:0005623 cell; GO:0005737 cytoplasm; GO:0005829 cytosol;		PF02374	Anion-transporting ATPase	P	KOG2825	Putative arsenite-translocating ATPase
Cluster-3128.18129_orf1	116781481|ABK22117.1 unknown [Picea sitchensis]	2.2713	0.000141185	Up	31.596	38.3	10	10	0.547309	0.64591	0.640922	1.43425	1.39542	1.33619	cytoskeleton	K03189	ureG; urease accessory protein		GO:0006807 nitrogen compound metabolic process; GO:0008152 metabolic process; GO:0043085 positive regulation of catalytic activity; GO:0044093 positive regulation of molecular function; GO:0050790 regulation of catalytic activity; GO:0065007 biological regulation; GO:0065009 regulation of molecular function;			PF02492	CobW/HypB/UreG, nucleotide-binding domain
Cluster-3128.18140_orf1	294462369|ADE76733.1 unknown [Picea sitchensis]	2.6399	0.0201573	Up	28.185	26.1	4	4	0.297853	0.719538	0.630997	1.55923	1.4273	1.36508	cytoplasm
Cluster-3128.18141_orf1	116785325|ABK23679.1 unknown [Picea sitchensis]	0.2844	0.0051989	Down	26.693	21.3	3	3		1.36816	2.13675	0.481048	0.505056	0.50898	nucleus	K14294	WIBG, PYM; partner of Y14 and mago	map03013 RNA transport; map03015 mRNA surveillance pathway	GO:0009893 positive regulation of metabolic process; GO:0010468 regulation of gene expression; GO:0010604 positive regulation of macromolecule metabolic process; GO:0010628 positive regulation of gene expression; GO:0019222 regulation of metabolic process; GO:0048518 positive regulation of biological process; GO:0050789 regulation of biological process; GO:0060255 regulation of macromolecule meta…	GO:0005622 intracellular; GO:0005623 cell; GO:0005634 nucleus; GO:0005654 nucleoplasm; GO:0005730 nucleolus; GO:0005737 cytoplasm; GO:0031974 membrane-enclosed lumen; GO:0031981 nuclear lumen; GO:0043226 organelle; GO:0043227 membrane-bounded organelle; GO:0043228 non-membrane-bounded organelle; GO:0043229 intracellular organelle; GO:0043231 intracellular membrane-bounded organelle; GO:0043232 in…		PF09282	Mago binding	S	KOG4325	Uncharacterized conserved protein
Cluster-3128.18158_orf1	116791224|ABK25901.1 unknown [Picea sitchensis]	1.8958	0.00592124	Up	26.875	16.3	3	2	0.651377	0.649458		1.06767	1.33196	1.29953	cytoplasm,nucleus	K14525	RPP25; ribonucleases P/MRP protein subunit RPP25 [EC:3.1.26.5]	map03008 Ribosome biogenesis in eukaryotes; map03013 RNA transport						S	KOG2567	Uncharacterized conserved protein
Cluster-3128.18163_orf1	224285695|ACN40563.1 unknown [Picea sitchensis]	0.4414	0.000107934	Down	53.596	42.9	15	15	1.33553	1.31296	1.51405	0.629304	0.630827	0.577322	cytoplasm	K00099	dxr; 1-deoxy-D-xylulose-5-phosphate reductoisomerase [EC:1.1.1.267]	map00900 Terpenoid backbone biosynthesis; map01100 Metabolic pathways; map01110 Biosynthesis of secondary metabolites	GO:0006081 cellular aldehyde metabolic process; GO:0006082 organic acid metabolic process; GO:0006090 pyruvate metabolic process; GO:0006629 lipid metabolic process; GO:0006644 phospholipid metabolic process; GO:0006720 isoprenoid metabolic process; GO:0006721 terpenoid metabolic process; GO:0006793 phosphorus metabolic process; GO:0006796 phosphate-containing compound metabolic process; GO:00081…		GO:0000166 nucleotide binding; GO:0003824 catalytic activity; GO:0005488 binding; GO:0016491 oxidoreductase activity; GO:0016614 oxidoreductase activity, acting on CH-OH group of donors; GO:0016616 oxidoreductase activity, acting on the CH-OH group of donors, NAD or NADP as acceptor; GO:0030145 manganese ion binding; GO:0030604 1-deoxy-D-xylulose-5-phosphate reductoisomerase activity; GO:0036094 …	PF08436; PF13288	1-deoxy-D-xylulose 5-phosphate reductoisomerase C-terminal; DXP reductoisomerase C-terminal domain
Cluster-3128.18207_orf1	1350278135|XP_024025750.1 spermine synthase isoform X1 [Morus notabilis]	2.993	0.00271017	Up	44.689	23.2	6	5		0.50626	0.404582	1.48037	1.19252	1.41627	chloroplast	K00797	speE, SRM; spermidine synthase [EC:2.5.1.16]	map00270 Cysteine and methionine metabolism; map00330 Arginine and proline metabolism; map00480 Glutathione metabolism; map01100 Metabolic pathways	GO:0006576 cellular biogenic amine metabolic process; GO:0006595 polyamine metabolic process; GO:0006596 polyamine biosynthetic process; GO:0006807 nitrogen compound metabolic process; GO:0008152 metabolic process; GO:0008216 spermidine metabolic process; GO:0008295 spermidine biosynthetic process; GO:0009058 biosynthetic process; GO:0009308 amine metabolic process; GO:0009309 amine biosynthetic …	GO:0005623 cell; GO:0005886 plasma membrane; GO:0016020 membrane; GO:0071944 cell periphery;	GO:0003824 catalytic activity; GO:0004766 spermidine synthase activity; GO:0016740 transferase activity; GO:0016765 transferase activity, transferring alkyl or aryl (other than methyl) groups;	PF01564	Spermine/spermidine synthase	E	KOG1562	Spermidine synthase
Cluster-3128.18210_orf1	1269996295|XP_022746969.1 V-type proton ATPase subunit F [Durio zibethinus]	2.1449	0.000401306	Up	14.599	53.7	5	5	0.69136	0.657808	0.558696	1.42097	1.3796	1.29157	chloroplast	K02151	ATPeV1F, ATP6S14; V-type H+-transporting ATPase subunit F	map00190 Oxidative phosphorylation; map01100 Metabolic pathways; map04145 Phagosome						C	KOG3432	Vacuolar H+-ATPase V1 sector, subunit F
Cluster-3128.18232_orf1	1557857948|RWR82514.1 host cell factor isoform X1 [Cinnamomum micranthum f. kanehirae]	2.8932	0.0240668	Up	61.563	14.5	7	7	0.514343	0.422012		1.42082	0.930135	1.71269	chloroplast					GO:0005622 intracellular; GO:0005623 cell; GO:0005737 cytoplasm;		PF13415	Galactose oxidase, central domain	L	KOG0379	Kelch repeat-containing proteins
Cluster-3128.18243_orf1	148909210|ABR17705.1 unknown [Picea sitchensis]	0.4548	0.000125681	Down	43.39	26.1	9	9	1.25914	1.41353	1.45166	0.6474	0.641256	0.587013	cytoplasm	K01749	hemC, HMBS; hydroxymethylbilane synthase [EC:2.5.1.61]	map00860 Porphyrin and chlorophyll metabolism; map01100 Metabolic pathways; map01110 Biosynthesis of secondary metabolites	GO:0006139 nucleobase-containing compound metabolic process; GO:0006725 cellular aromatic compound metabolic process; GO:0006778 porphyrin-containing compound metabolic process; GO:0006779 porphyrin-containing compound biosynthetic process; GO:0006783 heme biosynthetic process; GO:0006807 nitrogen compound metabolic process; GO:0006950 response to stress; GO:0006952 defense response; GO:0008152 m…	GO:0005576 extracellular region; GO:0005622 intracellular; GO:0005623 cell; GO:0005737 cytoplasm; GO:0009507 chloroplast; GO:0009526 plastid envelope; GO:0009532 plastid stroma; GO:0009536 plastid; GO:0009570 chloroplast stroma; GO:0009941 chloroplast envelope; GO:0031967 organelle envelope; GO:0031975 envelope; GO:0043226 organelle; GO:0043227 membrane-bounded organelle; GO:0043229 intracellular…	GO:0003824 catalytic activity; GO:0004418 hydroxymethylbilane synthase activity; GO:0016740 transferase activity; GO:0016765 transferase activity, transferring alkyl or aryl (other than methyl) groups;	PF01379; PF03900	Porphobilinogen deaminase, dipyromethane cofactor binding domain; Porphobilinogen deaminase, C-terminal domain	H	KOG2892	Porphobilinogen deaminase
Cluster-3128.18253_orf1	116783741|ABK23069.1 unknown [Picea sitchensis]	1.5669	0.00014175	Up	31.619	36.9	9	3	0.762701	0.75022	0.824533	1.22702	1.24312	1.19241	cytoplasm	K02937	RP-L7e, RPL7; large subunit ribosomal protein L7e	map03010 Ribosome	GO:0000463 maturation of LSU-rRNA from tricistronic rRNA transcript (SSU-rRNA, 5.8S rRNA, LSU-rRNA); GO:0000470 maturation of LSU-rRNA; GO:0002181 cytoplasmic translation; GO:0006139 nucleobase-containing compound metabolic process; GO:0006364 rRNA processing; GO:0006396 RNA processing; GO:0006412 translation; GO:0006518 peptide metabolic process; GO:0006725 cellular aromatic compound metabolic p…	GO:0005618 cell wall; GO:0005622 intracellular; GO:0005623 cell; GO:0005737 cytoplasm; GO:0005773 vacuole; GO:0005774 vacuolar membrane; GO:0005829 cytosol; GO:0005840 ribosome; GO:0005844 polysome; GO:0005886 plasma membrane; GO:0009507 chloroplast; GO:0009536 plastid; GO:0015934 large ribosomal subunit; GO:0016020 membrane; GO:0022625 cytosolic large ribosomal subunit; GO:0022626 cytosolic ribo…	GO:0003676 nucleic acid binding; GO:0003723 RNA binding; GO:0003729 mRNA binding; GO:0003735 structural constituent of ribosome; GO:0005198 structural molecule activity; GO:0005488 binding; GO:0097159 organic cyclic compound binding; GO:1901363 heterocyclic compound binding;	PF08079; PF00327	Ribosomal L30 N-terminal domain; Ribosomal protein L30p/L7e	J	KOG3184	60S ribosomal protein L7
Cluster-3128.18341_orf1	116791174|ABK25882.1 unknown [Picea sitchensis]	2.2152	0.0019318	Up	24.328	19.4	3	3	0.741141	0.551169	0.57384	1.47322	1.21792	1.4427	nucleus									A	KOG4374	RNA-binding protein Bicaudal-C
Cluster-3128.18350_orf1	116778927|ABK21059.1 unknown [Picea sitchensis]	0.5652	0.000795255	Down	15.955	46.3	6	6	1.21677	1.29187	1.32462	0.807073	0.685894	0.673775	cytoplasm							PF01476	LysM domain
Cluster-3128.18370_orf1	116789746|ABK25366.1 unknown [Picea sitchensis]	0.6512	0.0243409	Down	25.308	33.2	7	7	1.01177	1.49652	1.12535	0.805145	0.766748	0.794478	chloroplast	K02939	RP-L9, MRPL9, rplI; large subunit ribosomal protein L9	map03010 Ribosome	GO:0006412 translation; GO:0006518 peptide metabolic process; GO:0006807 nitrogen compound metabolic process; GO:0008152 metabolic process; GO:0009058 biosynthetic process; GO:0009059 macromolecule biosynthetic process; GO:0009987 cellular process; GO:0010467 gene expression; GO:0019538 protein metabolic process; GO:0034641 cellular nitrogen compound metabolic process; GO:0034645 cellular macromo…	GO:0000311 plastid large ribosomal subunit; GO:0000313 organellar ribosome; GO:0000315 organellar large ribosomal subunit; GO:0005622 intracellular; GO:0005623 cell; GO:0005737 cytoplasm; GO:0005739 mitochondrion; GO:0005840 ribosome; GO:0009507 chloroplast; GO:0009526 plastid envelope; GO:0009532 plastid stroma; GO:0009536 plastid; GO:0009547 plastid ribosome; GO:0009570 chloroplast stroma; GO:0…	GO:0003676 nucleic acid binding; GO:0003723 RNA binding; GO:0003735 structural constituent of ribosome; GO:0005198 structural molecule activity; GO:0005488 binding; GO:0097159 organic cyclic compound binding; GO:1901363 heterocyclic compound binding;	PF01281; PF03948	Ribosomal protein L9, N-terminal domain; Ribosomal protein L9, C-terminal domain	J	KOG4607	Mitochondrial ribosomal protein L9
Cluster-3128.18401_orf1	224286035|ACN40729.1 unknown [Picea sitchensis]	1.9093	0.000124663	Up	27	45.5	8	5	0.635499	0.736877	0.689997	1.28774	1.31395	1.33594	cytoplasm	K02938	RP-L8e, RPL8; large subunit ribosomal protein L8e	map03010 Ribosome	GO:0002181 cytoplasmic translation; GO:0006412 translation; GO:0006518 peptide metabolic process; GO:0006807 nitrogen compound metabolic process; GO:0008152 metabolic process; GO:0009058 biosynthetic process; GO:0009059 macromolecule biosynthetic process; GO:0009987 cellular process; GO:0010467 gene expression; GO:0019538 protein metabolic process; GO:0034641 cellular nitrogen compound metabolic …	GO:0005622 intracellular; GO:0005623 cell; GO:0005737 cytoplasm; GO:0005829 cytosol; GO:0005840 ribosome; GO:0015934 large ribosomal subunit; GO:0022625 cytosolic large ribosomal subunit; GO:0022626 cytosolic ribosome; GO:0032991 protein-containing complex; GO:0043226 organelle; GO:0043228 non-membrane-bounded organelle; GO:0043229 intracellular organelle; GO:0043232 intracellular non-membrane-bo…	GO:0003676 nucleic acid binding; GO:0003723 RNA binding; GO:0003735 structural constituent of ribosome; GO:0005198 structural molecule activity; GO:0005488 binding; GO:0097159 organic cyclic compound binding; GO:1901363 heterocyclic compound binding;	PF00181; PF03947	Ribosomal Proteins L2, RNA binding domain; Ribosomal Proteins L2, C-terminal domain	J	KOG2309	60s ribosomal protein L2/L8
Cluster-3128.1842_orf1	1343979841|XP_023885285.1 protein disulfide isomerase-like 1-6 [Quercus suber]	2.56	0.00923247	Up	63.009	15.1	6	6	0.599441	0.715313	0.37065	1.49944	1.26371	1.55145	cytoplasm	K09580	PDIA1, P4HB; protein disulfide-isomerase A1 [EC:5.3.4.1]	map04141 Protein processing in endoplasmic reticulum	GO:0006457 protein folding; GO:0006950 response to stress; GO:0009987 cellular process; GO:0033554 cellular response to stress; GO:0034976 response to endoplasmic reticulum stress; GO:0050896 response to stimulus; GO:0051716 cellular response to stimulus;	GO:0005622 intracellular; GO:0005623 cell; GO:0005737 cytoplasm; GO:0005783 endoplasmic reticulum; GO:0012505 endomembrane system; GO:0043226 organelle; GO:0043227 membrane-bounded organelle; GO:0043229 intracellular organelle; GO:0043231 intracellular membrane-bounded organelle;	GO:0003756 protein disulfide isomerase activity; GO:0003824 catalytic activity; GO:0016853 isomerase activity; GO:0016860 intramolecular oxidoreductase activity; GO:0016864 intramolecular oxidoreductase activity, transposing S-S bonds; GO:0140096 catalytic activity, acting on a protein;	PF00085; PF13848	Thioredoxin; Thioredoxin-like domain	O	KOG0190	Protein disulfide isomerase (prolyl 4-hydroxylase beta subunit)
Cluster-3128.18427_orf1	116791992|ABK26191.1 unknown [Picea sitchensis]	0.4579	0.000723405	Down	22.767	44	7	7	1.22444	1.30493	1.58606	0.635891	0.654017	0.594663	mitochondria	K01759	GLO1, gloA; lactoylglutathione lyase [EC:4.4.1.5]	map00620 Pyruvate metabolism; map01100 Metabolic pathways				PF00903	Glyoxalase/Bleomycin resistance protein/Dioxygenase superfamily	G	KOG2944	Glyoxalase
Cluster-3128.18449_orf1	116781259|ABK22027.1 unknown [Picea sitchensis]	0.2625	0.0139393	Down	21.437	48.5	8	8	1.89829	0.802534	2.05158	0.424457	0.410272	0.412871	chloroplast				GO:0009314 response to radiation; GO:0009416 response to light stimulus; GO:0009628 response to abiotic stimulus; GO:0009642 response to light intensity; GO:0050896 response to stimulus;	GO:0005622 intracellular; GO:0005623 cell; GO:0005737 cytoplasm; GO:0009507 chloroplast; GO:0009534 chloroplast thylakoid; GO:0009535 chloroplast thylakoid membrane; GO:0009536 plastid; GO:0009579 thylakoid; GO:0016020 membrane; GO:0031976 plastid thylakoid; GO:0031984 organelle subcompartment; GO:0034357 photosynthetic membrane; GO:0042651 thylakoid membrane; GO:0043226 organelle; GO:0043227 mem…
Cluster-3128.18453_orf1	116781183|ABK21994.1 unknown [Picea sitchensis]	3.2715	0.000609186	Up	27.244	23.9	4	4	0.541377	0.413437	0.449842	1.81031	1.44948	1.33555	nucleus
Cluster-3128.18484_orf1	224284188|ACN39830.1 unknown [Picea sitchensis]	2.1445	0.00191684	Up	49.523	41.2	12	12	0.51521	0.735767	0.657116	1.40765	1.35999	1.32427	endoplasmic reticulum	K09584	PDIA6, TXNDC7; protein disulfide-isomerase A6 [EC:5.3.4.1]	map04141 Protein processing in endoplasmic reticulum	GO:0006457 protein folding; GO:0006950 response to stress; GO:0009987 cellular process; GO:0033554 cellular response to stress; GO:0034976 response to endoplasmic reticulum stress; GO:0050896 response to stimulus; GO:0051716 cellular response to stimulus;	GO:0005618 cell wall; GO:0005622 intracellular; GO:0005623 cell; GO:0005737 cytoplasm; GO:0005773 vacuole; GO:0005783 endoplasmic reticulum; GO:0005788 endoplasmic reticulum lumen; GO:0005794 Golgi apparatus; GO:0005886 plasma membrane; GO:0009505 plant-type cell wall; GO:0012505 endomembrane system; GO:0016020 membrane; GO:0030312 external encapsulating structure; GO:0031974 membrane-enclosed lu…	GO:0003756 protein disulfide isomerase activity; GO:0003824 catalytic activity; GO:0016853 isomerase activity; GO:0016860 intramolecular oxidoreductase activity; GO:0016864 intramolecular oxidoreductase activity, transposing S-S bonds; GO:0140096 catalytic activity, acting on a protein;	PF00085	Thioredoxin	O	KOG0191	Thioredoxin/protein disulfide isomerase
Cluster-3128.18512_orf1	294461506|ADE76314.1 unknown [Picea sitchensis]	2.7096	6.91056e-05	Up	47.778	37.9	11	11	0.512108	0.59871	0.506596	1.46908	1.51342	1.40009	chloroplast	K14003	PREB, SEC12; prolactin regulatory element-binding protein	map04141 Protein processing in endoplasmic reticulum	GO:0002790 peptide secretion; GO:0003400 regulation of COPII vesicle coating; GO:0006810 transport; GO:0006811 ion transport; GO:0006817 phosphate ion transport; GO:0006820 anion transport; GO:0006888 endoplasmic reticulum to Golgi vesicle-mediated transport; GO:0006950 response to stress; GO:0007154 cell communication; GO:0008104 protein localization; GO:0009267 cellular response to starvation; …	GO:0005622 intracellular; GO:0005623 cell; GO:0005737 cytoplasm; GO:0005783 endoplasmic reticulum; GO:0005789 endoplasmic reticulum membrane; GO:0005886 plasma membrane; GO:0012505 endomembrane system; GO:0016020 membrane; GO:0016021 integral component of membrane; GO:0030176 integral component of endoplasmic reticulum membrane; GO:0031224 intrinsic component of membrane; GO:0031227 intrinsic com…	GO:0005085 guanyl-nucleotide exchange factor activity; GO:0005090 Sar guanyl-nucleotide exchange factor activity; GO:0005096 GTPase activator activity; GO:0005488 binding; GO:0005515 protein binding; GO:0008047 enzyme activator activity; GO:0019899 enzyme binding; GO:0030234 enzyme regulator activity; GO:0030695 GTPase regulator activity; GO:0051020 GTPase binding; GO:0060589 nucleoside-triphosph…			U	KOG0771	Prolactin regulatory element-binding protein/Protein transport protein SEC12p
Cluster-3128.18531_orf1	1141978047|ONK59271.1 uncharacterized protein A4U43_C08F4740 [Asparagus officinalis]	2.2153	0.0149827	Up	45.608	26	8	8	0.792117	0.421454	0.652506	1.22959	1.58349	1.32085	cytoplasm	K06944	K06944; uncharacterized protein			GO:0005622 intracellular; GO:0005623 cell; GO:0005737 cytoplasm; GO:0031410 cytoplasmic vesicle; GO:0031982 vesicle; GO:0043226 organelle; GO:0043227 membrane-bounded organelle; GO:0043229 intracellular organelle; GO:0097708 intracellular vesicle;	GO:0000166 nucleotide binding; GO:0001882 nucleoside binding; GO:0001883 purine nucleoside binding; GO:0003824 catalytic activity; GO:0003924 GTPase activity; GO:0005488 binding; GO:0005525 GTP binding; GO:0005543 phospholipid binding; GO:0008289 lipid binding; GO:0016462 pyrophosphatase activity; GO:0016787 hydrolase activity; GO:0016817 hydrolase activity, acting on acid anhydrides; GO:0016818 …			S	KOG1486	GTP-binding protein DRG2 (ODN superfamily)
Cluster-3128.18541_orf1	672107267|XP_008802826.1 ER membrane protein complex subunit 1 [Phoenix dactylifera]	1.9458	3.24937e-05	Up	113.09	37.8	31	31	0.71345	0.683504	0.639846	1.33134	1.30471	1.32715	plasma membrane	K23562	EMC1; ER membrane protein complex subunit 1					PF13360; PF07774	PQQ-like domain; Protein of unknown function (DUF1620)	S	KOG2103	Uncharacterized conserved protein
Cluster-3128.18547_orf1	63409898|AAY40863.1 2C-methyl-D-erythritol 2,4-cyclodiphosphate synthase [Ginkgo biloba]	0.2834	0.00189544	Down	27.047	38.5	7	4	1.41248	1.55997	1.7028	0.593246	0.394474	0.337028	chloroplast	K01770	ispF; 2-C-methyl-D-erythritol 2,4-cyclodiphosphate synthase [EC:4.6.1.12]	map00900 Terpenoid backbone biosynthesis; map01100 Metabolic pathways; map01110 Biosynthesis of secondary metabolites	GO:0006629 lipid metabolic process; GO:0006720 isoprenoid metabolic process; GO:0006721 terpenoid metabolic process; GO:0006725 cellular aromatic compound metabolic process; GO:0006778 porphyrin-containing compound metabolic process; GO:0006779 porphyrin-containing compound biosynthetic process; GO:0006807 nitrogen compound metabolic process; GO:0008152 metabolic process; GO:0008299 isoprenoid bi…	GO:0005622 intracellular; GO:0005623 cell; GO:0005737 cytoplasm; GO:0009507 chloroplast; GO:0009532 plastid stroma; GO:0009536 plastid; GO:0009570 chloroplast stroma; GO:0043226 organelle; GO:0043227 membrane-bounded organelle; GO:0043229 intracellular organelle; GO:0043231 intracellular membrane-bounded organelle;
Cluster-3128.18567_orf1	116780030|ABK21526.1 unknown [Picea sitchensis]	1.9513	0.0301226	Up	31.953	27.2	5	2	0.776425	0.832245	0.424307	1.27008	1.3905	1.30644	chloroplast	K00588	E2.1.1.104; caffeoyl-CoA O-methyltransferase [EC:2.1.1.104]	map00940 Phenylpropanoid biosynthesis; map00941 Flavonoid biosynthesis; map00945 Stilbenoid, diarylheptanoid and gingerol biosynthesis; map01100 Metabolic pathways; map01110 Biosynthesis of secondary metabolites	GO:0006725 cellular aromatic compound metabolic process; GO:0008152 metabolic process; GO:0009058 biosynthetic process; GO:0009698 phenylpropanoid metabolic process; GO:0009699 phenylpropanoid biosynthetic process; GO:0009804 coumarin metabolic process; GO:0009805 coumarin biosynthetic process; GO:0009987 cellular process; GO:0010035 response to inorganic substance; GO:0010038 response to metal i…		GO:0003824 catalytic activity; GO:0008168 methyltransferase activity; GO:0008171 O-methyltransferase activity; GO:0008757 S-adenosylmethionine-dependent methyltransferase activity; GO:0016740 transferase activity; GO:0016741 transferase activity, transferring one-carbon groups; GO:0042409 caffeoyl-CoA O-methyltransferase activity;	PF01596	O-methyltransferase	Q	KOG1663	O-methyltransferase
Cluster-3128.18573_orf1	1217009512|XP_021644244.1 uncharacterized protein LOC110638116 [Hevea brasiliensis]	0.3037	9.2687e-05	Down	29.846	30.4	7	7	1.5988	1.43431	1.56927	0.476944	0.407861	0.512817	cytoplasm
Cluster-3128.18585_orf1	1557845194|RWR72582.1 Peptidase M41 [Cinnamomum micranthum f. kanehirae]	0.4801	0.00203004	Down	76.848	22.1	9	8	1.55641	1.26491	1.23252	0.728175	0.649052	0.568934	chloroplast	K08955	YME1; ATP-dependent metalloprotease [EC:3.4.24.-]		GO:0006508 proteolysis; GO:0006807 nitrogen compound metabolic process; GO:0008152 metabolic process; GO:0009888 tissue development; GO:0010073 meristem maintenance; GO:0019538 protein metabolic process; GO:0032501 multicellular organismal process; GO:0032502 developmental process; GO:0043170 macromolecule metabolic process; GO:0044238 primary metabolic process; GO:0048507 meristem development; G…	GO:0005622 intracellular; GO:0005623 cell; GO:0005737 cytoplasm; GO:0005739 mitochondrion; GO:0009507 chloroplast; GO:0009526 plastid envelope; GO:0009536 plastid; GO:0009941 chloroplast envelope; GO:0016020 membrane; GO:0031967 organelle envelope; GO:0031975 envelope; GO:0043226 organelle; GO:0043227 membrane-bounded organelle; GO:0043229 intracellular organelle; GO:0043231 intracellular membran…	GO:0003824 catalytic activity; GO:0004176 ATP-dependent peptidase activity; GO:0008233 peptidase activity; GO:0008237 metallopeptidase activity; GO:0016462 pyrophosphatase activity; GO:0016787 hydrolase activity; GO:0016817 hydrolase activity, acting on acid anhydrides; GO:0016818 hydrolase activity, acting on acid anhydrides, in phosphorus-containing anhydrides; GO:0016887 ATPase activity; GO:00…	PF00004; PF01434	ATPase family associated with various cellular activities (AAA); Peptidase family M41	O	KOG0734	AAA+-type ATPase containing the peptidase M41 domain
Cluster-3128.18606_orf1	1147605614|XP_020106784.1 2-dehydro-3-deoxyphosphooctonate aldolase isoform X1 [Ananas comosus]	1.7833	0.000477971	Up	35.434	37.4	8	8	0.677229	0.683327		1.279	1.17596	1.18449	cytoplasm	K01627	kdsA; 2-dehydro-3-deoxyphosphooctonate aldolase (KDO 8-P synthase) [EC:2.5.1.55]	map01100 Metabolic pathways	GO:0000003 reproduction; GO:0000271 polysaccharide biosynthetic process; GO:0000902 cell morphogenesis; GO:0000904 cell morphogenesis involved in differentiation; GO:0003006 developmental process involved in reproduction; GO:0005975 carbohydrate metabolic process; GO:0005976 polysaccharide metabolic process; GO:0005996 monosaccharide metabolic process; GO:0008152 metabolic process; GO:0009058 bio…		GO:0003824 catalytic activity; GO:0008676 3-deoxy-8-phosphooctulonate synthase activity; GO:0016740 transferase activity; GO:0016765 transferase activity, transferring alkyl or aryl (other than methyl) groups;	PF00793	DAHP synthetase I family
Cluster-3128.18609_orf1	148906395|ABR16352.1 unknown [Picea sitchensis]	1.6607	1.7304e-05	Up	64.184	18.3	9	9	0.735632	0.772178	0.747247	1.25374	1.21289	1.27832	vacuolar membrane	K16296	SCPL-I; serine carboxypeptidase-like clade I [EC:3.4.16.-]					PF00450	Serine carboxypeptidase	O	KOG1282	Serine carboxypeptidases (lysosomal cathepsin A)
Cluster-3128.18678_orf1	1484728130|XP_026446177.1 uncharacterized protein LOC113346853 isoform X2 [Papaver somniferum]	0.32	0.000212228	Down	47.458	19	6	6	1.45023	1.64213	1.45322	0.411401	0.520399	0.522633	nucleus	K14677	ACY1; aminoacylase [EC:3.5.1.14]	map00220 Arginine biosynthesis; map01100 Metabolic pathways; map01110 Biosynthesis of secondary metabolites; map01210 2-Oxocarboxylic acid metabolism; map01230 Biosynthesis of amino acids						E	KOG2275	Aminoacylase ACY1 and related metalloexopeptidases
Cluster-3128.18706_orf1	116785466|ABK23736.1 unknown [Picea sitchensis]	1.6915	0.000712274	Up	16.505	20.8	3	3	0.806795	0.74488	0.677594	1.21317	1.24051	1.31705	chloroplast	K03955	NDUFAB1; NADH dehydrogenase (ubiquinone) 1 alpha/beta subcomplex 1, acyl-carrier protein	map00190 Oxidative phosphorylation; map01100 Metabolic pathways	GO:0005975 carbohydrate metabolic process; GO:0006082 organic acid metabolic process; GO:0006629 lipid metabolic process; GO:0006631 fatty acid metabolic process; GO:0006633 fatty acid biosynthetic process; GO:0006643 membrane lipid metabolic process; GO:0006644 phospholipid metabolic process; GO:0006664 glycolipid metabolic process; GO:0006793 phosphorus metabolic process; GO:0006796 phosphate-c…	GO:0005622 intracellular; GO:0005623 cell; GO:0005737 cytoplasm; GO:0005739 mitochondrion; GO:0005759 mitochondrial matrix; GO:0005829 cytosol; GO:0031974 membrane-enclosed lumen; GO:0043226 organelle; GO:0043227 membrane-bounded organelle; GO:0043229 intracellular organelle; GO:0043231 intracellular membrane-bounded organelle; GO:0043233 organelle lumen; GO:0070013 intracellular organelle lumen;	GO:0000035 acyl binding; GO:0000036 acyl carrier activity; GO:0005488 binding; GO:0019842 vitamin binding; GO:0031177 phosphopantetheine binding; GO:0033218 amide binding; GO:0036094 small molecule binding; GO:0043167 ion binding; GO:0043168 anion binding; GO:0043169 cation binding; GO:0044620 ACP phosphopantetheine attachment site binding; GO:0046872 metal ion binding; GO:0046914 transition meta…	PF00550	Phosphopantetheine attachment site	I	KOG1748	Acyl carrier protein/NADH-ubiquinone oxidoreductase, NDUFAB1/SDAP subunit
Cluster-3128.18707_orf1	548862447|ERN19807.1 hypothetical protein AMTR_s00064p00158680 [Amborella trichopoda]	0.5462	0.0187161	Down	72.845	7.2	3	3	1.273	1.31403		0.648065	0.764905		plasma membrane	K17086	TM9SF2_4; transmembrane 9 superfamily member 2/4		GO:0006873 cellular ion homeostasis; GO:0006875 cellular metal ion homeostasis; GO:0006878 cellular copper ion homeostasis; GO:0006882 cellular zinc ion homeostasis; GO:0009987 cellular process; GO:0019725 cellular homeostasis; GO:0030003 cellular cation homeostasis; GO:0042592 homeostatic process; GO:0046916 cellular transition metal ion homeostasis; GO:0048878 chemical homeostasis; GO:0050801 i…	GO:0005622 intracellular; GO:0005623 cell; GO:0005634 nucleus; GO:0005737 cytoplasm; GO:0005768 endosome; GO:0005773 vacuole; GO:0005774 vacuolar membrane; GO:0005794 Golgi apparatus; GO:0005802 trans-Golgi network; GO:0012505 endomembrane system; GO:0016020 membrane; GO:0016021 integral component of membrane; GO:0031090 organelle membrane; GO:0031224 intrinsic component of membrane; GO:0031410 c…				U	KOG1278	Endosomal membrane proteins, EMP70
Cluster-3128.18708_orf2	586668091|XP_006833440.1 xylulose kinase [Amborella trichopoda]	0.6446	0.00485494	Down	50.001	14.1	4	4	1.24448	1.17586	1.22793	0.672631	0.807333	0.871764	chloroplast	K00854	xylB, XYLB; xylulokinase [EC:2.7.1.17]	map00040 Pentose and glucuronate interconversions; map01100 Metabolic pathways	GO:0005975 carbohydrate metabolic process; GO:0005996 monosaccharide metabolic process; GO:0005997 xylulose metabolic process; GO:0006793 phosphorus metabolic process; GO:0006796 phosphate-containing compound metabolic process; GO:0008152 metabolic process; GO:0009987 cellular process; GO:0016310 phosphorylation; GO:0019321 pentose metabolic process; GO:0044237 cellular metabolic process; GO:0044…	GO:0005622 intracellular; GO:0005623 cell; GO:0005737 cytoplasm; GO:0005829 cytosol;	GO:0003824 catalytic activity; GO:0004856 xylulokinase activity; GO:0016301 kinase activity; GO:0016740 transferase activity; GO:0016772 transferase activity, transferring phosphorus-containing groups; GO:0016773 phosphotransferase activity, alcohol group as acceptor; GO:0019200 carbohydrate kinase activity;	PF00370; PF02782	FGGY family of carbohydrate kinases, N-terminal domain; FGGY family of carbohydrate kinases, C-terminal domain	G	KOG2531	Sugar (pentulose and hexulose) kinases
Cluster-3128.18718_orf1	116792658|ABK26448.1 unknown [Picea sitchensis]	2.3355	0.0270823	Up	39.268	12.6	3	3	0.399204	0.711096		1.21618	1.31705	1.35647	cytoplasm									D	KOG3022	Predicted ATPase, nucleotide-binding
Cluster-3128.18723_orf1	148905791|ABR16059.1 unknown [Picea sitchensis]	2.2036	0.000510265	Up	39.159	14.1	4	2	0.596856		0.564483	1.34915	1.28946	1.20005	nucleus					GO:0005622 intracellular; GO:0005623 cell; GO:0005634 nucleus; GO:0043226 organelle; GO:0043227 membrane-bounded organelle; GO:0043229 intracellular organelle; GO:0043231 intracellular membrane-bounded organelle;		PF03479	Domain of unknown function (DUF296)
Cluster-3128.18724_orf1	116786797|ABK24242.1 unknown [Picea sitchensis]	1.9084	0.00908795	Up	8.8141	33.8	2	1		0.713286	0.66205	1.37727		1.2474	cytoplasm,nucleus	K05349	bglX; beta-glucosidase [EC:3.2.1.21]	map00460 Cyanoamino acid metabolism; map00500 Starch and sucrose metabolism; map00940 Phenylpropanoid biosynthesis; map01100 Metabolic pathways; map01110 Biosynthesis of secondary metabolites				PF01915	Glycosyl hydrolase family 3 C-terminal domain
Cluster-3128.18738_orf1	1350288021|XP_024027253.1 diaminopimelate decarboxylase 2, chloroplastic [Morus notabilis]	0.366	0.000410052	Down	59.776	13	6	5	1.44395	1.23991	1.33546		0.49626	0.484412	chloroplast	K01586	lysA; diaminopimelate decarboxylase [EC:4.1.1.20]	map00300 Lysine biosynthesis; map01100 Metabolic pathways; map01110 Biosynthesis of secondary metabolites; map01230 Biosynthesis of amino acids		GO:0005622 intracellular; GO:0005623 cell; GO:0005737 cytoplasm; GO:0005829 cytosol; GO:0009507 chloroplast; GO:0009532 plastid stroma; GO:0009536 plastid; GO:0009570 chloroplast stroma; GO:0043226 organelle; GO:0043227 membrane-bounded organelle; GO:0043229 intracellular organelle; GO:0043231 intracellular membrane-bounded organelle;		PF02784; PF00278	Pyridoxal-dependent decarboxylase, pyridoxal binding domain; Pyridoxal-dependent decarboxylase, C-terminal sheet domain	E	KOG0622	Ornithine decarboxylase
Cluster-3128.18739_orf1	1139770482|ONI05245.1 hypothetical protein PRUPE_6G364000 [Prunus persica]	7.0232	0.000147614	Up	57.358	41.5	14	13	0.257968	0.300272	0.189593	1.63403	1.78813	1.83001	nucleus	K22389	LCAT3; phospholipase A1 [EC:3.1.1.32]	map00564 Glycerophospholipid metabolism; map00592 alpha-Linolenic acid metabolism; map01100 Metabolic pathways; map01110 Biosynthesis of secondary metabolites						I	KOG2369	Lecithin:cholesterol acyltransferase (LCAT)/Acyl-ceramide synthase
Cluster-3128.18740_orf1	116782528|ABK22541.1 unknown [Picea sitchensis]	1.9739	0.00441845	Up	9.5949	25.9	3	3	0.523433	0.753399	0.740716	1.36657	1.29494	1.32094	cytoplasm	K11098	SNRPF, SMF; small nuclear ribonucleoprotein F	map03040 Spliceosome	GO:0000375 RNA splicing, via transesterification reactions; GO:0000377 RNA splicing, via transesterification reactions with bulged adenosine as nucleophile; GO:0000398 mRNA splicing, via spliceosome; GO:0006139 nucleobase-containing compound metabolic process; GO:0006396 RNA processing; GO:0006397 mRNA processing; GO:0006725 cellular aromatic compound metabolic process; GO:0006807 nitrogen compou…	GO:0005622 intracellular; GO:0005623 cell; GO:0005634 nucleus; GO:0005681 spliceosomal complex; GO:0005685 U1 snRNP; GO:0030532 small nuclear ribonucleoprotein complex; GO:0032991 protein-containing complex; GO:0043226 organelle; GO:0043227 membrane-bounded organelle; GO:0043229 intracellular organelle; GO:0043231 intracellular membrane-bounded organelle; GO:0071013 catalytic step 2 spliceosome; …	GO:0003676 nucleic acid binding; GO:0003723 RNA binding; GO:0005488 binding; GO:0097159 organic cyclic compound binding; GO:1901363 heterocyclic compound binding;	PF01423	LSM domain	A	KOG3482	Small nuclear ribonucleoprotein (snRNP) SMF
Cluster-3128.18743_orf2	720097926|XP_010247477.1 PREDICTED: zinc finger CCCH domain-containing protein 14-like [Nelumbo nucifera]	2.2095	0.000462467	Up	31.413	8.1	2	2		0.544774	0.614161	1.26148	1.31171	1.26788	chloroplast									S	KOG1677	CCCH-type Zn-finger protein
Cluster-3128.18747_orf1	294464913|ADE77961.1 unknown [Picea sitchensis]	0.3296	0.000156615	Down	66.23	22.5	10	10	1.40077	1.40159	1.71032	0.540557	0.47422	0.472551	plasma membrane					GO:0005622 intracellular; GO:0005623 cell; GO:0005737 cytoplasm; GO:0009507 chloroplast; GO:0009526 plastid envelope; GO:0009536 plastid; GO:0009941 chloroplast envelope; GO:0031967 organelle envelope; GO:0031975 envelope; GO:0043226 organelle; GO:0043227 membrane-bounded organelle; GO:0043229 intracellular organelle; GO:0043231 intracellular membrane-bounded organelle;		PF00355	Rieske [2Fe-2S] domain
Cluster-3128.18763_orf1	148910710|ABR18422.1 unknown [Picea sitchensis]	1.5324	0.00164638	Up	52.583	33.1	11	11	0.712937	0.822289	0.834115	1.19622	1.16236	1.27208	vacuolar membrane				GO:0000302 response to reactive oxygen species; GO:0001101 response to acid chemical; GO:0006950 response to stress; GO:0006979 response to oxidative stress; GO:0009719 response to endogenous stimulus; GO:0009725 response to hormone; GO:0009735 response to cytokinin; GO:0010033 response to organic substance; GO:0010035 response to inorganic substance; GO:0010193 response to ozone; GO:0042221 resp…	GO:0005622 intracellular; GO:0005623 cell; GO:0005634 nucleus; GO:0005737 cytoplasm; GO:0005829 cytosol; GO:0043226 organelle; GO:0043227 membrane-bounded organelle; GO:0043229 intracellular organelle; GO:0043231 intracellular membrane-bounded organelle;	GO:0003676 nucleic acid binding; GO:0003723 RNA binding; GO:0003727 single-stranded RNA binding; GO:0003729 mRNA binding; GO:0005488 binding; GO:0008143 poly(A) binding; GO:0070717 poly-purine tract binding; GO:0097159 organic cyclic compound binding; GO:1901363 heterocyclic compound binding;	PF00076	RNA recognition motif. (a.k.a. RRM, RBD, or RNP domain)	A	KOG0118	FOG: RRM domain
Cluster-3128.18770_orf1	148907544|ABR16902.1 unknown [Picea sitchensis]	0.3362	0.019293	Down	23.364	24.5	5	5	1.5899	1.56906	0.925599	0.448682		0.466759	chloroplast	K02639	petF; ferredoxin	map00195 Photosynthesis	GO:0006091 generation of precursor metabolites and energy; GO:0008152 metabolic process; GO:0009314 response to radiation; GO:0009416 response to light stimulus; GO:0009628 response to abiotic stimulus; GO:0009642 response to light intensity; GO:0009644 response to high light intensity; GO:0009987 cellular process; GO:0022900 electron transport chain; GO:0044237 cellular metabolic process; GO:005…	GO:0005622 intracellular; GO:0005623 cell; GO:0005737 cytoplasm; GO:0009507 chloroplast; GO:0009536 plastid; GO:0043226 organelle; GO:0043227 membrane-bounded organelle; GO:0043229 intracellular organelle; GO:0043231 intracellular membrane-bounded organelle;	GO:0003824 catalytic activity; GO:0005488 binding; GO:0009055 electron transfer activity; GO:0016491 oxidoreductase activity; GO:0048037 cofactor binding; GO:0051536 iron-sulfur cluster binding; GO:0051537 2 iron, 2 sulfur cluster binding; GO:0051540 metal cluster binding;	PF00111	2Fe-2S iron-sulfur cluster binding domain
Cluster-3128.18774_orf1	116786999|ABK24336.1 unknown [Picea sitchensis]	0.5097	0.0299873	Down	33.082	38.4	7	5	1.25514	1.78882	0.930228	0.696746	0.711543	0.617514	chloroplast							PF13561	Enoyl-(Acyl carrier protein) reductase	Q	KOG0725	Reductases with broad range of substrate specificities
Cluster-3128.18788_orf1	1557863815|RWR87089.1 D-galactoside/L-rhamnose binding SUEL lectin domain-containing protein [Cinnamomum micranthum f. kanehirae]	4.8195	3.74222e-06	Up	104.86	34.2	22	22	0.355021	0.361434	0.314553	1.673	1.63139	1.6646	chloroplast					GO:0005618 cell wall; GO:0005622 intracellular; GO:0005623 cell; GO:0005737 cytoplasm; GO:0005773 vacuole; GO:0005774 vacuolar membrane; GO:0009505 plant-type cell wall; GO:0016020 membrane; GO:0030312 external encapsulating structure; GO:0031090 organelle membrane; GO:0043226 organelle; GO:0043227 membrane-bounded organelle; GO:0043229 intracellular organelle; GO:0043231 intracellular membrane-b…	GO:0003824 catalytic activity; GO:0004553 hydrolase activity, hydrolyzing O-glycosyl compounds; GO:0004565 beta-galactosidase activity; GO:0015925 galactosidase activity; GO:0016787 hydrolase activity; GO:0016798 hydrolase activity, acting on glycosyl bonds;	PF01301; PF02140	Glycosyl hydrolases family 35; Galactose binding lectin domain	G	KOG0496	Beta-galactosidase
Cluster-3128.18790_orf1	294462721|ADE76905.1 unknown [Picea sitchensis]	2.0465	0.00368485	Up	46.518	30.9	10	9	0.677145		0.551417	1.21936	1.21341	1.33867	cytoplasm	K00850	pfkA, PFK; 6-phosphofructokinase 1 [EC:2.7.1.11]	map00010 Glycolysis / Gluconeogenesis; map00030 Pentose phosphate pathway; map00051 Fructose and mannose metabolism; map00052 Galactose metabolism; map01100 Metabolic pathways; map01110 Biosynthesis of secondary metabolites; map01200 Carbon metabolism; map01230 Biosynthesis of amino acids; map03018 RNA degradation	GO:0005975 carbohydrate metabolic process; GO:0006082 organic acid metabolic process; GO:0006090 pyruvate metabolic process; GO:0006091 generation of precursor metabolites and energy; GO:0006096 glycolytic process; GO:0006139 nucleobase-containing compound metabolic process; GO:0006163 purine nucleotide metabolic process; GO:0006164 purine nucleotide biosynthetic process; GO:0006165 nucleoside di…	GO:0005622 intracellular; GO:0005623 cell; GO:0005737 cytoplasm; GO:0009507 chloroplast; GO:0009536 plastid; GO:0043226 organelle; GO:0043227 membrane-bounded organelle; GO:0043229 intracellular organelle; GO:0043231 intracellular membrane-bounded organelle;	GO:0003824 catalytic activity; GO:0003872 6-phosphofructokinase activity; GO:0008443 phosphofructokinase activity; GO:0016301 kinase activity; GO:0016740 transferase activity; GO:0016772 transferase activity, transferring phosphorus-containing groups; GO:0016773 phosphotransferase activity, alcohol group as acceptor; GO:0019200 carbohydrate kinase activity;	PF00365	Phosphofructokinase	G	KOG2440	Pyrophosphate-dependent phosphofructo-1-kinase
Cluster-3128.18808_orf1	294464369|ADE77697.1 unknown [Picea sitchensis]	0.5099	4.08694e-06	Down	28.34	36.1	7	7	1.35263	1.27565	1.34556	0.675812	0.669367	0.680973	chloroplast	K01104	E3.1.3.48; protein-tyrosine phosphatase [EC:3.1.3.48]					PF01451	Low molecular weight phosphotyrosine protein phosphatase	T	KOG3217	Protein tyrosine phosphatase
Cluster-3128.18815_orf1	116789350|ABK25216.1 unknown [Picea sitchensis]	2.3033	0.0002472	Up	38.026	52.3	12	12	0.531027	0.655134	0.630212	1.44488	1.39536	1.34339	chloroplast	K12602	WDR61, REC14, SKI8; WD repeat-containing protein 61	map03018 RNA degradation	GO:0006325 chromatin organization; GO:0006355 regulation of transcription, DNA-templated; GO:0006357 regulation of transcription by RNA polymerase II; GO:0006464 cellular protein modification process; GO:0006479 protein methylation; GO:0006807 nitrogen compound metabolic process; GO:0006996 organelle organization; GO:0008152 metabolic process; GO:0008213 protein alkylation; GO:0009889 regulation …	GO:0000151 ubiquitin ligase complex; GO:0000428 DNA-directed RNA polymerase complex; GO:0000785 chromatin; GO:0005622 intracellular; GO:0005623 cell; GO:0005634 nucleus; GO:0005654 nucleoplasm; GO:0005694 chromosome; GO:0005737 cytoplasm; GO:0005829 cytosol; GO:0008023 transcription elongation factor complex; GO:0016591 RNA polymerase II, holoenzyme; GO:0016593 Cdc73/Paf1 complex; GO:0030880 RNA …				S	KOG4155	FOG: WD40 repeat
Cluster-3128.18819_orf1	731434461|XP_002265884.2 PREDICTED: ABC transporter D family member 2, chloroplastic [Vitis vinifera]	0.3976	0.00836982	Down	66.321	12.8	5	5	1.50857	1.78662	0.997882	0.51038	0.641269	0.555274	cytoplasm					GO:0005622 intracellular; GO:0005623 cell; GO:0005737 cytoplasm; GO:0009507 chloroplast; GO:0009536 plastid; GO:0043226 organelle; GO:0043227 membrane-bounded organelle; GO:0043229 intracellular organelle; GO:0043231 intracellular membrane-bounded organelle;		PF00005	ABC transporter	Q	KOG0060	Long-chain acyl-CoA transporter, ABC superfamily (involved in peroxisome organization and biogenesis)
Cluster-3128.18827_orf1	116786636|ABK24183.1 unknown [Picea sitchensis]	1.9388	0.00786853	Up	38.23	15.6	3	3	0.594903	0.591659	0.855109	1.17207	1.44857	1.33769	chloroplast	K07152	SCO1; protein SCO1		GO:0000003 reproduction; GO:0003006 developmental process involved in reproduction; GO:0006996 organelle organization; GO:0007005 mitochondrion organization; GO:0007275 multicellular organism development; GO:0008535 respiratory chain complex IV assembly; GO:0009790 embryo development; GO:0009791 post-embryonic development; GO:0009793 embryo development ending in seed dormancy; GO:0009987 cellular…	GO:0005622 intracellular; GO:0005623 cell; GO:0005737 cytoplasm; GO:0005739 mitochondrion; GO:0043226 organelle; GO:0043227 membrane-bounded organelle; GO:0043229 intracellular organelle; GO:0043231 intracellular membrane-bounded organelle;	GO:0005488 binding; GO:0005507 copper ion binding; GO:0043167 ion binding; GO:0043169 cation binding; GO:0046872 metal ion binding; GO:0046914 transition metal ion binding;			C	KOG2792	Putative cytochrome C oxidase assembly protein
Cluster-3128.18829_orf1	1557855300|RWR80649.1 asparagine--tRNA ligase, chloroplastic/mitochondrial-like protein [Cinnamomum micranthum f. kanehirae]	0.4567	0.00489515	Down	67.425	21.5	12	11	1.43338	1.44309	1.24232	0.56977	0.513123	0.79832	nucleus	K01893	NARS, asnS; asparaginyl-tRNA synthetase [EC:6.1.1.22]	map00970 Aminoacyl-tRNA biosynthesis	GO:0000003 reproduction; GO:0003006 developmental process involved in reproduction; GO:0006082 organic acid metabolic process; GO:0006139 nucleobase-containing compound metabolic process; GO:0006399 tRNA metabolic process; GO:0006412 translation; GO:0006418 tRNA aminoacylation for protein translation; GO:0006421 asparaginyl-tRNA aminoacylation; GO:0006518 peptide metabolic process; GO:0006520 cel…	GO:0005622 intracellular; GO:0005623 cell; GO:0005737 cytoplasm; GO:0005739 mitochondrion; GO:0009507 chloroplast; GO:0009532 plastid stroma; GO:0009536 plastid; GO:0009570 chloroplast stroma; GO:0043226 organelle; GO:0043227 membrane-bounded organelle; GO:0043229 intracellular organelle; GO:0043231 intracellular membrane-bounded organelle;	GO:0003824 catalytic activity; GO:0004812 aminoacyl-tRNA ligase activity; GO:0004816 asparagine-tRNA ligase activity; GO:0016874 ligase activity; GO:0016875 ligase activity, forming carbon-oxygen bonds; GO:0140098 catalytic activity, acting on RNA; GO:0140101 catalytic activity, acting on a tRNA;	PF00152	tRNA synthetases class II (D, K and N)	J	KOG0554	Asparaginyl-tRNA synthetase (mitochondrial)
Cluster-3128.18839_orf1	1201304430|OVA06056.1 Nicastrin [Macleaya cordata]	1.738	0.0148273	Up	67.552	30.8	15	15	0.568265	0.788671	0.834442	1.12094	1.27695	1.41073	plasma membrane				GO:0006355 regulation of transcription, DNA-templated; GO:0006357 regulation of transcription by RNA polymerase II; GO:0007275 multicellular organism development; GO:0007399 nervous system development; GO:0009889 regulation of biosynthetic process; GO:0009966 regulation of signal transduction; GO:0009968 negative regulation of signal transduction; GO:0010468 regulation of gene expression; GO:0010…	GO:0005622 intracellular; GO:0005623 cell; GO:0005737 cytoplasm; GO:0005783 endoplasmic reticulum; GO:0005789 endoplasmic reticulum membrane; GO:0012505 endomembrane system; GO:0016020 membrane; GO:0031984 organelle subcompartment; GO:0042175 nuclear outer membrane-endoplasmic reticulum membrane network; GO:0043226 organelle; GO:0043227 membrane-bounded organelle; GO:0043229 intracellular organel…				E	KOG2526	Predicted aminopeptidases - M20/M25/M40 family
Cluster-3128.18865_orf1	116783387|ABK22921.1 unknown [Picea sitchensis]	0.4891	4.77443e-05	Down	25.732	29.3	5	5	1.34622	1.25797	1.42507	0.670623	0.657528	0.642592	chloroplast
Cluster-3128.18877_orf1	116791783|ABK26106.1 unknown [Picea sitchensis]	1.5555	0.0417821	Up	12.446	59.8	5	5	0.637395	1.03019	0.680252	1.28391	1.25591	1.11235	chloroplast	K01673	cynT, can; carbonic anhydrase [EC:4.2.1.1]	map00910 Nitrogen metabolism; map01100 Metabolic pathways	GO:0002376 immune system process; GO:0006950 response to stress; GO:0006952 defense response; GO:0006955 immune response; GO:0008152 metabolic process; GO:0009266 response to temperature stimulus; GO:0009409 response to cold; GO:0009605 response to external stimulus; GO:0009607 response to biotic stimulus; GO:0009617 response to bacterium; GO:0009620 response to fungus; GO:0009628 response to abi…	GO:0005576 extracellular region; GO:0005622 intracellular; GO:0005623 cell; GO:0005737 cytoplasm; GO:0005829 cytosol; GO:0005886 plasma membrane; GO:0009507 chloroplast; GO:0009526 plastid envelope; GO:0009532 plastid stroma; GO:0009534 chloroplast thylakoid; GO:0009535 chloroplast thylakoid membrane; GO:0009536 plastid; GO:0009570 chloroplast stroma; GO:0009579 thylakoid; GO:0009941 chloroplast …	GO:0003824 catalytic activity; GO:0004089 carbonate dehydratase activity; GO:0016829 lyase activity; GO:0016835 carbon-oxygen lyase activity; GO:0016836 hydro-lyase activity;	PF00484	Carbonic anhydrase	P	KOG1578	Predicted carbonic anhydrase involved in protection against oxidative damage
Cluster-3128.18886_orf1	294463540|ADE77299.1 unknown [Picea sitchensis]	0.3811	4.39989e-05	Down	23.907	41.3	7	7	1.56658	1.45657	1.32113	0.562556	0.545568	0.547599	chloroplast	K20471	COPD, ARCN1, RET2; coatomer subunit delta
Cluster-3128.18888_orf1	116781555|ABK22151.1 unknown [Picea sitchensis]	1.8119	0.00243202	Up	15.906	35.7	7	4	0.785886	0.753713	0.594203	1.26831	1.2703	1.32759	mitochondria	K02934	RP-L6e, RPL6; large subunit ribosomal protein L6e	map03010 Ribosome						J	KOG1694	60s ribosomal protein L6
Cluster-3128.18925_orf1	116787095|ABK24373.1 unknown [Picea sitchensis]	3.1243	2.71235e-05	Up	94.87	25.2	14	13	0.504179	0.476881	0.473729	1.66241	1.46786	1.41493	nucleus					GO:0005618 cell wall; GO:0005622 intracellular; GO:0005623 cell; GO:0005737 cytoplasm; GO:0005773 vacuole; GO:0030312 external encapsulating structure; GO:0043226 organelle; GO:0043227 membrane-bounded organelle; GO:0043229 intracellular organelle; GO:0043231 intracellular membrane-bounded organelle; GO:0071944 cell periphery;	GO:0003824 catalytic activity; GO:0004553 hydrolase activity, hydrolyzing O-glycosyl compounds; GO:0004565 beta-galactosidase activity; GO:0015925 galactosidase activity; GO:0016787 hydrolase activity; GO:0016798 hydrolase activity, acting on glycosyl bonds;	PF01301; PF02140	Glycosyl hydrolases family 35; Galactose binding lectin domain	G	KOG0496	Beta-galactosidase
Cluster-3128.18944_orf1	719997026|XP_010254964.1 PREDICTED: phospholipase A-2-activating protein isoform X1 [Nelumbo nucifera]	1.9087	0.00546141	Up	88.319	24.5	13	13	0.55874	0.675792	0.828267	1.21412	1.38805	1.33503	mitochondria	K14018	PLAA, DOA1, UFD3; phospholipase A-2-activating protein	map04141 Protein processing in endoplasmic reticulum	GO:0001558 regulation of cell growth; GO:0002237 response to molecule of bacterial origin; GO:0006082 organic acid metabolic process; GO:0006508 proteolysis; GO:0006511 ubiquitin-dependent protein catabolic process; GO:0006629 lipid metabolic process; GO:0006631 fatty acid metabolic process; GO:0006690 icosanoid metabolic process; GO:0006692 prostanoid metabolic process; GO:0006693 prostaglandin …	GO:0005622 intracellular; GO:0005623 cell; GO:0005634 nucleus; GO:0005737 cytoplasm; GO:0043226 organelle; GO:0043227 membrane-bounded organelle; GO:0043229 intracellular organelle; GO:0043231 intracellular membrane-bounded organelle; GO:0045202 synapse;		PF09070; PF08324	PFU (PLAA family ubiquitin binding); PUL domain	I	KOG0301	Phospholipase A2-activating protein (contains WD40 repeats)
Cluster-3128.18954_orf1	1201307117|OVA08125.1 Short-chain dehydrogenase/reductase SDR [Macleaya cordata]	1.6586	0.000511901	Up	35.826	59.9	13	13	0.688899	0.750709	0.817232	1.24084	1.2407	1.26161	chloroplast	K11168	DHRS12; dehydrogenase/reductase SDR family member 12 [EC:1.1.-.-]					PF00106	short chain dehydrogenase	Q	KOG1208	Dehydrogenases with different specificities (related to short-chain alcohol dehydrogenases)
Cluster-3128.18955_orf1	116780096|ABK21550.1 unknown [Picea sitchensis]	0.512	0.00153191	Down	12.073	41.7	3	3	1.21702	1.38093	1.3704	0.77849	0.65534	0.597819	nucleus	K17781	TIM13; mitochondrial import inner membrane translocase subunit TIM13		GO:0006605 protein targeting; GO:0006626 protein targeting to mitochondrion; GO:0006810 transport; GO:0006839 mitochondrial transport; GO:0006886 intracellular protein transport; GO:0006996 organelle organization; GO:0007005 mitochondrion organization; GO:0007006 mitochondrial membrane organization; GO:0007007 inner mitochondrial membrane organization; GO:0008104 protein localization; GO:0009987 …	GO:0005622 intracellular; GO:0005623 cell; GO:0005737 cytoplasm; GO:0005739 mitochondrion; GO:0005740 mitochondrial envelope; GO:0005758 mitochondrial intermembrane space; GO:0031967 organelle envelope; GO:0031970 organelle envelope lumen; GO:0031974 membrane-enclosed lumen; GO:0031975 envelope; GO:0032991 protein-containing complex; GO:0042719 mitochondrial intermembrane space protein transporte…	GO:0005215 transporter activity; GO:0005488 binding; GO:0005507 copper ion binding; GO:0043167 ion binding; GO:0043169 cation binding; GO:0046872 metal ion binding; GO:0046914 transition metal ion binding;	PF02953	Tim10/DDP family zinc finger	U	KOG1733	Mitochondrial import inner membrane translocase, subunit TIM13
Cluster-3128.18956_orf1	116779700|ABK21396.1 unknown [Picea sitchensis]	2.12	0.000696776	Up	18.471	35.2	5	2	0.622077	0.690336	0.610677	1.25898	1.26473	1.5532	cytoplasm	K02976	RP-S26e, RPS26; small subunit ribosomal protein S26e	map03010 Ribosome		GO:0005622 intracellular; GO:0005623 cell; GO:0005737 cytoplasm; GO:0005829 cytosol; GO:0005840 ribosome; GO:0005911 cell-cell junction; GO:0009506 plasmodesma; GO:0009507 chloroplast; GO:0009536 plastid; GO:0015935 small ribosomal subunit; GO:0016020 membrane; GO:0022626 cytosolic ribosome; GO:0022627 cytosolic small ribosomal subunit; GO:0030054 cell junction; GO:0032991 protein-containing comp…	GO:0003676 nucleic acid binding; GO:0003723 RNA binding; GO:0003729 mRNA binding; GO:0003735 structural constituent of ribosome; GO:0005198 structural molecule activity; GO:0005488 binding; GO:0097159 organic cyclic compound binding; GO:1901363 heterocyclic compound binding;			J	KOG1768	40s ribosomal protein S26
Cluster-3128.18961_orf1	148909474|ABR17835.1 unknown [Picea sitchensis]	0.5882	0.000676016	Down	43.387	14.6	4	4	1.15005	1.30461	1.32314	0.739539	0.698752	0.783901	chloroplast
Cluster-3128.18968_orf1	586718636|XP_006848370.1 probable inactive purple acid phosphatase 27 isoform X1 [Amborella trichopoda]	3.3013	0.000175307	Up	75.839	29.3	14	11	0.477905	0.517959	0.399067	1.66467	1.50918	1.43121	chloroplast	K22390	ACP7; acid phosphatase type 7					PF00149; PF14008	Calcineurin-like phosphoesterase; Iron/zinc purple acid phosphatase-like protein C	G	KOG1378	Purple acid phosphatase
Cluster-3128.18992_orf1	720090720|XP_010245192.1 PREDICTED: alpha,alpha-trehalose-phosphate synthase [UDP-forming] 5-like [Nelumbo nucifera]	1.5118	0.00266403	Up	97.733	25.3	16	12	0.819897	0.840905	0.727894	1.12667	1.17934	1.30529	chloroplast	K16055	TPS; trehalose 6-phosphate synthase/phosphatase [EC:2.4.1.15 3.1.3.12]	map00500 Starch and sucrose metabolism; map01100 Metabolic pathways	GO:0005975 carbohydrate metabolic process; GO:0005984 disaccharide metabolic process; GO:0005991 trehalose metabolic process; GO:0005992 trehalose biosynthetic process; GO:0006793 phosphorus metabolic process; GO:0006796 phosphate-containing compound metabolic process; GO:0006950 response to stress; GO:0008152 metabolic process; GO:0009058 biosynthetic process; GO:0009311 oligosaccharide metaboli…	GO:0005622 intracellular; GO:0005623 cell; GO:0005737 cytoplasm;	GO:0003824 catalytic activity; GO:0016787 hydrolase activity; GO:0016788 hydrolase activity, acting on ester bonds; GO:0016791 phosphatase activity; GO:0042578 phosphoric ester hydrolase activity;			G	KOG1050	Trehalose-6-phosphate synthase component TPS1 and related subunits
Cluster-3128.19018_orf1	769805260|XP_011625451.1 exportin-2 [Amborella trichopoda]	0.5225	0.000623166	Down	111.55	10.2	7	7	1.42751	1.30079	1.21259	0.706873	0.624359	0.727875	nucleus	K18423	CSE1, CAS, XPO2; exportin-2 (importin alpha re-exporter)		GO:0006606 protein import into nucleus; GO:0006611 protein export from nucleus; GO:0006810 transport; GO:0006886 intracellular protein transport; GO:0006913 nucleocytoplasmic transport; GO:0008104 protein localization; GO:0015031 protein transport; GO:0015833 peptide transport; GO:0017038 protein import; GO:0033036 macromolecule localization; GO:0033365 protein localization to organelle; GO:00345…	GO:0005622 intracellular; GO:0005623 cell; GO:0005634 nucleus; GO:0005635 nuclear envelope; GO:0005737 cytoplasm; GO:0005829 cytosol; GO:0005911 cell-cell junction; GO:0009506 plasmodesma; GO:0012505 endomembrane system; GO:0016020 membrane; GO:0030054 cell junction; GO:0031967 organelle envelope; GO:0031975 envelope; GO:0043226 organelle; GO:0043227 membrane-bounded organelle; GO:0043229 intrace…	GO:0005049 nuclear export signal receptor activity; GO:0140104 molecular carrier activity; GO:0140142 nucleocytoplasmic carrier activity;			UY	KOG1992	Nuclear export receptor CSE1/CAS (importin beta superfamily)
Cluster-3128.19056_orf1	294461326|ADE76225.1 unknown [Picea sitchensis]	2.0402	6.56741e-05	Up	49.925	44.1	12	12	0.632967	0.707454	0.633151	1.35624	1.37548	1.29472	chloroplast	K14677	ACY1; aminoacylase [EC:3.5.1.14]	map00220 Arginine biosynthesis; map01100 Metabolic pathways; map01110 Biosynthesis of secondary metabolites; map01210 2-Oxocarboxylic acid metabolism; map01230 Biosynthesis of amino acids		GO:0005576 extracellular region; GO:0005615 extracellular space; GO:0031982 vesicle; GO:0043226 organelle; GO:0043227 membrane-bounded organelle; GO:0043230 extracellular organelle; GO:0070062 extracellular exosome; GO:1903561 extracellular vesicle;	GO:0003824 catalytic activity; GO:0004046 aminoacylase activity; GO:0005488 binding; GO:0005515 protein binding; GO:0016787 hydrolase activity; GO:0016810 hydrolase activity, acting on carbon-nitrogen (but not peptide) bonds; GO:0016811 hydrolase activity, acting on carbon-nitrogen (but not peptide) bonds, in linear amides; GO:0042802 identical protein binding;			E	KOG2275	Aminoacylase ACY1 and related metalloexopeptidases
Cluster-3128.19057_orf1	116794136|ABK27019.1 unknown [Picea sitchensis]	0.3543	0.000366253	Down	45.79	33.3	9	9	1.28886	1.55245	1.58897	0.45757	0.551483	0.560668	chloroplast
Cluster-3128.19058_orf1	294460849|ADE75998.1 unknown [Picea sitchensis]	1.7631	2.93769e-05	Up	19.432	16.2	3	3	0.74071	0.68758	0.743171	1.28245	1.25488	1.29121	chloroplast	K23166	OPA3; optic atrophy 3 protein							S	KOG3335	Predicted coiled-coil protein
Cluster-3128.19069_orf1	1373903414|XP_024376014.1 ADP,ATP carrier protein 2, chloroplastic-like [Physcomitrella patens]	0.447	0.000151525	Down	85.402	23.9	14	11	1.394	1.49761	1.25481	0.593324	0.612494	0.64776	plasma membrane	K03301	TC.AAA; ATP:ADP antiporter, AAA family		GO:0006810 transport; GO:0006811 ion transport; GO:0006820 anion transport; GO:0006855 drug transmembrane transport; GO:0006862 nucleotide transport; GO:0015711 organic anion transport; GO:0015748 organophosphate ester transport; GO:0015865 purine nucleotide transport; GO:0015866 ADP transport; GO:0015867 ATP transport; GO:0015868 purine ribonucleotide transport; GO:0015893 drug transport; GO:001…	GO:0005622 intracellular; GO:0005623 cell; GO:0005737 cytoplasm; GO:0009507 chloroplast; GO:0009526 plastid envelope; GO:0009536 plastid; GO:0009941 chloroplast envelope; GO:0016020 membrane; GO:0031090 organelle membrane; GO:0031967 organelle envelope; GO:0031969 chloroplast membrane; GO:0031975 envelope; GO:0042170 plastid membrane; GO:0043226 organelle; GO:0043227 membrane-bounded organelle; G…	GO:0000295 adenine nucleotide transmembrane transporter activity; GO:0005215 transporter activity; GO:0005346 purine ribonucleotide transmembrane transporter activity; GO:0005347 ATP transmembrane transporter activity; GO:0005471 ATP:ADP antiporter activity; GO:0008509 anion transmembrane transporter activity; GO:0008514 organic anion transmembrane transporter activity; GO:0015075 ion transmembra…
Cluster-3128.19079_orf1	1318753576|AUJ22997.1 ribosomal protein S7 (chloroplast) [Larix sibirica]	0.6485	0.0095999	Down	18.456	30	6	6	1.01302	1.3774	1.24924	0.776128	0.780859	0.803357	nucleus	K02992	RP-S7, MRPS7, rpsG; small subunit ribosomal protein S7	map03010 Ribosome	GO:0000028 ribosomal small subunit assembly; GO:0006412 translation; GO:0006518 peptide metabolic process; GO:0006807 nitrogen compound metabolic process; GO:0006996 organelle organization; GO:0008152 metabolic process; GO:0009058 biosynthetic process; GO:0009059 macromolecule biosynthetic process; GO:0009987 cellular process; GO:0010467 gene expression; GO:0016043 cellular component organization…	GO:0005622 intracellular; GO:0005623 cell; GO:0005737 cytoplasm; GO:0005840 ribosome; GO:0009507 chloroplast; GO:0009536 plastid; GO:0032991 protein-containing complex; GO:0043226 organelle; GO:0043227 membrane-bounded organelle; GO:0043228 non-membrane-bounded organelle; GO:0043229 intracellular organelle; GO:0043231 intracellular membrane-bounded organelle; GO:0043232 intracellular non-membrane…	GO:0003676 nucleic acid binding; GO:0003723 RNA binding; GO:0003729 mRNA binding; GO:0003735 structural constituent of ribosome; GO:0005198 structural molecule activity; GO:0005488 binding; GO:0019843 rRNA binding; GO:0097159 organic cyclic compound binding; GO:1901363 heterocyclic compound binding;	PF00177	Ribosomal protein S7p/S5e	J	KOG3291	Ribosomal protein S7
Cluster-3128.19100_orf1	116789895|ABK25430.1 unknown [Picea sitchensis]	0.319	0.00127545	Down	44.279	33	11	11	1.61746	1.50482	1.42671	0.410809	0.626038	0.414161	chloroplast							PF00575	S1 RNA binding domain
Cluster-3128.19123_orf1	1236518802|YP_009414544.1 cytochrome b (mitochondrion) [Spinacia oleracea]	1.6553	0.0109189	Up	51.347	12.6	6	6	0.756244	0.810404	0.693006	1.33368	1.39585	1.01082	plasma membrane	K00412	CYTB, petB; ubiquinol-cytochrome c reductase cytochrome b subunit	map00190 Oxidative phosphorylation; map01100 Metabolic pathways				PF00033; PF00032	Cytochrome b(N-terminal)/b6/petB; Cytochrome b(C-terminal)/b6/petD	C	KOG4663	Cytochrome b
Cluster-3128.19136_orf1	116785652|ABK23807.1 unknown [Picea sitchensis]	0.0674	5.82799e-05	Down	31.85	48.5	10	10	1.69716	1.75074	2.17305	0.153146	0.128159	0.09775	chloroplast					GO:0005622 intracellular; GO:0005623 cell; GO:0005737 cytoplasm; GO:0009507 chloroplast; GO:0009534 chloroplast thylakoid; GO:0009535 chloroplast thylakoid membrane; GO:0009536 plastid; GO:0009579 thylakoid; GO:0016020 membrane; GO:0031976 plastid thylakoid; GO:0031984 organelle subcompartment; GO:0034357 photosynthetic membrane; GO:0042651 thylakoid membrane; GO:0043226 organelle; GO:0043227 mem…
Cluster-3128.19199_orf1	1376846301|PTQ36917.1 hypothetical protein MARPO_0060s0013 [Marchantia polymorpha]	0.4061	0.000232306	Down	59.729	51.3	19	19	1.26439	1.46398	1.53884	0.532087	0.607579	0.593113	mitochondria	K01961	accC; acetyl-CoA carboxylase, biotin carboxylase subunit [EC:6.4.1.2 6.3.4.14]	map00061 Fatty acid biosynthesis; map00620 Pyruvate metabolism; map00640 Propanoate metabolism; map01100 Metabolic pathways; map01110 Biosynthesis of secondary metabolites; map01200 Carbon metabolism; map01212 Fatty acid metabolism				PF00289; PF02786; PF02785	Carbamoyl-phosphate synthase L chain, N-terminal domain; Carbamoyl-phosphate synthase L chain, ATP binding domain; Biotin carboxylase C-terminal domain	EI	KOG0238	3-Methylcrotonyl-CoA carboxylase, biotin-containing subunit/Propionyl-CoA carboxylase, alpha chain/Acetyl-CoA carboxylase, biotin carboxylase subunit
Cluster-3128.19234_orf2	224284356|ACN39913.1 unknown [Picea sitchensis]	0.3768	0.00120308	Down	33.827	31.8	7	6	1.22786	1.72295	1.40727	0.505909	0.621206	0.5148	chloroplast				GO:0006950 response to stress; GO:0009266 response to temperature stimulus; GO:0009314 response to radiation; GO:0009409 response to cold; GO:0009416 response to light stimulus; GO:0009628 response to abiotic stimulus; GO:0009719 response to endogenous stimulus; GO:0009725 response to hormone; GO:0009735 response to cytokinin; GO:0009743 response to carbohydrate; GO:0009744 response to sucrose; G…	GO:0005622 intracellular; GO:0005623 cell; GO:0005737 cytoplasm; GO:0009507 chloroplast; GO:0009526 plastid envelope; GO:0009532 plastid stroma; GO:0009534 chloroplast thylakoid; GO:0009535 chloroplast thylakoid membrane; GO:0009536 plastid; GO:0009570 chloroplast stroma; GO:0009579 thylakoid; GO:0009941 chloroplast envelope; GO:0010319 stromule; GO:0016020 membrane; GO:0031967 organelle envelope…
Cluster-3128.19287_orf1	224285168|ACN40311.1 unknown [Picea sitchensis]	2.468	0.00882453	Up	53.627	21.7	7	5	0.702301	0.620977	0.406808	1.15673	1.54413	1.56906	chloroplast	K08254	E3.2.1.59; glucan endo-1,3-alpha-glucosidase [EC:3.2.1.59]
Cluster-3128.19306_orf1	224284315|ACN39893.1 unknown [Picea sitchensis]	3.0158	0.000186457	Up	18.606	54.7	7	5	0.436696	0.487239	0.570179	1.46323	1.44524	1.59742	chloroplast	K02955	RP-S14e, RPS14; small subunit ribosomal protein S14e	map03010 Ribosome	GO:0000028 ribosomal small subunit assembly; GO:0000462 maturation of SSU-rRNA from tricistronic rRNA transcript (SSU-rRNA, 5.8S rRNA, LSU-rRNA); GO:0006139 nucleobase-containing compound metabolic process; GO:0006364 rRNA processing; GO:0006396 RNA processing; GO:0006412 translation; GO:0006518 peptide metabolic process; GO:0006725 cellular aromatic compound metabolic process; GO:0006807 nitroge…	GO:0005622 intracellular; GO:0005623 cell; GO:0005634 nucleus; GO:0005730 nucleolus; GO:0005737 cytoplasm; GO:0005829 cytosol; GO:0005840 ribosome; GO:0005844 polysome; GO:0015935 small ribosomal subunit; GO:0022626 cytosolic ribosome; GO:0022627 cytosolic small ribosomal subunit; GO:0031974 membrane-enclosed lumen; GO:0031981 nuclear lumen; GO:0032991 protein-containing complex; GO:0042788 polys…	GO:0003676 nucleic acid binding; GO:0003723 RNA binding; GO:0003729 mRNA binding; GO:0003735 structural constituent of ribosome; GO:0005198 structural molecule activity; GO:0005488 binding; GO:0019843 rRNA binding; GO:0048027 mRNA 5'-UTR binding; GO:0070181 small ribosomal subunit rRNA binding; GO:0097159 organic cyclic compound binding; GO:1901363 heterocyclic compound binding;			J	KOG0407	40S ribosomal protein S14
Cluster-3128.19309_orf1	116783993|ABK23173.1 unknown [Picea sitchensis]	2.2047	0.000282326	Up	17.779	43	7	6	0.642135	0.682459	0.547637	1.39125	1.39162	1.3449	mitochondria	K02953	RP-S13e, RPS13; small subunit ribosomal protein S13e	map03010 Ribosome	GO:0006412 translation; GO:0006518 peptide metabolic process; GO:0006807 nitrogen compound metabolic process; GO:0008152 metabolic process; GO:0009058 biosynthetic process; GO:0009059 macromolecule biosynthetic process; GO:0009987 cellular process; GO:0010467 gene expression; GO:0019538 protein metabolic process; GO:0034641 cellular nitrogen compound metabolic process; GO:0034645 cellular macromo…	GO:0005622 intracellular; GO:0005623 cell; GO:0005634 nucleus; GO:0005730 nucleolus; GO:0005737 cytoplasm; GO:0005829 cytosol; GO:0005840 ribosome; GO:0015935 small ribosomal subunit; GO:0022626 cytosolic ribosome; GO:0022627 cytosolic small ribosomal subunit; GO:0031974 membrane-enclosed lumen; GO:0031981 nuclear lumen; GO:0032991 protein-containing complex; GO:0043226 organelle; GO:0043227 memb…	GO:0003676 nucleic acid binding; GO:0003723 RNA binding; GO:0003735 structural constituent of ribosome; GO:0005198 structural molecule activity; GO:0005488 binding; GO:0019843 rRNA binding; GO:0070181 small ribosomal subunit rRNA binding; GO:0097159 organic cyclic compound binding; GO:1901363 heterocyclic compound binding;	PF08069; PF00312	Ribosomal S13/S15 N-terminal domain; Ribosomal protein S15	J	KOG0400	40S ribosomal protein S13
Cluster-3128.19313_orf2	1557873190|RWR94202.1 putative acyl-CoA dehydrogenase IBR3 [Cinnamomum micranthum f. kanehirae]	0.552	0.035631	Down	88.072	9.2	6	6	1.5802	1.40942	0.876477	0.721906	0.718031	0.693967	cytoplasm	K00249	ACADM, acd; acyl-CoA dehydrogenase [EC:1.3.8.7]	map00071 Fatty acid degradation; map00280 Valine, leucine and isoleucine degradation; map01100 Metabolic pathways; map01110 Biosynthesis of secondary metabolites; map01212 Fatty acid metabolism	GO:0006082 organic acid metabolic process; GO:0006629 lipid metabolic process; GO:0006631 fatty acid metabolic process; GO:0006635 fatty acid beta-oxidation; GO:0007275 multicellular organism development; GO:0008152 metabolic process; GO:0009056 catabolic process; GO:0009062 fatty acid catabolic process; GO:0009653 anatomical structure morphogenesis; GO:0009888 tissue development; GO:0009987 cell…		GO:0000166 nucleotide binding; GO:0003824 catalytic activity; GO:0003995 acyl-CoA dehydrogenase activity; GO:0005488 binding; GO:0016491 oxidoreductase activity; GO:0016627 oxidoreductase activity, acting on the CH-CH group of donors; GO:0036094 small molecule binding; GO:0043167 ion binding; GO:0043168 anion binding; GO:0048037 cofactor binding; GO:0050660 flavin adenine dinucleotide binding; GO…	PF02771; PF02770; PF00441	Acyl-CoA dehydrogenase, N-terminal domain; Acyl-CoA dehydrogenase, middle domain; Acyl-CoA dehydrogenase, C-terminal domain	I	KOG1469	Predicted acyl-CoA dehydrogenase
Cluster-3128.19316_orf1	294462973|ADE77025.1 unknown [Picea sitchensis]	1.7368	0.000733675	Up	43.991	26.1	6	6	0.699353	0.691416	0.801554	1.34779	1.26789	1.192	cytoplasm	K08963	mtnA; methylthioribose-1-phosphate isomerase [EC:5.3.1.23]	map00270 Cysteine and methionine metabolism; map01100 Metabolic pathways	GO:0000096 sulfur amino acid metabolic process; GO:0000097 sulfur amino acid biosynthetic process; GO:0000302 response to reactive oxygen species; GO:0006082 organic acid metabolic process; GO:0006520 cellular amino acid metabolic process; GO:0006555 methionine metabolic process; GO:0006790 sulfur compound metabolic process; GO:0006807 nitrogen compound metabolic process; GO:0006950 response to s…	GO:0005911 cell-cell junction; GO:0009506 plasmodesma; GO:0030054 cell junction; GO:0055044 symplast;	GO:0003824 catalytic activity; GO:0016853 isomerase activity; GO:0016860 intramolecular oxidoreductase activity; GO:0016861 intramolecular oxidoreductase activity, interconverting aldoses and ketoses; GO:0046523 S-methyl-5-thioribose-1-phosphate isomerase activity;			J	KOG1468	Predicted translation initiation factor related to eIF-2B alpha/beta/delta subunits (CIG2/IDI2)
Cluster-3128.19328_orf1	116782075|ABK22358.1 unknown [Picea sitchensis]	0.5668	9.85608e-05	Down	18.321	34.3	6	6	1.27184	1.30771	1.24992	0.752501	0.742552	0.675476	chloroplast							PF14159	Domain of unknown function (DUF4308)
Cluster-3128.19331_orf1	294463565|ADE77311.1 unknown [Picea sitchensis]	1.8749	0.00140868	Up	31.87	16.8	4	4	0.666656		0.644847	1.32897	1.20109	1.15844	chloroplast
Cluster-3128.19359_orf1	1376940549|XP_024537845.1 uncharacterized protein LOC9638958 isoform X1 [Selaginella moellendorffii]	1.8402	0.0415454	Up	40.684	14.4	4	4	0.789576	0.540126		1.03238	1.24589	1.39203	mitochondria	K01557	FAHD1; acylpyruvate hydrolase [EC:3.7.1.5]	map00350 Tyrosine metabolism; map01100 Metabolic pathways						Q	KOG1535	Predicted fumarylacetoacetate hydralase
Cluster-3128.19360_orf1	148907095|ABR16691.1 unknown [Picea sitchensis]	0.1909	0.000103927	Down	60.519	16.9	6	5	1.56169	1.71719	1.75923	0.337688	0.364062	0.260132	chloroplast	K01875	SARS, serS; seryl-tRNA synthetase [EC:6.1.1.11]	map00970 Aminoacyl-tRNA biosynthesis	GO:0000003 reproduction; GO:0003006 developmental process involved in reproduction; GO:0006082 organic acid metabolic process; GO:0006139 nucleobase-containing compound metabolic process; GO:0006399 tRNA metabolic process; GO:0006412 translation; GO:0006418 tRNA aminoacylation for protein translation; GO:0006434 seryl-tRNA aminoacylation; GO:0006518 peptide metabolic process; GO:0006520 cellular …	GO:0005622 intracellular; GO:0005623 cell; GO:0005737 cytoplasm; GO:0005739 mitochondrion; GO:0009507 chloroplast; GO:0009536 plastid; GO:0043226 organelle; GO:0043227 membrane-bounded organelle; GO:0043229 intracellular organelle; GO:0043231 intracellular membrane-bounded organelle;	GO:0003824 catalytic activity; GO:0004812 aminoacyl-tRNA ligase activity; GO:0004828 serine-tRNA ligase activity; GO:0016874 ligase activity; GO:0016875 ligase activity, forming carbon-oxygen bonds; GO:0140098 catalytic activity, acting on RNA; GO:0140101 catalytic activity, acting on a tRNA;	PF02403; PF00587	Seryl-tRNA synthetase N-terminal domain; tRNA synthetase class II core domain (G, H, P, S and T)	J	KOG2509	Seryl-tRNA synthetase
Cluster-3128.19373_orf1	225469994|XP_002277989.1 PREDICTED: ER membrane protein complex subunit 3 [Vitis vinifera]	3.2915	0.00113317	Up	28.658	31.6	6	6	0.502936	0.347195	0.547975	1.61976	1.42528	1.55686	plasma membrane	K23564	EMC3, TMEM111; ER membrane protein complex subunit 3							S	KOG3188	Uncharacterized conserved protein
Cluster-3128.19383_orf1	294461404|ADE76263.1 unknown [Picea sitchensis]	1.7031	0.00209539	Up	39.501	27.9	7	6	0.845389	0.65174	0.722514	1.25265	1.27788	1.24983	nucleus	K04368	MAP2K1, MEK1; mitogen-activated protein kinase kinase 1 [EC:2.7.12.2]	map04626 Plant-pathogen interaction	GO:0000165 MAPK cascade; GO:0000187 activation of MAPK activity; GO:0000302 response to reactive oxygen species; GO:0001101 response to acid chemical; GO:0001932 regulation of protein phosphorylation; GO:0001934 positive regulation of protein phosphorylation; GO:0002237 response to molecule of bacterial origin; GO:0002376 immune system process; GO:0003002 regionalization; GO:0006464 cellular prot…	GO:0005622 intracellular; GO:0005623 cell; GO:0005737 cytoplasm; GO:0005886 plasma membrane; GO:0016020 membrane; GO:0071944 cell periphery;	GO:0003824 catalytic activity; GO:0004672 protein kinase activity; GO:0004674 protein serine/threonine kinase activity; GO:0004708 MAP kinase kinase activity; GO:0004712 protein serine/threonine/tyrosine kinase activity; GO:0016301 kinase activity; GO:0016740 transferase activity; GO:0016772 transferase activity, transferring phosphorus-containing groups; GO:0016773 phosphotransferase activity, a…	PF00069	Protein kinase domain	T	KOG0581	Mitogen-activated protein kinase kinase (MAP2K)
Cluster-3128.19385_orf1	1173134477|XP_020522489.1 uncharacterized protein LOC18433689 isoform X1 [Amborella trichopoda]	0.637	7.77986e-05	Down	50.873	25.9	7	7	1.23254	1.26835	1.16439	0.793422	0.765712	0.775577	chloroplast
Cluster-3128.19392_orf1	294460843|ADE75995.1 unknown [Picea sitchensis]	3.0554	5.30456e-05	Up	31.479	32.4	10	10	0.462903	0.552776	0.463819	1.52424	1.45522	1.54104	cytoplasm							PF13460	NADH(P)-binding	G	KOG1203	Predicted dehydrogenase
Cluster-3128.19393_orf1	1173105080|XP_020531789.1 psbP domain-containing protein 4, chloroplastic isoform X1 [Amborella trichopoda]	0.5368	0.000118268	Down	33.706	26.9	7	7	1.32098	1.35024	1.23299	0.676868	0.675549	0.743367	chloroplast					GO:0005622 intracellular; GO:0005623 cell; GO:0005737 cytoplasm; GO:0009507 chloroplast; GO:0009532 plastid stroma; GO:0009534 chloroplast thylakoid; GO:0009536 plastid; GO:0009570 chloroplast stroma; GO:0009579 thylakoid; GO:0031976 plastid thylakoid; GO:0031977 thylakoid lumen; GO:0031984 organelle subcompartment; GO:0043226 organelle; GO:0043227 membrane-bounded organelle; GO:0043229 intracell…		PF01789	PsbP
Cluster-3128.19405_orf1	294463789|ADE77419.1 unknown [Picea sitchensis]	2.9308	0.00248957	Up	17.201	35	4	4	0.601926	0.385831	0.538656	1.23961	1.62205	1.61193	cytoplasm							PF00582	Universal stress protein family
Cluster-3128.19406_orf1	116793448|ABK26750.1 unknown [Picea sitchensis]	0.5348	0.000336621	Down	26.19	35.6	6	6	1.38252	1.21195	1.31487	0.68624	0.655339	0.749088	chloroplast	K03671	trxA; thioredoxin 1		GO:0006950 response to stress; GO:0006979 response to oxidative stress; GO:0008152 metabolic process; GO:0009636 response to toxic substance; GO:0009987 cellular process; GO:0019725 cellular homeostasis; GO:0033554 cellular response to stress; GO:0034599 cellular response to oxidative stress; GO:0042221 response to chemical; GO:0042592 homeostatic process; GO:0043085 positive regulation of cataly…	GO:0005622 intracellular; GO:0005623 cell; GO:0005737 cytoplasm; GO:0009507 chloroplast; GO:0009532 plastid stroma; GO:0009536 plastid; GO:0009570 chloroplast stroma; GO:0043226 organelle; GO:0043227 membrane-bounded organelle; GO:0043229 intracellular organelle; GO:0043231 intracellular membrane-bounded organelle;	GO:0003824 catalytic activity; GO:0004791 thioredoxin-disulfide reductase activity; GO:0008047 enzyme activator activity; GO:0015035 protein disulfide oxidoreductase activity; GO:0015036 disulfide oxidoreductase activity; GO:0016209 antioxidant activity; GO:0016491 oxidoreductase activity; GO:0016651 oxidoreductase activity, acting on NAD(P)H; GO:0016667 oxidoreductase activity, acting on a sulfu…	PF00085	Thioredoxin	O	KOG0910	Thioredoxin-like protein
Cluster-3128.19431_orf1	1130628259|XP_010910867.2 vesicle-associated membrane protein 711 [Elaeis guineensis]	3.9355	0.00668441	Up	28.763	28.2	5	5	0.600831	0.233573	0.381267	1.43365	1.6019	1.74878	endoplasmic reticulum	K08515	VAMP7; vesicle-associated membrane protein 7	map04130 SNARE interactions in vesicular transport	GO:0001101 response to acid chemical; GO:0006810 transport; GO:0006887 exocytosis; GO:0006906 vesicle fusion; GO:0006950 response to stress; GO:0006970 response to osmotic stress; GO:0006996 organelle organization; GO:0009628 response to abiotic stimulus; GO:0009651 response to salt stress; GO:0009719 response to endogenous stimulus; GO:0009725 response to hormone; GO:0009737 response to abscisic…	GO:0005622 intracellular; GO:0005623 cell; GO:0005737 cytoplasm; GO:0005773 vacuole; GO:0005774 vacuolar membrane; GO:0005794 Golgi apparatus; GO:0005886 plasma membrane; GO:0012505 endomembrane system; GO:0016020 membrane; GO:0030897 HOPS complex; GO:0031090 organelle membrane; GO:0031201 SNARE complex; GO:0032991 protein-containing complex; GO:0043226 organelle; GO:0043227 membrane-bounded orga…	GO:0000149 SNARE binding; GO:0005484 SNAP receptor activity; GO:0005488 binding; GO:0005515 protein binding;	PF13774	Regulated-SNARE-like domain	U	KOG0859	Synaptobrevin/VAMP-like protein
Cluster-3128.19447_orf1	116783954|ABK23157.1 unknown [Picea sitchensis]	1.7371	0.00016928	Up	23.051	57.9	9	9	0.715077	0.769172	0.707861	1.32699	1.28587	1.19503	mitochondria	K03949	NDUFA5; NADH dehydrogenase (ubiquinone) 1 alpha subcomplex subunit 5	map00190 Oxidative phosphorylation; map01100 Metabolic pathways	GO:0008152 metabolic process; GO:0009853 photorespiration; GO:0009987 cellular process; GO:0043094 cellular metabolic compound salvage; GO:0044237 cellular metabolic process;	GO:0005622 intracellular; GO:0005623 cell; GO:0005737 cytoplasm; GO:0005739 mitochondrion; GO:0005740 mitochondrial envelope; GO:0005743 mitochondrial inner membrane; GO:0005746 mitochondrial respirasome; GO:0005747 mitochondrial respiratory chain complex I; GO:0009507 chloroplast; GO:0009536 plastid; GO:0016020 membrane; GO:0019866 organelle inner membrane; GO:0030964 NADH dehydrogenase complex;…				C	KOG3365	NADH:ubiquinone oxidoreductase, NDUFA5/B13 subunit
Cluster-3128.19473_orf1	116782595|ABK22565.1 unknown [Picea sitchensis]	1.5907	0.000674091	Up	39.357	40	9	9	0.710823	0.767894	0.837238	1.25552	1.20291	1.22562	nucleus							PF00300	Histidine phosphatase superfamily (branch 1)	G	KOG3734	Predicted phosphoglycerate mutase
Cluster-3128.19479_orf1	116787540|ABK24549.1 unknown [Picea sitchensis]	0.376	0.000223701	Down	38.583	29.9	10	10	1.42579	1.31345	1.62125	0.577247	0.496993	0.565277	cytoplasm	K02988	RP-S5, MRPS5, rpsE; small subunit ribosomal protein S5	map03010 Ribosome	GO:0003002 regionalization; GO:0006139 nucleobase-containing compound metabolic process; GO:0006364 rRNA processing; GO:0006396 RNA processing; GO:0006412 translation; GO:0006518 peptide metabolic process; GO:0006725 cellular aromatic compound metabolic process; GO:0006807 nitrogen compound metabolic process; GO:0006950 response to stress; GO:0006996 organelle organization; GO:0007275 multicellul…	GO:0000313 organellar ribosome; GO:0000314 organellar small ribosomal subunit; GO:0005622 intracellular; GO:0005623 cell; GO:0005634 nucleus; GO:0005737 cytoplasm; GO:0005739 mitochondrion; GO:0005759 mitochondrial matrix; GO:0005761 mitochondrial ribosome; GO:0005763 mitochondrial small ribosomal subunit; GO:0005840 ribosome; GO:0009507 chloroplast; GO:0009532 plastid stroma; GO:0009534 chloropl…	GO:0003735 structural constituent of ribosome; GO:0005198 structural molecule activity;	PF00333; PF03719	Ribosomal protein S5, N-terminal domain; Ribosomal protein S5, C-terminal domain	J	KOG0877	40S ribosomal protein S2/30S ribosomal protein S5
Cluster-3128.19494_orf1	116791545|ABK26020.1 unknown [Picea sitchensis]	2.2213	0.00644768	Up	17.605	41.8	6	6	0.710659	0.70073	0.451238	1.30383	1.31975	1.5138	cytoplasm	K14324	SAP18; histone deacetylase complex subunit SAP18	map03013 RNA transport; map03015 mRNA surveillance pathway	GO:0001101 response to acid chemical; GO:0006950 response to stress; GO:0006970 response to osmotic stress; GO:0009628 response to abiotic stimulus; GO:0009651 response to salt stress; GO:0009719 response to endogenous stimulus; GO:0009725 response to hormone; GO:0009737 response to abscisic acid; GO:0010033 response to organic substance; GO:0033993 response to lipid; GO:0042221 response to chemi…	GO:0005622 intracellular; GO:0005623 cell; GO:0005634 nucleus; GO:0005730 nucleolus; GO:0031974 membrane-enclosed lumen; GO:0031981 nuclear lumen; GO:0043226 organelle; GO:0043227 membrane-bounded organelle; GO:0043228 non-membrane-bounded organelle; GO:0043229 intracellular organelle; GO:0043231 intracellular membrane-bounded organelle; GO:0043232 intracellular non-membrane-bounded organelle; GO…				K	KOG3391	Transcriptional co-repressor component
Cluster-3128.19500_orf1	116785705|ABK23827.1 unknown [Picea sitchensis]	1.5361	0.0370287	Up	27.81	18.7	3	3	0.76965	0.634189	0.961992	1.27434	1.03632	1.32351	Golgi apparatus					GO:0005622 intracellular; GO:0005623 cell; GO:0005737 cytoplasm; GO:0005783 endoplasmic reticulum; GO:0012505 endomembrane system; GO:0043226 organelle; GO:0043227 membrane-bounded organelle; GO:0043229 intracellular organelle; GO:0043231 intracellular membrane-bounded organelle;		PF00635	MSP (Major sperm protein) domain	U	KOG0439	VAMP-associated protein involved in inositol metabolism
Cluster-3128.19509_orf1	148910407|ABR18280.1 unknown [Picea sitchensis]	1.5411	0.000673208	Up	52.887	36.8	15	14	0.757681	0.845801	0.757681	1.26528	1.21951	1.15405	plasma membrane	K08057	CALR; calreticulin	map04141 Protein processing in endoplasmic reticulum; map04145 Phagosome	GO:0002218 activation of innate immune response; GO:0002253 activation of immune response; GO:0002376 immune system process; GO:0002682 regulation of immune system process; GO:0002684 positive regulation of immune system process; GO:0006457 protein folding; GO:0006950 response to stress; GO:0006952 defense response; GO:0006955 immune response; GO:0007154 cell communication; GO:0007165 signal tran…	GO:0005622 intracellular; GO:0005623 cell; GO:0005737 cytoplasm; GO:0005783 endoplasmic reticulum; GO:0005789 endoplasmic reticulum membrane; GO:0012505 endomembrane system; GO:0016020 membrane; GO:0031984 organelle subcompartment; GO:0042175 nuclear outer membrane-endoplasmic reticulum membrane network; GO:0043226 organelle; GO:0043227 membrane-bounded organelle; GO:0043229 intracellular organel…				O	KOG0674	Calreticulin
Cluster-3128.19511_orf1	148908943|ABR17576.1 unknown [Picea sitchensis]	0.4457	2.33094e-06	Down	36.447	48.7	16	16	1.40705	1.33964	1.40364	0.625924	0.622181	0.601564	chloroplast					GO:0005622 intracellular; GO:0005623 cell; GO:0005737 cytoplasm; GO:0009507 chloroplast; GO:0009526 plastid envelope; GO:0009532 plastid stroma; GO:0009536 plastid; GO:0009570 chloroplast stroma; GO:0009941 chloroplast envelope; GO:0031967 organelle envelope; GO:0031975 envelope; GO:0043226 organelle; GO:0043227 membrane-bounded organelle; GO:0043229 intracellular organelle; GO:0043231 intracellu…				S	KOG2914	Predicted haloacid-halidohydrolase and related hydrolases
Cluster-3128.19515_orf1	116781653|ABK22191.1 unknown [Picea sitchensis]	0.3322	9.40229e-06	Down	18.563	24.3	3	3	1.46355	1.51644	1.52391	0.501929	0.528706	0.465458	chloroplast	K04078	groES, HSPE1; chaperonin GroES		GO:0006457 protein folding; GO:0006458 'de novo' protein folding; GO:0006950 response to stress; GO:0006986 response to unfolded protein; GO:0009987 cellular process; GO:0010033 response to organic substance; GO:0035966 response to topologically incorrect protein; GO:0042221 response to chemical; GO:0050896 response to stimulus; GO:0051084 'de novo' posttranslational protein folding; GO:0051085 c…	GO:0005622 intracellular; GO:0005623 cell; GO:0005737 cytoplasm; GO:0005739 mitochondrion; GO:0005759 mitochondrial matrix; GO:0009507 chloroplast; GO:0009526 plastid envelope; GO:0009532 plastid stroma; GO:0009536 plastid; GO:0009570 chloroplast stroma; GO:0009941 chloroplast envelope; GO:0031967 organelle envelope; GO:0031974 membrane-enclosed lumen; GO:0031975 envelope; GO:0043226 organelle; G…	GO:0005488 binding; GO:0005515 protein binding; GO:0019904 protein domain specific binding; GO:0043167 ion binding; GO:0043169 cation binding; GO:0046872 metal ion binding; GO:0051082 unfolded protein binding; GO:0051087 chaperone binding;	PF00166	Chaperonin 10 Kd subunit	O	KOG1641	Mitochondrial chaperonin
Cluster-3128.19528_orf1	116792579|ABK26420.1 unknown [Picea sitchensis]	1.6715	0.00637255	Up	11.799	41.5	3	3	0.901126	0.671438	0.673389	1.19833	1.28447	1.27124	chloroplast	K03950	NDUFA6; NADH dehydrogenase (ubiquinone) 1 alpha subcomplex subunit 6	map00190 Oxidative phosphorylation; map01100 Metabolic pathways		GO:0005622 intracellular; GO:0005623 cell; GO:0005737 cytoplasm; GO:0005739 mitochondrion; GO:0005740 mitochondrial envelope; GO:0005743 mitochondrial inner membrane; GO:0005746 mitochondrial respirasome; GO:0005747 mitochondrial respiratory chain complex I; GO:0016020 membrane; GO:0019866 organelle inner membrane; GO:0030964 NADH dehydrogenase complex; GO:0031090 organelle membrane; GO:0031966 m…				C	KOG3426	NADH:ubiquinone oxidoreductase, NDUFA6/B14 subunit
Cluster-3128.19528_orf2	116792579|ABK26420.1 unknown [Picea sitchensis]	1.7302	0.0457791	Up	9.7631	44.2	2	2	0.831649	0.559057		1.05285	1.247	1.30944	extracellular	K03950	NDUFA6; NADH dehydrogenase (ubiquinone) 1 alpha subcomplex subunit 6	map00190 Oxidative phosphorylation; map01100 Metabolic pathways		GO:0005622 intracellular; GO:0005623 cell; GO:0005737 cytoplasm; GO:0005739 mitochondrion; GO:0005740 mitochondrial envelope; GO:0005743 mitochondrial inner membrane; GO:0005746 mitochondrial respirasome; GO:0005747 mitochondrial respiratory chain complex I; GO:0016020 membrane; GO:0019866 organelle inner membrane; GO:0030964 NADH dehydrogenase complex; GO:0031090 organelle membrane; GO:0031966 m…				C	KOG3426	NADH:ubiquinone oxidoreductase, NDUFA6/B14 subunit
Cluster-3128.19540_orf1	1130648153|XP_010940435.2 ABC transporter F family member 3 [Elaeis guineensis]	0.5202	0.00510058	Down	80.692	11.1	5	5	1.50066	1.30794		0.652989	0.753396	0.785014	cytoplasm	K06158	ABCF3; ATP-binding cassette, subfamily F, member 3		GO:0006950 response to stress; GO:0006952 defense response; GO:0009605 response to external stimulus; GO:0009607 response to biotic stimulus; GO:0009617 response to bacterium; GO:0010035 response to inorganic substance; GO:0010038 response to metal ion; GO:0042221 response to chemical; GO:0042742 defense response to bacterium; GO:0043207 response to external biotic stimulus; GO:0046686 response t…	GO:0005622 intracellular; GO:0005623 cell; GO:0005737 cytoplasm; GO:0005829 cytosol;	GO:0005215 transporter activity;	PF00005; PF12848	ABC transporter; ABC transporter	EJ	KOG0062	ATPase component of ABC transporters with duplicated ATPase domains/Translation elongation factor EF-3b
Cluster-3128.19578_orf1	116779155|ABK21162.1 unknown [Picea sitchensis]	0.5456	7.64964e-05	Down	36.677	36.7	10	10	1.31693	1.33449	1.2306	0.707089	0.673241	0.737648	cytoplasm	K01507	ppa; inorganic pyrophosphatase [EC:3.6.1.1]	map00190 Oxidative phosphorylation	GO:0006950 response to stress; GO:0006952 defense response; GO:0006970 response to osmotic stress; GO:0009605 response to external stimulus; GO:0009607 response to biotic stimulus; GO:0009617 response to bacterium; GO:0009628 response to abiotic stimulus; GO:0009651 response to salt stress; GO:0010035 response to inorganic substance; GO:0010038 response to metal ion; GO:0010876 lipid localization…	GO:0005622 intracellular; GO:0005623 cell; GO:0005634 nucleus; GO:0005737 cytoplasm; GO:0005829 cytosol; GO:0009507 chloroplast; GO:0009526 plastid envelope; GO:0009532 plastid stroma; GO:0009536 plastid; GO:0009570 chloroplast stroma; GO:0009579 thylakoid; GO:0009941 chloroplast envelope; GO:0031967 organelle envelope; GO:0031975 envelope; GO:0043226 organelle; GO:0043227 membrane-bounded organe…	GO:0003824 catalytic activity; GO:0004427 inorganic diphosphatase activity; GO:0016462 pyrophosphatase activity; GO:0016787 hydrolase activity; GO:0016817 hydrolase activity, acting on acid anhydrides; GO:0016818 hydrolase activity, acting on acid anhydrides, in phosphorus-containing anhydrides;	PF00719	Inorganic pyrophosphatase	C	KOG1626	Inorganic pyrophosphatase/Nucleosome remodeling factor, subunit NURF38
Cluster-3128.19579_orf1	116782248|ABK22430.1 unknown [Picea sitchensis]	0.3141	6.57273e-05	Down	20.368	32.4	4	4	1.70949	1.41709	1.4393	0.505897	0.459918	0.468312	chloroplast	K03676	grxC, GLRX, GLRX2; glutaredoxin 3		GO:0006790 sulfur compound metabolic process; GO:0008152 metabolic process; GO:0009636 response to toxic substance; GO:0009987 cellular process; GO:0016043 cellular component organization; GO:0016226 iron-sulfur cluster assembly; GO:0022607 cellular component assembly; GO:0031163 metallo-sulfur cluster assembly; GO:0042221 response to chemical; GO:0044085 cellular component biogenesis; GO:0044237…	GO:0005622 intracellular; GO:0005623 cell; GO:0005737 cytoplasm; GO:0009507 chloroplast; GO:0009536 plastid; GO:0043226 organelle; GO:0043227 membrane-bounded organelle; GO:0043229 intracellular organelle; GO:0043231 intracellular membrane-bounded organelle;	GO:0003824 catalytic activity; GO:0004362 glutathione-disulfide reductase activity; GO:0015036 disulfide oxidoreductase activity; GO:0015037 peptide disulfide oxidoreductase activity; GO:0015038 glutathione disulfide oxidoreductase activity; GO:0016209 antioxidant activity; GO:0016491 oxidoreductase activity; GO:0016651 oxidoreductase activity, acting on NAD(P)H; GO:0016667 oxidoreductase activit…	PF00462	Glutaredoxin	O	KOG1752	Glutaredoxin and related proteins
Cluster-3128.19594_orf1	148907039|ABR16663.1 unknown [Picea sitchensis]	0.1666	2.33813e-06	Down	53.299	24.4	9	9	1.60278	1.71849	1.82178	0.290262	0.27166	0.295027	chloroplast							PF02492; PF07683	CobW/HypB/UreG, nucleotide-binding domain; Cobalamin synthesis protein cobW C-terminal domain	H	KOG2743	Cobalamin synthesis protein
Cluster-3128.19610_orf1	1376922538|XP_002969878.2 isocitrate dehydrogenase [NAD] regulatory subunit 1, mitochondrial isoform X1 [Selaginella moellendorffii]	1.8313	8.97197e-05	Up	43.621	45.2	14	12	0.674637	0.694892	0.749672	1.3485	1.27263	1.25967	cytoskeleton	K00030	IDH3; isocitrate dehydrogenase (NAD+) [EC:1.1.1.41]	map00020 Citrate cycle (TCA cycle); map01100 Metabolic pathways; map01110 Biosynthesis of secondary metabolites; map01200 Carbon metabolism; map01210 2-Oxocarboxylic acid metabolism; map01230 Biosynthesis of amino acids	GO:0006082 organic acid metabolic process; GO:0006091 generation of precursor metabolites and energy; GO:0006099 tricarboxylic acid cycle; GO:0006101 citrate metabolic process; GO:0006102 isocitrate metabolic process; GO:0008152 metabolic process; GO:0009060 aerobic respiration; GO:0009987 cellular process; GO:0015980 energy derivation by oxidation of organic compounds; GO:0016999 antibiotic meta…	GO:0005576 extracellular region; GO:0005622 intracellular; GO:0005623 cell; GO:0005737 cytoplasm; GO:0005739 mitochondrion; GO:0043226 organelle; GO:0043227 membrane-bounded organelle; GO:0043229 intracellular organelle; GO:0043231 intracellular membrane-bounded organelle; GO:0048046 apoplast;	GO:0003824 catalytic activity; GO:0004448 isocitrate dehydrogenase activity; GO:0004449 isocitrate dehydrogenase (NAD+) activity; GO:0005488 binding; GO:0008270 zinc ion binding; GO:0016491 oxidoreductase activity; GO:0016614 oxidoreductase activity, acting on CH-OH group of donors; GO:0016616 oxidoreductase activity, acting on the CH-OH group of donors, NAD or NADP as acceptor; GO:0043167 ion bi…	PF00180	Isocitrate/isopropylmalate dehydrogenase	E	KOG0784	Isocitrate dehydrogenase, gamma subunit
Cluster-3128.19621_orf1	116781318|ABK22052.1 unknown [Picea sitchensis]	1.5155	5.64158e-05	Up	44.307	35.7	13	13	0.77924	0.829516	0.776427	1.19349	1.19537	1.22595	chloroplast									S	KOG2948	Predicted metal-binding protein
Cluster-3128.19667_orf1	731396285|XP_010652442.1 PREDICTED: protein LOW PSII ACCUMULATION 1, chloroplastic [Vitis vinifera]	0.4958	0.00683376	Down	37.427	22.6	6	5	1.31492	1.10708	1.58919	0.770909	0.647492	0.570408	chloroplast
Cluster-3128.19675_orf1	148910301|ABR18230.1 unknown [Picea sitchensis]	1.8758	0.00839302	Up	32.37	33.1	7	7	0.647936	0.558928	0.879484	1.32182	1.30349	1.28835	chloroplast	K06990	MEMO1; MEMO1 family protein							S	KOG3086	Predicted dioxygenase
Cluster-3128.19680_orf1	1026762238|OAE23529.1 hypothetical protein AXG93_333s1200 [Marchantia polymorpha subsp. ruderalis]	1.5478	0.0200593	Up	46.383	33.2	10	10	0.855294	0.860161	0.639523	1.06052	1.30017	1.28433	cytoskeleton	K01867	WARS, trpS; tryptophanyl-tRNA synthetase [EC:6.1.1.2]	map00970 Aminoacyl-tRNA biosynthesis	GO:0006082 organic acid metabolic process; GO:0006139 nucleobase-containing compound metabolic process; GO:0006399 tRNA metabolic process; GO:0006412 translation; GO:0006418 tRNA aminoacylation for protein translation; GO:0006436 tryptophanyl-tRNA aminoacylation; GO:0006518 peptide metabolic process; GO:0006520 cellular amino acid metabolic process; GO:0006725 cellular aromatic compound metabolic…	GO:0005622 intracellular; GO:0005623 cell; GO:0005737 cytoplasm; GO:0005829 cytosol;	GO:0003824 catalytic activity; GO:0004812 aminoacyl-tRNA ligase activity; GO:0004830 tryptophan-tRNA ligase activity; GO:0016874 ligase activity; GO:0016875 ligase activity, forming carbon-oxygen bonds; GO:0140098 catalytic activity, acting on RNA; GO:0140101 catalytic activity, acting on a tRNA;			J	KOG2145	Cytoplasmic tryptophanyl-tRNA synthetase
Cluster-3128.19681_orf1	1179527905|XP_020685102.1 NADH-cytochrome b5 reductase-like protein isoform X2 [Dendrobium catenatum]	1.5163	0.00196847	Up	39.1	50.7	14	14	0.772913	0.73196	0.879592	1.25375	1.17334	1.18845	chloroplast	K00326	E1.6.2.2; cytochrome-b5 reductase [EC:1.6.2.2]	map00520 Amino sugar and nucleotide sugar metabolism	GO:0006950 response to stress; GO:0006970 response to osmotic stress; GO:0008152 metabolic process; GO:0009628 response to abiotic stimulus; GO:0009651 response to salt stress; GO:0050896 response to stimulus; GO:0055114 oxidation-reduction process;	GO:0005618 cell wall; GO:0005622 intracellular; GO:0005623 cell; GO:0005737 cytoplasm; GO:0005739 mitochondrion; GO:0005740 mitochondrial envelope; GO:0005758 mitochondrial intermembrane space; GO:0005794 Golgi apparatus; GO:0009505 plant-type cell wall; GO:0012505 endomembrane system; GO:0030312 external encapsulating structure; GO:0031967 organelle envelope; GO:0031970 organelle envelope lumen;…	GO:0003824 catalytic activity; GO:0004128 cytochrome-b5 reductase activity, acting on NAD(P)H; GO:0005488 binding; GO:0005507 copper ion binding; GO:0016491 oxidoreductase activity; GO:0016651 oxidoreductase activity, acting on NAD(P)H; GO:0016653 oxidoreductase activity, acting on NAD(P)H, heme protein as acceptor; GO:0043167 ion binding; GO:0043169 cation binding; GO:0046872 metal ion binding; …	PF00970; PF00175	Oxidoreductase FAD-binding domain; Oxidoreductase NAD-binding domain	C	KOG0534	NADH-cytochrome b-5 reductase
Cluster-3128.19689_orf1	148907242|ABR16760.1 unknown [Picea sitchensis]	1.8876	0.00329445	Up	13.476	45.5	6	6	0.609903	0.836907	0.63107	1.35149	1.31942	1.25121	nucleus					GO:0005622 intracellular; GO:0005623 cell; GO:0005737 cytoplasm; GO:0005739 mitochondrion; GO:0005740 mitochondrial envelope; GO:0005743 mitochondrial inner membrane; GO:0016020 membrane; GO:0019866 organelle inner membrane; GO:0031090 organelle membrane; GO:0031966 mitochondrial membrane; GO:0031967 organelle envelope; GO:0031975 envelope; GO:0043226 organelle; GO:0043227 membrane-bounded organe…
Cluster-3128.19751_orf1	116785722|ABK23835.1 unknown [Picea sitchensis]	0.3547	0.00305795	Down	26.857	23.3	4	4	1.42265	1.84096		0.520989	0.607388	0.608018	mitochondria	K03626	EGD2, NACA; nascent polypeptide-associated complex subunit alpha							K	KOG2239	Transcription factor containing NAC and TS-N domains
Cluster-3128.19761_orf1	115278536|YP_762344.1 cytochrome c oxidase subunit 1 (mitochondrion) [Sorghum bicolor]	1.6666	0.000839124	Up	57.566	14.1	4	3	0.801738	0.758627	0.689683	1.30204	1.28549	1.16242	plasma membrane	K02256	COX1; cytochrome c oxidase subunit 1 [EC:1.9.3.1]	map00190 Oxidative phosphorylation; map01100 Metabolic pathways	GO:0006091 generation of precursor metabolites and energy; GO:0006119 oxidative phosphorylation; GO:0006123 mitochondrial electron transport, cytochrome c to oxygen; GO:0006139 nucleobase-containing compound metabolic process; GO:0006163 purine nucleotide metabolic process; GO:0006725 cellular aromatic compound metabolic process; GO:0006753 nucleoside phosphate metabolic process; GO:0006793 phosp…	GO:0005622 intracellular; GO:0005623 cell; GO:0005737 cytoplasm; GO:0005739 mitochondrion; GO:0005740 mitochondrial envelope; GO:0005743 mitochondrial inner membrane; GO:0016020 membrane; GO:0019866 organelle inner membrane; GO:0031090 organelle membrane; GO:0031966 mitochondrial membrane; GO:0031967 organelle envelope; GO:0031975 envelope; GO:0043226 organelle; GO:0043227 membrane-bounded organe…				C	KOG4769	Cytochrome c oxidase, subunit I
Cluster-3128.19775_orf1	548862875|ERN20231.1 hypothetical protein AMTR_s00066p00145760 [Amborella trichopoda]	0.4221	0.000432827	Down	88.459	18.2	10	9	1.28781	1.38026	1.55108	0.525247	0.633955	0.621658	nucleus	K17800	LETM1, MDM38; LETM1 and EF-hand domain-containing protein 1, mitochondrial							O	KOG1043	Ca2+-binding transmembrane protein LETM1/MRS7
Cluster-3128.19780_orf1	294464803|ADE77907.1 unknown [Picea sitchensis]	1.9649	0.0254508	Up	41.916	22.1	6	6		0.67678	0.589886	1.01501	1.19718	1.52115	cytoplasm	K23387	GET4; golgi to ER traffic protein 4							S	KOG3024	Uncharacterized conserved protein
Cluster-3128.19789_orf1	294463146|ADE77110.1 unknown [Picea sitchensis]	6.0371	0.000814154	Up	33.232	39.5	7	7	0.310375	0.356744	0.185508	1.68559	1.63017	1.83161	chloroplast	K00079	CBR1; carbonyl reductase 1 [EC:1.1.1.184 1.1.1.189 1.1.1.197]	map00590 Arachidonic acid metabolism; map00790 Folate biosynthesis; map01100 Metabolic pathways				PF00106	short chain dehydrogenase	Q	KOG1208	Dehydrogenases with different specificities (related to short-chain alcohol dehydrogenases)
Cluster-3128.19804_orf1	116791301|ABK25927.1 unknown [Picea sitchensis]	1.6786	0.00375034	Up	21.255	42.6	6	6	0.663739	0.709818	0.866402	1.28104	1.17393	1.30507	cytoplasm	K18467	VPS29; vacuolar protein sorting-associated protein 29	map04144 Endocytosis	GO:0001881 receptor recycling; GO:0006605 protein targeting; GO:0006623 protein targeting to vacuole; GO:0006810 transport; GO:0006886 intracellular protein transport; GO:0007034 vacuolar transport; GO:0008104 protein localization; GO:0008152 metabolic process; GO:0009987 cellular process; GO:0015031 protein transport; GO:0015833 peptide transport; GO:0016192 vesicle-mediated transport; GO:001619…	GO:0000139 Golgi membrane; GO:0005622 intracellular; GO:0005623 cell; GO:0005737 cytoplasm; GO:0005768 endosome; GO:0005770 late endosome; GO:0005771 multivesicular body; GO:0005794 Golgi apparatus; GO:0005802 trans-Golgi network; GO:0010008 endosome membrane; GO:0012505 endomembrane system; GO:0016020 membrane; GO:0030904 retromer complex; GO:0031090 organelle membrane; GO:0031410 cytoplasmic ve…	GO:0005488 binding; GO:0008270 zinc ion binding; GO:0043167 ion binding; GO:0043169 cation binding; GO:0046872 metal ion binding; GO:0046914 transition metal ion binding;	PF12850	Calcineurin-like phosphoesterase superfamily domain	U	KOG3325	Membrane coat complex Retromer, subunit VPS29/PEP11
Cluster-3128.19845_orf1	148909338|ABR17768.1 unknown [Picea sitchensis]	1.6049	0.000394085	Up	32.126	34.9	8	8	0.81128	0.769951	0.722108	1.29122	1.22981	1.17563	endoplasmic reticulum
Cluster-3128.19850_orf1	586776836|XP_006857853.1 cell division protein FtsY homolog, chloroplastic [Amborella trichopoda]	0.3877	8.41119e-05	Down	42.061	35.2	11	11	1.29291	1.49277	1.53806	0.545345	0.584396	0.54652	chloroplast	K03110	ftsY; fused signal recognition particle receptor	map03060 Protein export		GO:0005622 intracellular; GO:0005623 cell; GO:0005737 cytoplasm; GO:0009507 chloroplast; GO:0009532 plastid stroma; GO:0009534 chloroplast thylakoid; GO:0009535 chloroplast thylakoid membrane; GO:0009536 plastid; GO:0009570 chloroplast stroma; GO:0009579 thylakoid; GO:0016020 membrane; GO:0031976 plastid thylakoid; GO:0031984 organelle subcompartment; GO:0034357 photosynthetic membrane; GO:004265…		PF02881; PF00448	SRP54-type protein, helical bundle domain; SRP54-type protein, GTPase domain	U	KOG0780	Signal recognition particle, subunit Srp54
Cluster-3128.19862_orf1	1376856456|PTQ47005.1 hypothetical protein MARPO_0009s0108 [Marchantia polymorpha]	2.0217	0.00064856	Up	32.011	57.3	13	6	0.646571	0.596661	0.742405	1.41474	1.34984	1.24979	cytoplasm	K06630	YWHAE; 14-3-3 protein epsilon		GO:0001101 response to acid chemical; GO:0007154 cell communication; GO:0007165 signal transduction; GO:0009719 response to endogenous stimulus; GO:0009725 response to hormone; GO:0009737 response to abscisic acid; GO:0009741 response to brassinosteroid; GO:0009742 brassinosteroid mediated signaling pathway; GO:0009755 hormone-mediated signaling pathway; GO:0009987 cellular process; GO:0010033 re…	GO:0005622 intracellular; GO:0005623 cell; GO:0005737 cytoplasm; GO:0005739 mitochondrion; GO:0005829 cytosol; GO:0005886 plasma membrane; GO:0005911 cell-cell junction; GO:0009506 plasmodesma; GO:0016020 membrane; GO:0030054 cell junction; GO:0043226 organelle; GO:0043227 membrane-bounded organelle; GO:0043229 intracellular organelle; GO:0043231 intracellular membrane-bounded organelle; GO:00550…	GO:0000166 nucleotide binding; GO:0005488 binding; GO:0005515 protein binding; GO:0005524 ATP binding; GO:0008144 drug binding; GO:0017076 purine nucleotide binding; GO:0019899 enzyme binding; GO:0030554 adenyl nucleotide binding; GO:0032553 ribonucleotide binding; GO:0032555 purine ribonucleotide binding; GO:0032559 adenyl ribonucleotide binding; GO:0035639 purine ribonucleoside triphosphate bin…	PF00244	14-3-3 protein	O	KOG0841	Multifunctional chaperone (14-3-3 family)
Cluster-3128.19887_orf1	116788288|ABK24824.1 unknown [Picea sitchensis]	0.3071	8.52755e-06	Down	62.995	41.7	13	13	1.60396	1.49659	1.48977	0.448433	0.500627	0.460618	cytoplasm					GO:0005622 intracellular; GO:0005623 cell; GO:0005737 cytoplasm; GO:0009507 chloroplast; GO:0009526 plastid envelope; GO:0009534 chloroplast thylakoid; GO:0009535 chloroplast thylakoid membrane; GO:0009536 plastid; GO:0009579 thylakoid; GO:0009941 chloroplast envelope; GO:0016020 membrane; GO:0031967 organelle envelope; GO:0031975 envelope; GO:0031976 plastid thylakoid; GO:0031984 organelle subco…		PF13460	NADH(P)-binding	G	KOG1203	Predicted dehydrogenase
Cluster-3128.19888_orf1	116788805|ABK25008.1 unknown [Picea sitchensis]	1.5942	0.00147905	Up	31.291	62.4	17	17	0.797312	0.827595	0.687935	1.27326	1.23161	1.18228	chloroplast					GO:0005622 intracellular; GO:0005623 cell; GO:0005737 cytoplasm; GO:0009507 chloroplast; GO:0009526 plastid envelope; GO:0009532 plastid stroma; GO:0009534 chloroplast thylakoid; GO:0009535 chloroplast thylakoid membrane; GO:0009536 plastid; GO:0009570 chloroplast stroma; GO:0009579 thylakoid; GO:0009941 chloroplast envelope; GO:0010287 plastoglobule; GO:0016020 membrane; GO:0031967 organelle env…		PF13460	NADH(P)-binding	G	KOG1203	Predicted dehydrogenase
Cluster-3128.19891_orf1	641862961|KDO81648.1 hypothetical protein CISIN_1g001380mg [Citrus sinensis]	0.5725	0.000232982	Down	119.36	36	28	28	1.27394	1.34836	1.19339	0.759711	0.732389	0.692213	chloroplast							PF13905	Thioredoxin-like	O	KOG2914	Predicted haloacid-halidohydrolase and related hydrolases
Cluster-3128.19902_orf1	148909935|ABR18053.1 unknown [Picea sitchensis]	0.379	0.000251773	Down	68.499	29	10	10	1.36616	1.55107	1.43377	0.59559	0.577337	0.476064	extracellular				GO:0000003 reproduction; GO:0000902 cell morphogenesis; GO:0000904 cell morphogenesis involved in differentiation; GO:0003006 developmental process involved in reproduction; GO:0009653 anatomical structure morphogenesis; GO:0009826 unidimensional cell growth; GO:0009856 pollination; GO:0009860 pollen tube growth; GO:0009932 cell tip growth; GO:0009987 cellular process; GO:0016043 cellular compone…	GO:0005576 extracellular region; GO:0005622 intracellular; GO:0005623 cell; GO:0005737 cytoplasm; GO:0005773 vacuole; GO:0005794 Golgi apparatus; GO:0005886 plasma membrane; GO:0005911 cell-cell junction; GO:0009506 plasmodesma; GO:0009507 chloroplast; GO:0009536 plastid; GO:0012505 endomembrane system; GO:0016020 membrane; GO:0030054 cell junction; GO:0043226 organelle; GO:0043227 membrane-bound…	GO:0002020 protease binding; GO:0005488 binding; GO:0005515 protein binding; GO:0019899 enzyme binding;	PF03765; PF00650	CRAL/TRIO, N-terminal domain; CRAL/TRIO domain	I	KOG1471	Phosphatidylinositol transfer protein SEC14 and related proteins
Cluster-3128.19906_orf2	116782861|ABK22694.1 unknown [Picea sitchensis]	1.6333	0.00107817	Up	24.997	46.8	9	9	0.779331	0.821607	0.677564	1.21553	1.26022	1.24574	mitochondria	K01244	MTN; 5'-methylthioadenosine nucleosidase [EC:3.2.2.16]	map00270 Cysteine and methionine metabolism; map01100 Metabolic pathways	GO:0000003 reproduction; GO:0000096 sulfur amino acid metabolic process; GO:0000097 sulfur amino acid biosynthetic process; GO:0006082 organic acid metabolic process; GO:0006520 cellular amino acid metabolic process; GO:0006555 methionine metabolic process; GO:0006790 sulfur compound metabolic process; GO:0006807 nitrogen compound metabolic process; GO:0008152 metabolic process; GO:0008652 cellul…		GO:0003824 catalytic activity; GO:0008477 purine nucleosidase activity; GO:0008930 methylthioadenosine nucleosidase activity; GO:0016787 hydrolase activity; GO:0016798 hydrolase activity, acting on glycosyl bonds; GO:0016799 hydrolase activity, hydrolyzing N-glycosyl compounds;	PF01048	Phosphorylase superfamily
Cluster-3128.19946_orf1	148909503|ABR17848.1 unknown [Picea sitchensis]	1.5727	0.00135517	Up	40.815	44	14	13	0.724659	0.845499	0.762011	1.2915	1.2298	1.14653	chloroplast	K13034	ATCYSC1; L-3-cyanoalanine synthase/ cysteine synthase [EC:2.5.1.47 4.4.1.9]	map00270 Cysteine and methionine metabolism; map00460 Cyanoamino acid metabolism; map00920 Sulfur metabolism; map01100 Metabolic pathways; map01110 Biosynthesis of secondary metabolites; map01200 Carbon metabolism; map01230 Biosynthesis of amino acids	GO:0000096 sulfur amino acid metabolic process; GO:0000097 sulfur amino acid biosynthetic process; GO:0002376 immune system process; GO:0006082 organic acid metabolic process; GO:0006520 cellular amino acid metabolic process; GO:0006534 cysteine metabolic process; GO:0006535 cysteine biosynthetic process from serine; GO:0006563 L-serine metabolic process; GO:0006790 sulfur compound metabolic proc…	GO:0005622 intracellular; GO:0005623 cell; GO:0005737 cytoplasm; GO:0005739 mitochondrion; GO:0009507 chloroplast; GO:0009509 chromoplast; GO:0009532 plastid stroma; GO:0009536 plastid; GO:0009570 chloroplast stroma; GO:0043226 organelle; GO:0043227 membrane-bounded organelle; GO:0043229 intracellular organelle; GO:0043231 intracellular membrane-bounded organelle;	GO:0003824 catalytic activity; GO:0004124 cysteine synthase activity; GO:0005488 binding; GO:0005507 copper ion binding; GO:0008144 drug binding; GO:0016740 transferase activity; GO:0016765 transferase activity, transferring alkyl or aryl (other than methyl) groups; GO:0016829 lyase activity; GO:0016846 carbon-sulfur lyase activity; GO:0019842 vitamin binding; GO:0030170 pyridoxal phosphate bindi…			E	KOG1252	Cystathionine beta-synthase and related enzymes
Cluster-3128.19972_orf1	548858478|ERN16241.1 hypothetical protein AMTR_s00063p00109930 [Amborella trichopoda]	2.9786	1.51848e-05	Up	131.57	27.9	25	25	0.522281	0.485397	0.500384	1.42755	1.45196	1.61243	nucleus	K01190	lacZ; beta-galactosidase [EC:3.2.1.23]	map00052 Galactose metabolism; map00511 Other glycan degradation; map00600 Sphingolipid metabolism; map01100 Metabolic pathways				PF02837; PF00703; PF02836; PF02929	Glycosyl hydrolases family 2, sugar binding domain; Glycosyl hydrolases family 2; Glycosyl hydrolases family 2, TIM barrel domain; Beta galactosidase small chain	G	KOG2024	Beta-Glucuronidase GUSB (glycosylhydrolase superfamily 2)
Cluster-3128.19992_orf1	116790872|ABK25770.1 unknown [Picea sitchensis]	2.2491	1.01328e-05	Up	20.913	21.3	3	3	0.601131	0.601182	0.644369	1.34223	1.42835	1.38274	chloroplast
Cluster-3128.20008_orf1	1557851587|RWR77944.1 lecithin-cholesterol acyltransferase-like protein 1 [Cinnamomum micranthum f. kanehirae]	4.1901	0.00122704	Up	57.079	26.2	9	9	0.326436	0.444103	0.38551	1.21342	1.59571	2.03482	chloroplast	K06129	LYPLA3; lysophospholipase III [EC:3.1.1.5]	map00564 Glycerophospholipid metabolism		GO:0005622 intracellular; GO:0005623 cell; GO:0005737 cytoplasm; GO:0005773 vacuole; GO:0005774 vacuolar membrane; GO:0016020 membrane; GO:0031090 organelle membrane; GO:0043226 organelle; GO:0043227 membrane-bounded organelle; GO:0043229 intracellular organelle; GO:0043231 intracellular membrane-bounded organelle; GO:0098588 bounding membrane of organelle; GO:0098805 whole membrane;				I	KOG2369	Lecithin:cholesterol acyltransferase (LCAT)/Acyl-ceramide synthase
Cluster-3128.20012_orf1	116789873|ABK25420.1 unknown [Picea sitchensis]	0.4627	0.000259714	Down	53.687	49.2	15	15	1.40041	1.49374	1.20797	0.635267	0.632609	0.630003	chloroplast	K11717	sufS; cysteine desulfurase / selenocysteine lyase [EC:2.8.1.7 4.4.1.16]	map00450 Selenocompound metabolism; map01100 Metabolic pathways				PF00266	Aminotransferase class-V	E	KOG1549	Cysteine desulfurase NFS1
Cluster-3128.20041_orf1	294464587|ADE77803.1 unknown [Picea sitchensis]	0.5161	0.0192316	Down	28.97	32.1	7	7	1.03093	1.15608	1.77062	0.65908	0.661002	0.722291	chloroplast				GO:0006403 RNA localization; GO:0006605 protein targeting; GO:0006810 transport; GO:0006839 mitochondrial transport; GO:0006886 intracellular protein transport; GO:0006996 organelle organization; GO:0007005 mitochondrion organization; GO:0008104 protein localization; GO:0009987 cellular process; GO:0015031 protein transport; GO:0015833 peptide transport; GO:0015931 nucleobase-containing compound …	GO:0005622 intracellular; GO:0005623 cell; GO:0005737 cytoplasm; GO:0005739 mitochondrion; GO:0005773 vacuole; GO:0005774 vacuolar membrane; GO:0005886 plasma membrane; GO:0009507 chloroplast; GO:0009526 plastid envelope; GO:0009528 plastid inner membrane; GO:0009536 plastid; GO:0009706 chloroplast inner membrane; GO:0009941 chloroplast envelope; GO:0016020 membrane; GO:0019866 organelle inner me…	GO:0005488 binding; GO:0005515 protein binding; GO:0043621 protein self-association;	PF00536	SAM domain (Sterile alpha motif)
Cluster-3128.20067_orf1	148910210|ABR18186.1 unknown [Picea sitchensis]	0.3354	0.0279075	Down	12.006	41.7	4	3	0.955493	2.45304	1.08466	0.495909	0.524897	0.485997	nucleus	K01904	4CL; 4-coumarate--CoA ligase [EC:6.2.1.12]	map00130 Ubiquinone and other terpenoid-quinone biosynthesis; map00940 Phenylpropanoid biosynthesis; map01100 Metabolic pathways; map01110 Biosynthesis of secondary metabolites	GO:0006082 organic acid metabolic process; GO:0008152 metabolic process; GO:0009058 biosynthetic process; GO:0009694 jasmonic acid metabolic process; GO:0009695 jasmonic acid biosynthetic process; GO:0009987 cellular process; GO:0010817 regulation of hormone levels; GO:0016053 organic acid biosynthetic process; GO:0019752 carboxylic acid metabolic process; GO:0032787 monocarboxylic acid metabolic…	GO:0005622 intracellular; GO:0005623 cell; GO:0005737 cytoplasm; GO:0005777 peroxisome; GO:0042579 microbody; GO:0043226 organelle; GO:0043227 membrane-bounded organelle; GO:0043229 intracellular organelle; GO:0043231 intracellular membrane-bounded organelle;	GO:0003824 catalytic activity; GO:0004321 fatty-acyl-CoA synthase activity; GO:0016408 C-acyltransferase activity; GO:0016740 transferase activity; GO:0016746 transferase activity, transferring acyl groups; GO:0016747 transferase activity, transferring acyl groups other than amino-acyl groups;			I	KOG1176	Acyl-CoA synthetase
Cluster-3128.20077_orf1	116784596|ABK23403.1 unknown [Picea sitchensis]	0.5901	0.000913331	Down	39.218	42.5	12	12	1.13111	1.28744	1.35468	0.780966	0.725152	0.72065	chloroplast							PF13460	NADH(P)-binding	G	KOG1203	Predicted dehydrogenase
Cluster-3128.20097_orf1	224284695|ACN40079.1 unknown [Picea sitchensis]	0.4096	0.0251509	Down	23.153	38.5	4	3	1.11774	1.31317	1.82564	0.62767	0.362832	0.752956	chloroplast
Cluster-3128.20100_orf1	1376845950|PTQ36569.1 hypothetical protein MARPO_0063s0097 [Marchantia polymorpha]	0.5695	0.00927398	Down	49.797	9.2	4	4	1.10173	1.16313	1.35918	0.645365		0.730591	mitochondria	K12493	ARFGAP2_3; ADP-ribosylation factor GTPase-activating protein 2/3	map04144 Endocytosis	GO:0000003 reproduction; GO:0001101 response to acid chemical; GO:0003006 developmental process involved in reproduction; GO:0007275 multicellular organism development; GO:0009555 pollen development; GO:0009719 response to endogenous stimulus; GO:0009725 response to hormone; GO:0009737 response to abscisic acid; GO:0009790 embryo development; GO:0009791 post-embryonic development; GO:0009793 embr…	GO:0005622 intracellular; GO:0005623 cell; GO:0005737 cytoplasm; GO:0005829 cytosol;		PF01412	Putative GTPase activating protein for Arf	T	KOG0706	Predicted GTPase-activating protein
Cluster-3128.20130_orf2	769814860|XP_006842238.2 aldehyde dehydrogenase family 2 member C4 [Amborella trichopoda]	0.4963	0.000717839	Down	39.673	37.6	8	8	1.28848	1.35955	1.36196	0.570876	0.69942	0.719712	cytoplasm	K12355	REF1; coniferyl-aldehyde dehydrogenase [EC:1.2.1.68]	map00940 Phenylpropanoid biosynthesis						C	KOG2450	Aldehyde dehydrogenase
Cluster-3128.20149_orf1	116787517|ABK24538.1 unknown [Picea sitchensis]	0.6063	3.57131e-05	Down	27.17	59.6	13	13	1.2306	1.22603	1.27868	0.786471	0.735682	0.742543	chloroplast	K04078	groES, HSPE1; chaperonin GroES		GO:0006457 protein folding; GO:0006458 'de novo' protein folding; GO:0006950 response to stress; GO:0006986 response to unfolded protein; GO:0009266 response to temperature stimulus; GO:0009409 response to cold; GO:0009628 response to abiotic stimulus; GO:0009787 regulation of abscisic acid-activated signaling pathway; GO:0009788 negative regulation of abscisic acid-activated signaling pathway; G…	GO:0005576 extracellular region; GO:0005622 intracellular; GO:0005623 cell; GO:0005737 cytoplasm; GO:0005739 mitochondrion; GO:0005759 mitochondrial matrix; GO:0009507 chloroplast; GO:0009526 plastid envelope; GO:0009532 plastid stroma; GO:0009534 chloroplast thylakoid; GO:0009535 chloroplast thylakoid membrane; GO:0009536 plastid; GO:0009570 chloroplast stroma; GO:0009579 thylakoid; GO:0009941 c…	GO:0005488 binding; GO:0005507 copper ion binding; GO:0005515 protein binding; GO:0043167 ion binding; GO:0043169 cation binding; GO:0046872 metal ion binding; GO:0046914 transition metal ion binding; GO:0051082 unfolded protein binding; GO:0051087 chaperone binding;	PF00166	Chaperonin 10 Kd subunit	O	KOG1641	Mitochondrial chaperonin
Cluster-3128.20177_orf1	1557845115|RWR72503.1 Endoribonuclease YbeY [Cinnamomum micranthum f. kanehirae]	0.2515	2.34603e-06	Down	71.282	36.8	16	16	1.53981	1.65665	1.59781	0.38028	0.414147	0.411299	cytoplasm				GO:0006793 phosphorus metabolic process; GO:0006796 phosphate-containing compound metabolic process; GO:0008152 metabolic process; GO:0009987 cellular process; GO:0016311 dephosphorylation; GO:0044237 cellular metabolic process;		GO:0000287 magnesium ion binding; GO:0003824 catalytic activity; GO:0005488 binding; GO:0016787 hydrolase activity; GO:0016788 hydrolase activity, acting on ester bonds; GO:0016791 phosphatase activity; GO:0019203 carbohydrate phosphatase activity; GO:0042578 phosphoric ester hydrolase activity; GO:0043167 ion binding; GO:0043169 cation binding; GO:0046872 metal ion binding; GO:0050308 sugar-phos…	PF08282	haloacid dehalogenase-like hydrolase
Cluster-3128.20178_orf1	1025345912|XP_016509449.1 PREDICTED: haloacid dehalogenase-like hydrolase domain-containing protein At2g33255 isoform X1 [Nicotiana tabacum]	0.5592	0.000261268	Down	28.325	38.9	8	8	1.20089	1.27297	1.37431	0.67863	0.738076	0.735126	chloroplast
Cluster-3128.20191_orf1	116781435|ABK22099.1 unknown [Picea sitchensis]	0.6103	0.00835576	Down	19.74	16	2	2	1.28527	1.28058	1.16021	0.870953	0.779022	0.623959	nucleus
Cluster-3128.20194_orf1	116784158|ABK23236.1 unknown [Picea sitchensis]	1.5048	0.0047795	Up	14.917	44.6	7	7	0.81637	0.837392	0.741625	1.05879	1.27687	1.26895	nucleus	K02959	RP-S16, MRPS16, rpsP; small subunit ribosomal protein S16	map03010 Ribosome	GO:0006412 translation; GO:0006518 peptide metabolic process; GO:0006807 nitrogen compound metabolic process; GO:0008152 metabolic process; GO:0009058 biosynthetic process; GO:0009059 macromolecule biosynthetic process; GO:0009987 cellular process; GO:0010467 gene expression; GO:0019538 protein metabolic process; GO:0032543 mitochondrial translation; GO:0034641 cellular nitrogen compound metaboli…	GO:0000313 organellar ribosome; GO:0000314 organellar small ribosomal subunit; GO:0005622 intracellular; GO:0005623 cell; GO:0005737 cytoplasm; GO:0005739 mitochondrion; GO:0005740 mitochondrial envelope; GO:0005743 mitochondrial inner membrane; GO:0005759 mitochondrial matrix; GO:0005761 mitochondrial ribosome; GO:0005763 mitochondrial small ribosomal subunit; GO:0005840 ribosome; GO:0009536 pla…	GO:0003735 structural constituent of ribosome; GO:0005198 structural molecule activity;			J	KOG3419	Mitochondrial/chloroplast ribosomal protein S16
Cluster-3128.20202_orf1	224284309|ACN39890.1 unknown [Picea sitchensis]	2.8398	1.64454e-05	Up	18.31	34.4	6	2	0.484027	0.52824	0.550319	1.52845	1.42818	1.48078	cytoplasm	K02875	RP-L14e, RPL14; large subunit ribosomal protein L14e	map03010 Ribosome	GO:0006412 translation; GO:0006518 peptide metabolic process; GO:0006807 nitrogen compound metabolic process; GO:0008152 metabolic process; GO:0009058 biosynthetic process; GO:0009059 macromolecule biosynthetic process; GO:0009987 cellular process; GO:0010467 gene expression; GO:0019538 protein metabolic process; GO:0022613 ribonucleoprotein complex biogenesis; GO:0034641 cellular nitrogen compou…	GO:0005622 intracellular; GO:0005623 cell; GO:0005634 nucleus; GO:0005730 nucleolus; GO:0005737 cytoplasm; GO:0005773 vacuole; GO:0005774 vacuolar membrane; GO:0005783 endoplasmic reticulum; GO:0005829 cytosol; GO:0005840 ribosome; GO:0005844 polysome; GO:0005911 cell-cell junction; GO:0009506 plasmodesma; GO:0009507 chloroplast; GO:0009536 plastid; GO:0012505 endomembrane system; GO:0015934 larg…	GO:0003676 nucleic acid binding; GO:0003723 RNA binding; GO:0003729 mRNA binding; GO:0003735 structural constituent of ribosome; GO:0005198 structural molecule activity; GO:0005488 binding; GO:0097159 organic cyclic compound binding; GO:1901363 heterocyclic compound binding;			J	KOG3421	60S ribosomal protein L14
Cluster-3128.20221_orf1	116781543|ABK22146.1 unknown [Picea sitchensis]	0.4815	0.00113577	Down	33.517	11.5	3	3	1.34207	1.49766	1.21024	0.602124	0.614515	0.733386	cytoplasm	K09872	PIP; aquaporin PIP							G	KOG0223	Aquaporin (major intrinsic protein family)
Cluster-3128.20224_orf1	1201300131|OVA02728.1 Adenosine/AMP deaminase domain [Macleaya cordata]	0.4803	0.000874504	Down	103.01	6.6	4	4	1.55115		1.35506	0.70221	0.677816	0.713764	nucleus	K01490	AMPD; AMP deaminase [EC:3.5.4.6]	map00230 Purine metabolism; map01100 Metabolic pathways; map01110 Biosynthesis of secondary metabolites	GO:0000003 reproduction; GO:0001101 response to acid chemical; GO:0003006 developmental process involved in reproduction; GO:0007275 multicellular organism development; GO:0009719 response to endogenous stimulus; GO:0009725 response to hormone; GO:0009737 response to abscisic acid; GO:0009790 embryo development; GO:0009791 post-embryonic development; GO:0009793 embryo development ending in seed d…	GO:0005622 intracellular; GO:0005623 cell; GO:0005634 nucleus; GO:0005737 cytoplasm; GO:0005739 mitochondrion; GO:0005740 mitochondrial envelope; GO:0005741 mitochondrial outer membrane; GO:0005829 cytosol; GO:0016020 membrane; GO:0016021 integral component of membrane; GO:0019867 outer membrane; GO:0031090 organelle membrane; GO:0031224 intrinsic component of membrane; GO:0031300 intrinsic compo…	GO:0005488 binding; GO:0005515 protein binding; GO:0019899 enzyme binding; GO:0019900 kinase binding; GO:0019901 protein kinase binding; GO:0043424 protein histidine kinase binding;	PF00962	Adenosine/AMP deaminase	F	KOG1096	Adenosine monophosphate deaminase
Cluster-3128.20248_orf1	116793896|ABK26921.1 unknown [Picea sitchensis]	1.7179	0.0025546	Up	25.145	25.7	6	6	0.77062	0.809557	0.627402	1.32103	1.24676	1.22463	cytoplasm							PF00036	EF hand
Cluster-3128.20253_orf1	116794473|ABK27154.1 unknown [Picea sitchensis]	1.9146	0.00463764	Up	35.378	35.2	9	9	0.677847	0.559545	0.821204	1.23536	1.38482	1.32122	extracellular	K18466	VPS26; vacuolar protein sorting-associated protein 26	map04144 Endocytosis	GO:0006810 transport; GO:0006886 intracellular protein transport; GO:0008104 protein localization; GO:0015031 protein transport; GO:0015833 peptide transport; GO:0016192 vesicle-mediated transport; GO:0016197 endosomal transport; GO:0016482 cytosolic transport; GO:0033036 macromolecule localization; GO:0034613 cellular protein localization; GO:0042147 retrograde transport, endosome to Golgi; GO:0…	GO:0005622 intracellular; GO:0005623 cell; GO:0005737 cytoplasm; GO:0005768 endosome; GO:0005770 late endosome; GO:0005771 multivesicular body; GO:0012505 endomembrane system; GO:0016020 membrane; GO:0030904 retromer complex; GO:0031410 cytoplasmic vesicle; GO:0031982 vesicle; GO:0032991 protein-containing complex; GO:0043226 organelle; GO:0043227 membrane-bounded organelle; GO:0043229 intracellu…	GO:0005215 transporter activity;			U	KOG3063	Membrane coat complex Retromer, subunit VPS26
Cluster-3128.20295_orf1	719970085|XP_010270372.1 PREDICTED: uncharacterized protein LOC104606724 isoform X1 [Nelumbo nucifera]	0.4409	0.000176799	Down	40.15	39.4	11	10	1.36586	1.51625	1.28209	0.647918	0.615813	0.572066	chloroplast
Cluster-3128.20298_orf1	548862645|ERN20003.1 hypothetical protein AMTR_s00071p00159780 [Amborella trichopoda]	1.6126	0.0138218	Up	195.97	15	18	18	0.619965	0.751232	0.925325	1.28165	1.20725	1.21458	plasma membrane	K11718	HUGT; UDP-glucose:glycoprotein glucosyltransferase [EC:2.4.1.-]	map04141 Protein processing in endoplasmic reticulum	GO:0001101 response to acid chemical; GO:0002218 activation of innate immune response; GO:0002253 activation of immune response; GO:0002376 immune system process; GO:0002682 regulation of immune system process; GO:0002684 positive regulation of immune system process; GO:0006011 UDP-glucose metabolic process; GO:0006139 nucleobase-containing compound metabolic process; GO:0006457 protein folding; …	GO:0005622 intracellular; GO:0005623 cell; GO:0005737 cytoplasm; GO:0005783 endoplasmic reticulum; GO:0012505 endomembrane system; GO:0043226 organelle; GO:0043227 membrane-bounded organelle; GO:0043229 intracellular organelle; GO:0043231 intracellular membrane-bounded organelle;	GO:0003824 catalytic activity; GO:0003980 UDP-glucose:glycoprotein glucosyltransferase activity; GO:0005488 binding; GO:0005515 protein binding; GO:0008194 UDP-glycosyltransferase activity; GO:0016740 transferase activity; GO:0016757 transferase activity, transferring glycosyl groups; GO:0016758 transferase activity, transferring hexosyl groups; GO:0035251 UDP-glucosyltransferase activity; GO:004…	PF06427	UDP-glucose:Glycoprotein Glucosyltransferase	G	KOG1879	UDP-glucose:glycoprotein glucosyltransferase
Cluster-3128.20306_orf1	586669038|XP_006836210.1 protein SAD1/UNC-84 domain protein 1 [Amborella trichopoda]	1.7694	0.00152244	Up	53.8	35	12	12	0.775643	0.756595	0.634276	1.22998	1.22451	1.379	chloroplast	K19347	SUN1_2; SUN domain-containing protein 1/2		GO:0000003 reproduction; GO:0000280 nuclear division; GO:0006996 organelle organization; GO:0006997 nucleus organization; GO:0007049 cell cycle; GO:0007059 chromosome segregation; GO:0007127 meiosis I; GO:0008104 protein localization; GO:0008360 regulation of cell shape; GO:0009987 cellular process; GO:0016043 cellular component organization; GO:0022402 cell cycle process; GO:0022414 reproductive…	GO:0005622 intracellular; GO:0005623 cell; GO:0005634 nucleus; GO:0005635 nuclear envelope; GO:0005737 cytoplasm; GO:0005783 endoplasmic reticulum; GO:0005789 endoplasmic reticulum membrane; GO:0005819 spindle; GO:0005856 cytoskeleton; GO:0009524 phragmoplast; GO:0012505 endomembrane system; GO:0015630 microtubule cytoskeleton; GO:0016020 membrane; GO:0031967 organelle envelope; GO:0031975 envelo…	GO:0005488 binding; GO:0005515 protein binding; GO:0043495 protein-membrane adaptor activity; GO:0043621 protein self-association;			D	KOG2687	Spindle pole body protein, contains UNC-84 domain
Cluster-3128.20336_orf1	294463650|ADE77352.1 unknown [Picea sitchensis]	2.3389	0.000538977	Up	16.47	33.3	5	4	0.60723	0.515847	0.673937	1.31168	1.4626	1.42871	mitochondria				GO:0006355 regulation of transcription, DNA-templated; GO:0006356 regulation of transcription by RNA polymerase I; GO:0009889 regulation of biosynthetic process; GO:0009891 positive regulation of biosynthetic process; GO:0009893 positive regulation of metabolic process; GO:0010468 regulation of gene expression; GO:0010556 regulation of macromolecule biosynthetic process; GO:0010557 positive regul…	GO:0000120 RNA polymerase I transcription regulator complex; GO:0000500 RNA polymerase I upstream activating factor complex; GO:0005622 intracellular; GO:0005623 cell; GO:0005634 nucleus; GO:0005667 transcription regulator complex; GO:0005730 nucleolus; GO:0031974 membrane-enclosed lumen; GO:0031981 nuclear lumen; GO:0032991 protein-containing complex; GO:0043226 organelle; GO:0043227 membrane-bo…		PF02201	SWIB/MDM2 domain	K	KOG1946	RNA polymerase I transcription factor UAF
Cluster-3128.20352_orf1	659124013|XP_008461947.1 PREDICTED: uncharacterized protein LOC103500426 [Cucumis melo]	0.1696	6.75028e-06	Down	28.725	53.7	9	9	1.57058	1.7591	1.80029	0.290637	0.309532	0.269854	chloroplast							PF00578	AhpC/TSA family
Cluster-3128.20396_orf1	224286542|ACN40977.1 unknown [Picea sitchensis]	3.0401	5.49414e-05	Up	22.615	38	9	9	0.497011	0.464935	0.523161	1.66192	1.41902	1.43396	chloroplast	K02889	RP-L21e, RPL21; large subunit ribosomal protein L21e	map03010 Ribosome	GO:0006412 translation; GO:0006518 peptide metabolic process; GO:0006807 nitrogen compound metabolic process; GO:0008152 metabolic process; GO:0009058 biosynthetic process; GO:0009059 macromolecule biosynthetic process; GO:0009987 cellular process; GO:0010467 gene expression; GO:0019538 protein metabolic process; GO:0034641 cellular nitrogen compound metabolic process; GO:0034645 cellular macromo…	GO:0005622 intracellular; GO:0005623 cell; GO:0005737 cytoplasm; GO:0005829 cytosol; GO:0005840 ribosome; GO:0015934 large ribosomal subunit; GO:0022625 cytosolic large ribosomal subunit; GO:0022626 cytosolic ribosome; GO:0032991 protein-containing complex; GO:0043226 organelle; GO:0043228 non-membrane-bounded organelle; GO:0043229 intracellular organelle; GO:0043232 intracellular non-membrane-bo…	GO:0003735 structural constituent of ribosome; GO:0005198 structural molecule activity;			J	KOG1732	60S ribosomal protein L21
Cluster-3128.20399_orf1	116785413|ABK23713.1 unknown [Picea sitchensis]	0.5147	0.000949585	Down	45.901	20.5	6	6	1.40211	1.41816	1.14103	0.648434	0.678277	0.711987	nucleus							PF03171	2OG-Fe(II) oxygenase superfamily	Q	KOG0143	Iron/ascorbate family oxidoreductases
Cluster-3128.20437_orf1	7578911|AAF64182.1 phenylcoumaran benzylic ether reductase homolog TH7 [Tsuga heterophylla]	0.5299	0.00364063	Down	35.341	48.8	10	7	1.21252	1.16204	1.54722	0.642503	0.763646	0.672067	cytoplasm	K23050	PCBER1; phenylcoumaran benzylic ether reductase [EC:1.3.1.-]		GO:0006950 response to stress; GO:0006979 response to oxidative stress; GO:0010035 response to inorganic substance; GO:0010038 response to metal ion; GO:0042221 response to chemical; GO:0046686 response to cadmium ion; GO:0050896 response to stimulus;	GO:0005623 cell; GO:0005886 plasma membrane; GO:0016020 membrane; GO:0071944 cell periphery;
Cluster-3128.20438_orf1	1035938260|OAY65669.1 2-oxoisovalerate dehydrogenase subunit alpha 2, mitochondrial [Ananas comosus]	2.4702	0.00872936	Up	58.277	23.5	8	8	0.444299	0.618321		1.23416	1.21544	1.48778	chloroplast	K00166	BCKDHA, bkdA1; 2-oxoisovalerate dehydrogenase E1 component alpha subunit [EC:1.2.4.4]	map00280 Valine, leucine and isoleucine degradation; map00640 Propanoate metabolism; map01100 Metabolic pathways; map01110 Biosynthesis of secondary metabolites	GO:0006082 organic acid metabolic process; GO:0006520 cellular amino acid metabolic process; GO:0006575 cellular modified amino acid metabolic process; GO:0006732 coenzyme metabolic process; GO:0006766 vitamin metabolic process; GO:0006767 water-soluble vitamin metabolic process; GO:0006807 nitrogen compound metabolic process; GO:0006950 response to stress; GO:0007154 cell communication; GO:00081…	GO:0005622 intracellular; GO:0005623 cell; GO:0005737 cytoplasm; GO:0005739 mitochondrion; GO:0005759 mitochondrial matrix; GO:0017086 3-methyl-2-oxobutanoate dehydrogenase (lipoamide) complex; GO:0031974 membrane-enclosed lumen; GO:0032991 protein-containing complex; GO:0043226 organelle; GO:0043227 membrane-bounded organelle; GO:0043229 intracellular organelle; GO:0043231 intracellular membrane…	GO:0003824 catalytic activity; GO:0003826 alpha-ketoacid dehydrogenase activity; GO:0008677 2-dehydropantoate 2-reductase activity; GO:0016491 oxidoreductase activity; GO:0016614 oxidoreductase activity, acting on CH-OH group of donors; GO:0016616 oxidoreductase activity, acting on the CH-OH group of donors, NAD or NADP as acceptor;			C	KOG1182	Branched chain alpha-keto acid dehydrogenase complex, alpha subunit
Cluster-3128.20461_orf1	297739195|CBI28846.3 unnamed protein product, partial [Vitis vinifera]	0.4881	6.91356e-05	Down	72.607	20.5	10	10	1.26522	1.37475	1.39205	0.674263	0.675774	0.617945	plasma membrane
Cluster-3128.20470_orf1	116782571|ABK22555.1 unknown [Picea sitchensis]	3.3248	0.00117137	Up	4.7668	52.4	2	2	0.408887	0.426227		1.19619	1.43097	1.53773	cytoplasm							PF00582	Universal stress protein family
Cluster-3128.20504_orf1	586766475|XP_006855559.1 beta-glucosidase 22 isoform X2 [Amborella trichopoda]	1.9991	0.000893048	Up	62.991	11.5	4	4	0.718498	0.692722	0.589354	1.44615	1.33352	1.21976	endoplasmic reticulum	K01188	E3.2.1.21; beta-glucosidase [EC:3.2.1.21]	map00460 Cyanoamino acid metabolism; map00500 Starch and sucrose metabolism; map00940 Phenylpropanoid biosynthesis; map01100 Metabolic pathways; map01110 Biosynthesis of secondary metabolites	GO:0008152 metabolic process; GO:0009628 response to abiotic stimulus; GO:0009812 flavonoid metabolic process; GO:0042440 pigment metabolic process; GO:0046283 anthocyanin-containing compound metabolic process; GO:0050896 response to stimulus; GO:0071704 organic substance metabolic process; GO:0080167 response to karrikin; GO:1901135 carbohydrate derivative metabolic process; GO:1901657 glycosyl …	GO:0005622 intracellular; GO:0005623 cell; GO:0005737 cytoplasm; GO:0005773 vacuole; GO:0005777 peroxisome; GO:0042579 microbody; GO:0043226 organelle; GO:0043227 membrane-bounded organelle; GO:0043229 intracellular organelle; GO:0043231 intracellular membrane-bounded organelle;	GO:0003824 catalytic activity; GO:0004553 hydrolase activity, hydrolyzing O-glycosyl compounds; GO:0008422 beta-glucosidase activity; GO:0015926 glucosidase activity; GO:0016787 hydrolase activity; GO:0016798 hydrolase activity, acting on glycosyl bonds;	PF00232	Glycosyl hydrolase family 1	G	KOG0626	Beta-glucosidase, lactase phlorizinhydrolase, and related proteins
Cluster-3128.20507_orf1	116781929|ABK22300.1 unknown [Picea sitchensis]	0.6588	0.000195792	Down	35.022	35.5	10	10	1.18213	1.20113	1.23392	0.841351	0.774365	0.767106	chloroplast				GO:0006091 generation of precursor metabolites and energy; GO:0006793 phosphorus metabolic process; GO:0006796 phosphate-containing compound metabolic process; GO:0006807 nitrogen compound metabolic process; GO:0008152 metabolic process; GO:0009765 photosynthesis, light harvesting; GO:0009987 cellular process; GO:0010206 photosystem II repair; GO:0015979 photosynthesis; GO:0016311 dephosphorylati…	GO:0005622 intracellular; GO:0005623 cell; GO:0005737 cytoplasm; GO:0009507 chloroplast; GO:0009534 chloroplast thylakoid; GO:0009535 chloroplast thylakoid membrane; GO:0009536 plastid; GO:0009579 thylakoid; GO:0016020 membrane; GO:0031976 plastid thylakoid; GO:0031977 thylakoid lumen; GO:0031984 organelle subcompartment; GO:0034357 photosynthetic membrane; GO:0042651 thylakoid membrane; GO:00432…	GO:0003824 catalytic activity; GO:0003993 acid phosphatase activity; GO:0016787 hydrolase activity; GO:0016788 hydrolase activity, acting on ester bonds; GO:0016791 phosphatase activity; GO:0042578 phosphoric ester hydrolase activity;	PF04536	Repair protein
Cluster-3128.20521_orf1	508727315|EOY19212.1 Regulatory particle triple-A ATPase 3 isoform 1 [Theobroma cacao]	2.1703	0.000613888	Up	15.093	51.1	6	4	0.678604	0.662346	0.551634	1.30405	1.30781	1.49556	chloroplast	K03063	PSMC4, RPT3; 26S proteasome regulatory subunit T3	map03050 Proteasome				PF00004	ATPase family associated with various cellular activities (AAA)	O	KOG0727	26S proteasome regulatory complex, ATPase RPT3
Cluster-3128.20524_orf1	148906549|ABR16427.1 unknown [Picea sitchensis]	3.6556	6.63888e-06	Up	39.426	36.9	8	8	0.400789	0.424755	0.463224	1.56119	1.5731	1.57694	extracellular							PF01048	Phosphorylase superfamily
Cluster-3128.20534_orf1	743844551|XP_010938375.1 lipoamide acyltransferase component of branched-chain alpha-keto acid dehydrogenase complex, mitochondrial isoform X1 [Elaeis guineensis]	1.8776	0.000421343	Up	60.681	26	11	11	0.755357	0.707669	0.622062	1.3385	1.27471	1.3017	chloroplast	K09699	DBT, bkdB; 2-oxoisovalerate dehydrogenase E2 component (dihydrolipoyl transacylase) [EC:2.3.1.168]	map00280 Valine, leucine and isoleucine degradation; map00640 Propanoate metabolism; map01100 Metabolic pathways; map01110 Biosynthesis of secondary metabolites	GO:0006950 response to stress; GO:0007154 cell communication; GO:0009267 cellular response to starvation; GO:0009314 response to radiation; GO:0009416 response to light stimulus; GO:0009605 response to external stimulus; GO:0009628 response to abiotic stimulus; GO:0009642 response to light intensity; GO:0009646 response to absence of light; GO:0009743 response to carbohydrate; GO:0009744 response…	GO:0005622 intracellular; GO:0005623 cell; GO:0005737 cytoplasm; GO:0005739 mitochondrion; GO:0005759 mitochondrial matrix; GO:0005947 mitochondrial alpha-ketoglutarate dehydrogenase complex; GO:0009295 nucleoid; GO:0030062 mitochondrial tricarboxylic acid cycle enzyme complex; GO:0031974 membrane-enclosed lumen; GO:0032991 protein-containing complex; GO:0042645 mitochondrial nucleoid; GO:0043226…	GO:0003824 catalytic activity; GO:0004147 dihydrolipoamide branched chain acyltransferase activity; GO:0005488 binding; GO:0005515 protein binding; GO:0008270 zinc ion binding; GO:0016407 acetyltransferase activity; GO:0016417 S-acyltransferase activity; GO:0016740 transferase activity; GO:0016746 transferase activity, transferring acyl groups; GO:0016747 transferase activity, transferring acyl g…	PF00364; PF00198	Biotin-requiring enzyme; 2-oxoacid dehydrogenases acyltransferase (catalytic domain)	C	KOG0558	Dihydrolipoamide transacylase (alpha-keto acid dehydrogenase E2 subunit)
Cluster-3128.20539_orf1	116785973|ABK23927.1 unknown [Picea sitchensis]	2.2114	0.000102584	Up	10.648	18.9	2	2	0.574063	0.649104	0.645205	1.4676	1.33452	1.32951	peroxisome	K03938	NDUFS5; NADH dehydrogenase (ubiquinone) Fe-S protein 5	map00190 Oxidative phosphorylation; map01100 Metabolic pathways	GO:0006996 organelle organization; GO:0007005 mitochondrion organization; GO:0008152 metabolic process; GO:0009853 photorespiration; GO:0009987 cellular process; GO:0010257 NADH dehydrogenase complex assembly; GO:0016043 cellular component organization; GO:0022607 cellular component assembly; GO:0032981 mitochondrial respiratory chain complex I assembly; GO:0033108 mitochondrial respiratory chain…	GO:0005622 intracellular; GO:0005623 cell; GO:0005737 cytoplasm; GO:0005739 mitochondrion; GO:0005740 mitochondrial envelope; GO:0005743 mitochondrial inner membrane; GO:0005746 mitochondrial respirasome; GO:0005747 mitochondrial respiratory chain complex I; GO:0016020 membrane; GO:0019866 organelle inner membrane; GO:0030964 NADH dehydrogenase complex; GO:0031090 organelle membrane; GO:0031966 m…
Cluster-3128.20546_orf1	224286430|ACN40922.1 unknown [Picea sitchensis]	1.8885	5.74638e-05	Up	34.874	37.9	10	10	0.685871	0.679948	0.711401	1.39248	1.25042	1.27987	chloroplast	K00852	rbsK, RBKS; ribokinase [EC:2.7.1.15]	map00030 Pentose phosphate pathway; map01100 Metabolic pathways	GO:0005975 carbohydrate metabolic process; GO:0006793 phosphorus metabolic process; GO:0006796 phosphate-containing compound metabolic process; GO:0008152 metabolic process; GO:0009987 cellular process; GO:0016310 phosphorylation; GO:0044237 cellular metabolic process; GO:0044238 primary metabolic process; GO:0044262 cellular carbohydrate metabolic process; GO:0046835 carbohydrate phosphorylation…	GO:0005622 intracellular; GO:0005623 cell; GO:0005737 cytoplasm; GO:0005829 cytosol;	GO:0003824 catalytic activity; GO:0016301 kinase activity; GO:0016740 transferase activity; GO:0016772 transferase activity, transferring phosphorus-containing groups; GO:0019200 carbohydrate kinase activity;			G	KOG2855	Ribokinase
Cluster-3128.20555_orf1	694427508|XP_009341382.1 PREDICTED: survival of motor neuron-related-splicing factor 30-like isoform X1 [Pyrus x bretschneideri]	1.6601	0.0155885	Up	23.875	19	3	3	0.76334	0.669283		1.03633	1.22719	1.30386	nucleus	K12839	SMNDC1, SPF30; survival of motor neuron-related-splicing factor 30	map03040 Spliceosome						A	KOG3026	Splicing factor SPF30
Cluster-3128.20559_orf2	502140023|XP_004504022.1 uncharacterized protein LOC101490185 [Cicer arietinum]	0.6438	0.000209296	Down	31.959	20.6	5	5	1.13979	1.27788	1.23243	0.780997	0.790794	0.778112	plasma membrane
Cluster-3128.20566_orf1	116781026|ABK21932.1 unknown [Picea sitchensis]	0.5465	0.000961447	Down	34.47	33	7	7	1.1745	1.24027	1.46488	0.695583	0.733057	0.69171	chloroplast	K01704	leuD, IPMI-S; 3-isopropylmalate/(R)-2-methylmalate dehydratase small subunit [EC:4.2.1.33 4.2.1.35]	map00290 Valine, leucine and isoleucine biosynthesis; map00660 C5-Branched dibasic acid metabolism; map01100 Metabolic pathways; map01110 Biosynthesis of secondary metabolites; map01210 2-Oxocarboxylic acid metabolism; map01230 Biosynthesis of amino acids	GO:0006082 organic acid metabolic process; GO:0006520 cellular amino acid metabolic process; GO:0006551 leucine metabolic process; GO:0006790 sulfur compound metabolic process; GO:0006807 nitrogen compound metabolic process; GO:0006950 response to stress; GO:0006970 response to osmotic stress; GO:0006996 organelle organization; GO:0007275 multicellular organism development; GO:0008152 metabolic p…	GO:0005622 intracellular; GO:0005623 cell; GO:0005737 cytoplasm; GO:0009507 chloroplast; GO:0009532 plastid stroma; GO:0009536 plastid; GO:0009570 chloroplast stroma; GO:0043226 organelle; GO:0043227 membrane-bounded organelle; GO:0043229 intracellular organelle; GO:0043231 intracellular membrane-bounded organelle;	GO:0003824 catalytic activity; GO:0003861 3-isopropylmalate dehydratase activity; GO:0016829 lyase activity; GO:0016835 carbon-oxygen lyase activity; GO:0016836 hydro-lyase activity;	PF00694	Aconitase C-terminal domain	E	KOG0454	3-isopropylmalate dehydratase (aconitase superfamily)
Cluster-3128.20598_orf1	332591472|CBL95261.1 malate dehydrogenase [Pinus pinaster]	1.6234	0.000338768	Up	40.062	68.7	16	11	0.765903	0.808851	0.712312	1.29113	1.21482	1.20697	chloroplast	K00026	MDH2; malate dehydrogenase [EC:1.1.1.37]	map00020 Citrate cycle (TCA cycle); map00270 Cysteine and methionine metabolism; map00620 Pyruvate metabolism; map00630 Glyoxylate and dicarboxylate metabolism; map00710 Carbon fixation in photosynthetic organisms; map01100 Metabolic pathways; map01110 Biosynthesis of secondary metabolites; map01200 Carbon metabolism	GO:0006950 response to stress; GO:0006952 defense response; GO:0006970 response to osmotic stress; GO:0008152 metabolic process; GO:0009266 response to temperature stimulus; GO:0009409 response to cold; GO:0009605 response to external stimulus; GO:0009607 response to biotic stimulus; GO:0009617 response to bacterium; GO:0009628 response to abiotic stimulus; GO:0009651 response to salt stress; GO:…	GO:0005576 extracellular region; GO:0005618 cell wall; GO:0005622 intracellular; GO:0005623 cell; GO:0005737 cytoplasm; GO:0005739 mitochondrion; GO:0005759 mitochondrial matrix; GO:0009507 chloroplast; GO:0009536 plastid; GO:0016020 membrane; GO:0030312 external encapsulating structure; GO:0031974 membrane-enclosed lumen; GO:0043226 organelle; GO:0043227 membrane-bounded organelle; GO:0043229 in…	GO:0003824 catalytic activity; GO:0005488 binding; GO:0005507 copper ion binding; GO:0016491 oxidoreductase activity; GO:0016614 oxidoreductase activity, acting on CH-OH group of donors; GO:0016615 malate dehydrogenase activity; GO:0016616 oxidoreductase activity, acting on the CH-OH group of donors, NAD or NADP as acceptor; GO:0030060 L-malate dehydrogenase activity; GO:0043167 ion binding; GO:0…	PF02866	lactate/malate dehydrogenase, alpha/beta C-terminal domain	C	KOG1494	NAD-dependent malate dehydrogenase
Cluster-3128.20618_orf1	294461442|ADE76282.1 unknown [Picea sitchensis]	2.0237	0.00128535	Up	44.794	39.9	13	13	0.559512	0.700703	0.724087	1.42701	1.31987	1.26883	cytoplasm	K00387	SUOX; sulfite oxidase [EC:1.8.3.1]	map00920 Sulfur metabolism; map01100 Metabolic pathways	GO:0006725 cellular aromatic compound metabolic process; GO:0006778 porphyrin-containing compound metabolic process; GO:0006790 sulfur compound metabolic process; GO:0006807 nitrogen compound metabolic process; GO:0008152 metabolic process; GO:0009987 cellular process; GO:0010035 response to inorganic substance; GO:0010477 response to sulfur dioxide; GO:0015994 chlorophyll metabolic process; GO:0…	GO:0005622 intracellular; GO:0005623 cell; GO:0005737 cytoplasm; GO:0005739 mitochondrion; GO:0005777 peroxisome; GO:0042579 microbody; GO:0043226 organelle; GO:0043227 membrane-bounded organelle; GO:0043229 intracellular organelle; GO:0043231 intracellular membrane-bounded organelle;	GO:0003824 catalytic activity; GO:0008482 sulfite oxidase activity; GO:0016491 oxidoreductase activity; GO:0016667 oxidoreductase activity, acting on a sulfur group of donors; GO:0016670 oxidoreductase activity, acting on a sulfur group of donors, oxygen as acceptor;	PF00174; PF03404	Oxidoreductase molybdopterin binding domain; Mo-co oxidoreductase dimerisation domain	C	KOG0535	Sulfite oxidase, molybdopterin-binding component
Cluster-3128.20635_orf1	1248694618|ATG70674.1 photosensitive 1 [Hesperocyparis macrocarpa]	0.4426	0.0166	Down	64.121	20.9	9	9	1.31512	1.39988	1.14587		0.454095	0.685036	chloroplast	K11752	ribD; diaminohydroxyphosphoribosylaminopyrimidine deaminase / 5-amino-6-(5-phosphoribosylamino)uracil reductase [EC:3.5.4.26 1.1.1.193]	map00740 Riboflavin metabolism; map01100 Metabolic pathways; map01110 Biosynthesis of secondary metabolites	GO:0006139 nucleobase-containing compound metabolic process; GO:0006725 cellular aromatic compound metabolic process; GO:0006732 coenzyme metabolic process; GO:0006753 nucleoside phosphate metabolic process; GO:0006793 phosphorus metabolic process; GO:0006796 phosphate-containing compound metabolic process; GO:0006807 nitrogen compound metabolic process; GO:0006996 organelle organization; GO:0008…	GO:0005622 intracellular; GO:0005623 cell; GO:0005737 cytoplasm; GO:0009507 chloroplast; GO:0009536 plastid; GO:0043226 organelle; GO:0043227 membrane-bounded organelle; GO:0043229 intracellular organelle; GO:0043231 intracellular membrane-bounded organelle;	GO:0003824 catalytic activity; GO:0004159 dihydrouracil dehydrogenase (NAD+) activity; GO:0008703 5-amino-6-(5-phosphoribosylamino)uracil reductase activity; GO:0016491 oxidoreductase activity; GO:0016614 oxidoreductase activity, acting on CH-OH group of donors; GO:0016616 oxidoreductase activity, acting on the CH-OH group of donors, NAD or NADP as acceptor; GO:0016627 oxidoreductase activity, ac…	PF08719	Domain of unknown function (DUF1768)	F	KOG1018	Cytosine deaminase FCY1 and related enzymes
Cluster-3128.20636_orf1	116790091|ABK25498.1 unknown [Picea sitchensis]	1.6904	0.000732976	Up	14.179	53.3	5	5	0.75023	0.807471	0.672447	1.30228	1.2474	1.22018	cytoplasm	K03966	NDUFB10; NADH dehydrogenase (ubiquinone) 1 beta subcomplex subunit 10	map00190 Oxidative phosphorylation; map01100 Metabolic pathways	GO:0008152 metabolic process; GO:0009853 photorespiration; GO:0009987 cellular process; GO:0043094 cellular metabolic compound salvage; GO:0044237 cellular metabolic process;	GO:0005622 intracellular; GO:0005623 cell; GO:0005737 cytoplasm; GO:0005739 mitochondrion; GO:0005740 mitochondrial envelope; GO:0005743 mitochondrial inner membrane; GO:0005746 mitochondrial respirasome; GO:0005747 mitochondrial respiratory chain complex I; GO:0016020 membrane; GO:0019866 organelle inner membrane; GO:0030964 NADH dehydrogenase complex; GO:0031090 organelle membrane; GO:0031966 m…				C	KOG4009	NADH-ubiquinone oxidoreductase, subunit NDUFB10/PDSW
Cluster-3128.20642_orf1	731392649|XP_010651169.1 PREDICTED: serine/threonine-protein phosphatase 6 regulatory subunit 3 isoform X3 [Vitis vinifera]	0.1924	0.00326582	Down	98.506	13	8	8	1.94385	1.59931	1.48891	0.185564	0.334477	0.447893	chloroplast	K15501	PPP6R3, SAPS3; serine/threonine-protein phosphatase 6 regulatory subunit 3							D	KOG2073	SAP family cell cycle dependent phosphatase-associated protein
Cluster-3128.20649_orf1	116784310|ABK23297.1 unknown [Picea sitchensis]	1.6603	3.94616e-05	Up	29.735	84	15	14	0.734558	0.750482	0.770337	1.30029	1.23675	1.20758	mitochondria	K01803	TPI, tpiA; triosephosphate isomerase (TIM) [EC:5.3.1.1]	map00010 Glycolysis / Gluconeogenesis; map00051 Fructose and mannose metabolism; map00562 Inositol phosphate metabolism; map00710 Carbon fixation in photosynthetic organisms; map01100 Metabolic pathways; map01110 Biosynthesis of secondary metabolites; map01200 Carbon metabolism; map01230 Biosynthesis of amino acids	GO:0005975 carbohydrate metabolic process; GO:0005996 monosaccharide metabolic process; GO:0006006 glucose metabolic process; GO:0006066 alcohol metabolic process; GO:0006071 glycerol metabolic process; GO:0006081 cellular aldehyde metabolic process; GO:0006082 organic acid metabolic process; GO:0006090 pyruvate metabolic process; GO:0006091 generation of precursor metabolites and energy; GO:0006…	GO:0005576 extracellular region; GO:0005618 cell wall; GO:0005622 intracellular; GO:0005623 cell; GO:0005737 cytoplasm; GO:0005739 mitochondrion; GO:0005773 vacuole; GO:0005774 vacuolar membrane; GO:0005829 cytosol; GO:0005886 plasma membrane; GO:0005911 cell-cell junction; GO:0009506 plasmodesma; GO:0009507 chloroplast; GO:0009532 plastid stroma; GO:0009536 plastid; GO:0009570 chloroplast stroma…	GO:0003824 catalytic activity; GO:0004807 triose-phosphate isomerase activity; GO:0005488 binding; GO:0005507 copper ion binding; GO:0016853 isomerase activity; GO:0016860 intramolecular oxidoreductase activity; GO:0016861 intramolecular oxidoreductase activity, interconverting aldoses and ketoses; GO:0043167 ion binding; GO:0043169 cation binding; GO:0046872 metal ion binding; GO:0046914 transit…	PF00121	Triosephosphate isomerase	G	KOG1643	Triosephosphate isomerase
Cluster-3128.20662_orf1	116785598|ABK23787.1 unknown [Picea sitchensis]	2.0841	0.00170618	Up	22.849	35.8	6	3	0.559443	0.754161	0.631857	1.29129	1.48255	1.2807	nucleus	K02880	RP-L17e, RPL17; large subunit ribosomal protein L17e	map03010 Ribosome		GO:0005622 intracellular; GO:0005623 cell; GO:0005634 nucleus; GO:0005730 nucleolus; GO:0005737 cytoplasm; GO:0005773 vacuole; GO:0005829 cytosol; GO:0005840 ribosome; GO:0005844 polysome; GO:0005911 cell-cell junction; GO:0009506 plasmodesma; GO:0015934 large ribosomal subunit; GO:0016020 membrane; GO:0022625 cytosolic large ribosomal subunit; GO:0022626 cytosolic ribosome; GO:0030054 cell junct…	GO:0003735 structural constituent of ribosome; GO:0005198 structural molecule activity;	PF00237	Ribosomal protein L22p/L17e	J	KOG3353	60S ribosomal protein L22
Cluster-3128.20666_orf1	294463663|ADE77358.1 unknown [Picea sitchensis]	0.6163	1.72992e-05	Down	36.691	15.6	4	4	1.21067	1.27342	1.22807	0.770385	0.742791	0.774662	chloroplast	K15111	SLC25A26; solute carrier family 25 (mitochondrial S-adenosylmethionine transporter), member 26							C	KOG0768	Mitochondrial carrier protein PET8
Cluster-3128.20678_orf2	116787007|ABK24339.1 unknown [Picea sitchensis]	2.3067	0.0108325	Up	43.075	15	4	4	0.666005	0.455063		1.39273	1.24816	1.23804	vacuolar membrane	K14948	PTBP2, NPTB; polypyrimidine tract-binding protein 2		GO:0000381 regulation of alternative mRNA splicing, via spliceosome; GO:0006417 regulation of translation; GO:0007275 multicellular organism development; GO:0009791 post-embryonic development; GO:0009845 seed germination; GO:0009889 regulation of biosynthetic process; GO:0010468 regulation of gene expression; GO:0010556 regulation of macromolecule biosynthetic process; GO:0010608 posttranscriptio…	GO:0000932 P-body; GO:0005622 intracellular; GO:0005623 cell; GO:0005634 nucleus; GO:0005737 cytoplasm; GO:0032991 protein-containing complex; GO:0035770 ribonucleoprotein granule; GO:0036464 cytoplasmic ribonucleoprotein granule; GO:0043226 organelle; GO:0043227 membrane-bounded organelle; GO:0043228 non-membrane-bounded organelle; GO:0043229 intracellular organelle; GO:0043231 intracellular mem…		PF00076	RNA recognition motif. (a.k.a. RRM, RBD, or RNP domain)	A	KOG1190	Polypyrimidine tract-binding protein
Cluster-3128.20692_orf1	224286694|ACN41050.1 unknown [Picea sitchensis]	1.5429	0.00308385	Up	36.452	35.8	8	8	0.693664	0.843887	0.821939	1.17996	1.17342	1.28713	nucleus	K23570	EMC10; ER membrane protein complex subunit 10							S	KOG4827	Uncharacterized conserved protein
Cluster-3128.20701_orf1	1201304322|OVA05948.1 Glycoside hydrolase [Macleaya cordata]	0.5825	0.00529834	Down	100.32	24	15	15	1.34786	1.36547	1.07816	0.657328	0.740901	0.810286	nucleus	K00700	GBE1, glgB; 1,4-alpha-glucan branching enzyme [EC:2.4.1.18]	map00500 Starch and sucrose metabolism; map01100 Metabolic pathways; map01110 Biosynthesis of secondary metabolites	GO:0001678 cellular glucose homeostasis; GO:0005975 carbohydrate metabolic process; GO:0005976 polysaccharide metabolic process; GO:0005982 starch metabolic process; GO:0006073 cellular glucan metabolic process; GO:0008152 metabolic process; GO:0009058 biosynthetic process; GO:0009059 macromolecule biosynthetic process; GO:0009314 response to radiation; GO:0009416 response to light stimulus; GO:0…	GO:0005622 intracellular; GO:0005623 cell; GO:0005737 cytoplasm; GO:0009501 amyloplast; GO:0009507 chloroplast; GO:0009532 plastid stroma; GO:0009536 plastid; GO:0009570 chloroplast stroma; GO:0043226 organelle; GO:0043227 membrane-bounded organelle; GO:0043229 intracellular organelle; GO:0043231 intracellular membrane-bounded organelle;	GO:0003824 catalytic activity; GO:0003844 1,4-alpha-glucan branching enzyme activity; GO:0016740 transferase activity; GO:0016757 transferase activity, transferring glycosyl groups; GO:0016758 transferase activity, transferring hexosyl groups;	PF02922; PF00128; PF02806	Carbohydrate-binding module 48 (Isoamylase N-terminal domain); Alpha amylase, catalytic domain; Alpha amylase, C-terminal all-beta domain	G	KOG0470	1,4-alpha-glucan branching enzyme/starch branching enzyme II
Cluster-3128.20704_orf1	116785016|ABK23558.1 unknown [Picea sitchensis]	0.5819	0.000411362	Down	15.746	53.3	5	5	1.31971	1.33	1.14322	0.745753	0.73423	0.72708	chloroplast
Cluster-3128.20705_orf1	769799994|XP_011627063.1 putative G3BP-like protein isoform X1 [Amborella trichopoda]	0.3739	0.0245264	Down	53.583	13.8	4	4	1.36084	1.66343	0.978134	0.421609		0.575983	chloroplast				GO:0006464 cellular protein modification process; GO:0006508 proteolysis; GO:0006807 nitrogen compound metabolic process; GO:0006914 autophagy; GO:0008152 metabolic process; GO:0009056 catabolic process; GO:0009987 cellular process; GO:0016236 macroautophagy; GO:0016579 protein deubiquitination; GO:0019538 protein metabolic process; GO:0032386 regulation of intracellular transport; GO:0032879 reg…	GO:0005622 intracellular; GO:0005623 cell; GO:0005737 cytoplasm; GO:0010494 cytoplasmic stress granule; GO:0032991 protein-containing complex; GO:0035770 ribonucleoprotein granule; GO:0036464 cytoplasmic ribonucleoprotein granule; GO:0043226 organelle; GO:0043228 non-membrane-bounded organelle; GO:0043229 intracellular organelle; GO:0043232 intracellular non-membrane-bounded organelle; GO:1990861…	GO:0003676 nucleic acid binding; GO:0003723 RNA binding; GO:0003729 mRNA binding; GO:0005488 binding; GO:0043021 ribonucleoprotein complex binding; GO:0044877 protein-containing complex binding; GO:0097159 organic cyclic compound binding; GO:1901363 heterocyclic compound binding; GO:1905538 polysome binding;	PF02136; PF00076	Nuclear transport factor 2 (NTF2) domain; RNA recognition motif. (a.k.a. RRM, RBD, or RNP domain)	A	KOG0116	RasGAP SH3 binding protein rasputin, contains NTF2 and RRM domains
Cluster-3128.20720_orf1	332591483|CBL95266.1 glycerate oxidase [Pinus pinaster]	0.6656	3.60316e-05	Down	41.406	35.4	12	11	1.16586	1.24133	1.19514	0.809371	0.802408	0.785889	extracellular	K11517	HAO; (S)-2-hydroxy-acid oxidase [EC:1.1.3.15]	map00630 Glyoxylate and dicarboxylate metabolism; map01100 Metabolic pathways; map01110 Biosynthesis of secondary metabolites; map01200 Carbon metabolism; map04146 Peroxisome	GO:0002218 activation of innate immune response; GO:0002253 activation of immune response; GO:0002376 immune system process; GO:0002682 regulation of immune system process; GO:0002684 positive regulation of immune system process; GO:0006950 response to stress; GO:0006952 defense response; GO:0007154 cell communication; GO:0007165 signal transduction; GO:0008152 metabolic process; GO:0009058 biosy…	GO:0005622 intracellular; GO:0005623 cell; GO:0005737 cytoplasm; GO:0005777 peroxisome; GO:0042579 microbody; GO:0043226 organelle; GO:0043227 membrane-bounded organelle; GO:0043229 intracellular organelle; GO:0043231 intracellular membrane-bounded organelle;	GO:0003824 catalytic activity; GO:0003973 (S)-2-hydroxy-acid oxidase activity; GO:0008891 glycolate oxidase activity; GO:0016491 oxidoreductase activity; GO:0016614 oxidoreductase activity, acting on CH-OH group of donors; GO:0016899 oxidoreductase activity, acting on the CH-OH group of donors, oxygen as acceptor;	PF01070	FMN-dependent dehydrogenase	C	KOG0538	Glycolate oxidase
Cluster-3128.20724_orf1	148910189|ABR18176.1 unknown [Picea sitchensis]	1.6213	0.00245531	Up	63.495	23.3	9	9	0.841402	0.669695	0.777832	1.17553	1.25622	1.27931	cytoplasm	K06174	ABCE1, Rli1; ATP-binding cassette, sub-family E, member 1		GO:0000054 ribosomal subunit export from nucleus; GO:0006403 RNA localization; GO:0006405 RNA export from nucleus; GO:0006412 translation; GO:0006413 translational initiation; GO:0006415 translational termination; GO:0006518 peptide metabolic process; GO:0006611 protein export from nucleus; GO:0006807 nitrogen compound metabolic process; GO:0006810 transport; GO:0006886 intracellular protein tran…		GO:0000166 nucleotide binding; GO:0005215 transporter activity; GO:0005488 binding; GO:0005506 iron ion binding; GO:0005524 ATP binding; GO:0008144 drug binding; GO:0017076 purine nucleotide binding; GO:0030554 adenyl nucleotide binding; GO:0032553 ribonucleotide binding; GO:0032555 purine ribonucleotide binding; GO:0032559 adenyl ribonucleotide binding; GO:0035639 purine ribonucleoside triphosph…	PF00005	ABC transporter	A	KOG0063	RNAse L inhibitor, ABC superfamily
Cluster-3128.20728_orf1	1492081709|XP_026661538.1 diacylglycerol kinase 5-like [Phoenix dactylifera]	3.2443	0.0116852	Up	42.176	39.8	9	9	0.608376	0.25873	0.546538	1.33001	1.49883	1.75752	cytoplasm	K00901	dgkA, DGK; diacylglycerol kinase (ATP) [EC:2.7.1.107]	map00561 Glycerolipid metabolism; map00564 Glycerophospholipid metabolism; map01100 Metabolic pathways; map01110 Biosynthesis of secondary metabolites; map04070 Phosphatidylinositol signaling system						IT	KOG1169	Diacylglycerol kinase
Cluster-3128.20730_orf1	719980460|XP_010249807.1 PREDICTED: MAR-binding filament-like protein 1-1 [Nelumbo nucifera]	0.3253	0.000374476	Down	90.969	8.7	5	5	1.34086	1.42775	1.75857	0.498354	0.438437	0.536031	chloroplast					GO:0005622 intracellular; GO:0005623 cell; GO:0005634 nucleus; GO:0005737 cytoplasm; GO:0009295 nucleoid; GO:0009507 chloroplast; GO:0009532 plastid stroma; GO:0009534 chloroplast thylakoid; GO:0009535 chloroplast thylakoid membrane; GO:0009536 plastid; GO:0009579 thylakoid; GO:0016020 membrane; GO:0016363 nuclear matrix; GO:0031974 membrane-enclosed lumen; GO:0031976 plastid thylakoid; GO:003198…	GO:0003676 nucleic acid binding; GO:0003677 DNA binding; GO:0005488 binding; GO:0097159 organic cyclic compound binding; GO:1901363 heterocyclic compound binding;
Cluster-3128.20742_orf1	1201298076|OVA00957.1 Peptidase M41 [Macleaya cordata]	0.1323	0.00333542	Down	119.39	4	3	3	1.23284	1.87712	1.48469		0.250214	0.155142	plasma membrane				GO:0000003 reproduction; GO:0003006 developmental process involved in reproduction; GO:0006508 proteolysis; GO:0006807 nitrogen compound metabolic process; GO:0006996 organelle organization; GO:0007275 multicellular organism development; GO:0008152 metabolic process; GO:0009657 plastid organization; GO:0009658 chloroplast organization; GO:0009790 embryo development; GO:0009791 post-embryonic deve…	GO:0005622 intracellular; GO:0005623 cell; GO:0005737 cytoplasm; GO:0005739 mitochondrion; GO:0009507 chloroplast; GO:0009526 plastid envelope; GO:0009528 plastid inner membrane; GO:0009536 plastid; GO:0009706 chloroplast inner membrane; GO:0009941 chloroplast envelope; GO:0016020 membrane; GO:0019866 organelle inner membrane; GO:0031090 organelle membrane; GO:0031967 organelle envelope; GO:00319…	GO:0003824 catalytic activity; GO:0004176 ATP-dependent peptidase activity; GO:0008233 peptidase activity; GO:0008237 metallopeptidase activity; GO:0016462 pyrophosphatase activity; GO:0016787 hydrolase activity; GO:0016817 hydrolase activity, acting on acid anhydrides; GO:0016818 hydrolase activity, acting on acid anhydrides, in phosphorus-containing anhydrides; GO:0016887 ATPase activity; GO:00…	PF00004; PF01434	ATPase family associated with various cellular activities (AAA); Peptidase family M41	O	KOG0731	AAA+-type ATPase containing the peptidase M41 domain
Cluster-3128.20751_orf1	116781441|ABK22102.1 unknown [Picea sitchensis]	1.5269	0.0470484	Up	23.221	23.5	3	3	0.811878		0.707747	1.1823	1.3264	0.971677	cytoplasm	K00477	PHYH; phytanoyl-CoA hydroxylase [EC:1.14.11.18]	map04146 Peroxisome	GO:0008152 metabolic process; GO:0055114 oxidation-reduction process;	GO:0005623 cell; GO:0005886 plasma membrane; GO:0016020 membrane; GO:0071944 cell periphery;	GO:0003824 catalytic activity; GO:0016491 oxidoreductase activity; GO:0016705 oxidoreductase activity, acting on paired donors, with incorporation or reduction of molecular oxygen; GO:0016706 2-oxoglutarate-dependent dioxygenase activity; GO:0048244 phytanoyl-CoA dioxygenase activity; GO:0051213 dioxygenase activity;	PF05721	Phytanoyl-CoA dioxygenase (PhyH)	I	KOG3290	Peroxisomal phytanoyl-CoA hydroxylase
Cluster-3128.20753_orf1	148907029|ABR16658.1 unknown [Picea sitchensis]	1.6497	7.2282e-05	Up	44.997	65.5	23	21	0.763214	0.785735	0.715492	1.21987	1.2654	1.25029	cytoplasm	K03064	PSMC6, RPT4; 26S proteasome regulatory subunit T4	map03050 Proteasome	GO:0006355 regulation of transcription, DNA-templated; GO:0006357 regulation of transcription by RNA polymerase II; GO:0006508 proteolysis; GO:0006511 ubiquitin-dependent protein catabolic process; GO:0006807 nitrogen compound metabolic process; GO:0006950 response to stress; GO:0008152 metabolic process; GO:0009056 catabolic process; GO:0009057 macromolecule catabolic process; GO:0009889 regulat…	GO:0000502 proteasome complex; GO:0005618 cell wall; GO:0005622 intracellular; GO:0005623 cell; GO:0005634 nucleus; GO:0005730 nucleolus; GO:0005737 cytoplasm; GO:0005829 cytosol; GO:0005838 proteasome regulatory particle; GO:0005886 plasma membrane; GO:0005911 cell-cell junction; GO:0008540 proteasome regulatory particle, base subcomplex; GO:0009506 plasmodesma; GO:0016020 membrane; GO:0022624 p…	GO:0003824 catalytic activity; GO:0005488 binding; GO:0005515 protein binding; GO:0008134 transcription factor binding; GO:0016462 pyrophosphatase activity; GO:0016787 hydrolase activity; GO:0016817 hydrolase activity, acting on acid anhydrides; GO:0016818 hydrolase activity, acting on acid anhydrides, in phosphorus-containing anhydrides; GO:0016887 ATPase activity; GO:0017025 TBP-class protein b…	PF00004	ATPase family associated with various cellular activities (AAA)	O	KOG0651	26S proteasome regulatory complex, ATPase RPT4
Cluster-3128.20754_orf2	148908465|ABR17345.1 unknown [Picea sitchensis]	0.5729	0.00916193	Down	56.168	29.6	11	11	1.31348	1.32483	1.17636	0.57464	0.833425	0.777267	chloroplast	K00592	RBCMT; [ribulose-bisphosphate carboxylase]/[fructose-bisphosphate aldolase]-lysine N-methyltransferase [EC:2.1.1.127 2.1.1.259]		GO:0006464 cellular protein modification process; GO:0006479 protein methylation; GO:0006807 nitrogen compound metabolic process; GO:0008152 metabolic process; GO:0008213 protein alkylation; GO:0009987 cellular process; GO:0018022 peptidyl-lysine methylation; GO:0018023 peptidyl-lysine trimethylation; GO:0018026 peptidyl-lysine monomethylation; GO:0018193 peptidyl-amino acid modification; GO:0018…	GO:0005622 intracellular; GO:0005623 cell; GO:0005737 cytoplasm; GO:0009507 chloroplast; GO:0009532 plastid stroma; GO:0009536 plastid; GO:0009570 chloroplast stroma; GO:0043226 organelle; GO:0043227 membrane-bounded organelle; GO:0043229 intracellular organelle; GO:0043231 intracellular membrane-bounded organelle;	GO:0003824 catalytic activity; GO:0008168 methyltransferase activity; GO:0008170 N-methyltransferase activity; GO:0008276 protein methyltransferase activity; GO:0008757 S-adenosylmethionine-dependent methyltransferase activity; GO:0016278 lysine N-methyltransferase activity; GO:0016279 protein-lysine N-methyltransferase activity; GO:0016740 transferase activity; GO:0016741 transferase activity, t…	PF09273	Rubisco LSMT substrate-binding	L	KOG1337	N-methyltransferase
Cluster-3128.20764_orf1	116785313|ABK23674.1 unknown [Picea sitchensis]	1.5691	0.000182566	Up	22.155	36.2	7	7	0.757405	0.810829	0.767254	1.18114	1.28634	1.19703	cytoplasm	K02265	COX5B; cytochrome c oxidase subunit 5b	map00190 Oxidative phosphorylation; map01100 Metabolic pathways	GO:0006091 generation of precursor metabolites and energy; GO:0006119 oxidative phosphorylation; GO:0006123 mitochondrial electron transport, cytochrome c to oxygen; GO:0006139 nucleobase-containing compound metabolic process; GO:0006163 purine nucleotide metabolic process; GO:0006164 purine nucleotide biosynthetic process; GO:0006725 cellular aromatic compound metabolic process; GO:0006753 nucle…	GO:0005622 intracellular; GO:0005623 cell; GO:0005737 cytoplasm; GO:0005739 mitochondrion; GO:0005740 mitochondrial envelope; GO:0005743 mitochondrial inner membrane; GO:0005746 mitochondrial respirasome; GO:0005751 mitochondrial respiratory chain complex IV; GO:0016020 membrane; GO:0019866 organelle inner membrane; GO:0031090 organelle membrane; GO:0031966 mitochondrial membrane; GO:0031967 orga…		PF01215	Cytochrome c oxidase subunit Vb	C	KOG3352	Cytochrome c oxidase, subunit Vb/COX4
Cluster-3128.20768_orf1	116790100|ABK25501.1 unknown [Picea sitchensis]	1.5943	0.002749	Up	14.242	45.8	4	4	0.715555	0.760098	0.837103	1.10143	1.30984	1.27598	cytoplasm				GO:0001101 response to acid chemical; GO:0006950 response to stress; GO:0006979 response to oxidative stress; GO:0007568 aging; GO:0009611 response to wounding; GO:0009719 response to endogenous stimulus; GO:0009725 response to hormone; GO:0009753 response to jasmonic acid; GO:0010033 response to organic substance; GO:0032502 developmental process; GO:0042221 response to chemical; GO:0050896 resp…	GO:0005622 intracellular; GO:0005623 cell; GO:0005737 cytoplasm; GO:0009507 chloroplast; GO:0009536 plastid; GO:0043226 organelle; GO:0043227 membrane-bounded organelle; GO:0043229 intracellular organelle; GO:0043231 intracellular membrane-bounded organelle;	GO:0003824 catalytic activity; GO:0004792 thiosulfate sulfurtransferase activity; GO:0016740 transferase activity; GO:0016782 transferase activity, transferring sulfur-containing groups; GO:0016783 sulfurtransferase activity;	PF00581	Rhodanese-like domain	P	KOG1530	Rhodanese-related sulfurtransferase
Cluster-3128.20791_orf2	116792724|ABK26470.1 unknown [Picea sitchensis]	3.759	0.00890625	Up	38.955	39.5	11	11	0.604324	0.432761	0.223681	1.69846	1.49136	1.54941	nucleus	K18551	SDT1; pyrimidine and pyridine-specific 5'-nucleotidase [EC:3.1.3.-]	map00760 Nicotinate and nicotinamide metabolism				PF13242	HAD-hyrolase-like	S	KOG3109	Haloacid dehalogenase-like hydrolase
Cluster-3128.20805_orf1	294464762|ADE77887.1 unknown [Picea sitchensis]	0.4974	0.000438172	Down	29.718	39.6	8	6	1.3314	1.44359	1.23182	0.727868	0.629471	0.635847	cytoplasm	K00940	ndk, NME; nucleoside-diphosphate kinase [EC:2.7.4.6]	map00230 Purine metabolism; map00240 Pyrimidine metabolism; map01100 Metabolic pathways; map01110 Biosynthesis of secondary metabolites; map04016 MAPK signaling pathway - plant	GO:0000302 response to reactive oxygen species; GO:0006139 nucleobase-containing compound metabolic process; GO:0006165 nucleoside diphosphate phosphorylation; GO:0006725 cellular aromatic compound metabolic process; GO:0006753 nucleoside phosphate metabolic process; GO:0006793 phosphorus metabolic process; GO:0006796 phosphate-containing compound metabolic process; GO:0006807 nitrogen compound m…	GO:0005622 intracellular; GO:0005623 cell; GO:0005634 nucleus; GO:0005737 cytoplasm; GO:0009507 chloroplast; GO:0009526 plastid envelope; GO:0009532 plastid stroma; GO:0009536 plastid; GO:0009570 chloroplast stroma; GO:0009579 thylakoid; GO:0009941 chloroplast envelope; GO:0031967 organelle envelope; GO:0031975 envelope; GO:0043226 organelle; GO:0043227 membrane-bounded organelle; GO:0043229 intr…	GO:0003824 catalytic activity; GO:0004550 nucleoside diphosphate kinase activity; GO:0016301 kinase activity; GO:0016740 transferase activity; GO:0016772 transferase activity, transferring phosphorus-containing groups; GO:0016776 phosphotransferase activity, phosphate group as acceptor; GO:0019205 nucleobase-containing compound kinase activity;	PF00334	Nucleoside diphosphate kinase	F	KOG0888	Nucleoside diphosphate kinase
Cluster-3128.20810_orf1	823227908|XP_012446728.1 PREDICTED: endoplasmic reticulum-Golgi intermediate compartment protein 3-like [Gossypium raimondii]	1.856	0.000532637	Up	44.424	26.9	10	10	0.65754	0.670889	0.772385	1.37423	1.22082	1.30414	plasma membrane	K20367	ERGIC3, ERV46; endoplasmic reticulum-Golgi intermediate compartment protein 3					PF13850	Endoplasmic Reticulum-Golgi Intermediate Compartment (ERGIC)	U	KOG2667	COPII vesicle protein
Cluster-3128.20817_orf1	224286774|ACN41090.1 unknown [Picea sitchensis]	0.3267	0.000553069	Down	46.768	27.2	8	8	1.42756	1.7001	1.39494	0.426458	0.467749	0.583193	nucleus	K01597	MVD, mvaD; diphosphomevalonate decarboxylase [EC:4.1.1.33]	map00900 Terpenoid backbone biosynthesis; map01100 Metabolic pathways; map01110 Biosynthesis of secondary metabolites	GO:0006066 alcohol metabolic process; GO:0006084 acetyl-CoA metabolic process; GO:0006139 nucleobase-containing compound metabolic process; GO:0006163 purine nucleotide metabolic process; GO:0006464 cellular protein modification process; GO:0006486 protein glycosylation; GO:0006487 protein N-linked glycosylation; GO:0006488 dolichol-linked oligosaccharide biosynthetic process; GO:0006489 dolichyl…	GO:0005622 intracellular; GO:0005623 cell; GO:0005737 cytoplasm; GO:0005777 peroxisome; GO:0005829 cytosol; GO:0042579 microbody; GO:0043226 organelle; GO:0043227 membrane-bounded organelle; GO:0043229 intracellular organelle; GO:0043231 intracellular membrane-bounded organelle;	GO:0003824 catalytic activity; GO:0004163 diphosphomevalonate decarboxylase activity; GO:0005488 binding; GO:0005515 protein binding; GO:0016829 lyase activity; GO:0016830 carbon-carbon lyase activity; GO:0016831 carboxy-lyase activity; GO:0030544 Hsp70 protein binding; GO:0031072 heat shock protein binding; GO:0042802 identical protein binding; GO:0042803 protein homodimerization activity; GO:00…			I	KOG2833	Mevalonate pyrophosphate decarboxylase
Cluster-3128.20818_orf1	148907726|ABR16990.1 unknown [Picea sitchensis]	1.9738	0.0297707	Up	29.36	37.1	7	7	0.671067	0.916561	0.430006	1.31004	1.32374	1.34859	nucleus	K03809	wrbA; NAD(P)H dehydrogenase (quinone) [EC:1.6.5.2]	map00130 Ubiquinone and other terpenoid-quinone biosynthesis; map01100 Metabolic pathways; map01110 Biosynthesis of secondary metabolites	GO:0008152 metabolic process; GO:0055114 oxidation-reduction process;	GO:0005622 intracellular; GO:0005623 cell; GO:0005737 cytoplasm; GO:0005886 plasma membrane; GO:0016020 membrane; GO:0071944 cell periphery;	GO:0000166 nucleotide binding; GO:0003824 catalytic activity; GO:0003955 NAD(P)H dehydrogenase (quinone) activity; GO:0005488 binding; GO:0010181 FMN binding; GO:0016491 oxidoreductase activity; GO:0016651 oxidoreductase activity, acting on NAD(P)H; GO:0016655 oxidoreductase activity, acting on NAD(P)H, quinone or similar compound as acceptor; GO:0032553 ribonucleotide binding; GO:0036094 small m…	PF03358	NADPH-dependent FMN reductase	S	KOG3135	1,4-benzoquinone reductase-like; Trp repressor binding protein-like/protoplast-secreted protein
Cluster-3128.20819_orf1	1137193266|OMO66026.1 Alcohol dehydrogenase superfamily, zinc-type [Corchorus capsularis]	2.2878	0.0175969	Up	35.805	39.7	8	8	0.886299	0.522336	0.416304	1.4638	1.37657	1.33469	cytoplasm	K00224	CEQORH; chloroplastic oxoene reductase [EC:1.3.1.-]	map00592 alpha-Linolenic acid metabolism; map01110 Biosynthesis of secondary metabolites		GO:0005622 intracellular; GO:0005623 cell; GO:0005737 cytoplasm; GO:0005773 vacuole; GO:0005886 plasma membrane; GO:0009507 chloroplast; GO:0009526 plastid envelope; GO:0009534 chloroplast thylakoid; GO:0009535 chloroplast thylakoid membrane; GO:0009536 plastid; GO:0009579 thylakoid; GO:0009941 chloroplast envelope; GO:0016020 membrane; GO:0031967 organelle envelope; GO:0031975 envelope; GO:00319…		PF08240; PF13602	Alcohol dehydrogenase GroES-like domain; Zinc-binding dehydrogenase	C	KOG1198	Zinc-binding oxidoreductase
Cluster-3128.20822_orf1	720078909|XP_010241497.1 PREDICTED: probable succinate--CoA ligase [ADP-forming] subunit alpha, mitochondrial [Nelumbo nucifera]	1.5156	8.90581e-05	Up	38.074	33.7	11	11	0.768532	0.784475	0.832072	1.22821	1.20197	1.18474	cytoplasm	K01899	LSC1; succinyl-CoA synthetase alpha subunit [EC:6.2.1.4 6.2.1.5]	map00020 Citrate cycle (TCA cycle); map00640 Propanoate metabolism; map01100 Metabolic pathways; map01110 Biosynthesis of secondary metabolites; map01200 Carbon metabolism	GO:0006082 organic acid metabolic process; GO:0006091 generation of precursor metabolites and energy; GO:0006099 tricarboxylic acid cycle; GO:0006101 citrate metabolic process; GO:0006104 succinyl-CoA metabolic process; GO:0006105 succinate metabolic process; GO:0006139 nucleobase-containing compound metabolic process; GO:0006163 purine nucleotide metabolic process; GO:0006637 acyl-CoA metabolic …	GO:0005622 intracellular; GO:0005623 cell; GO:0005737 cytoplasm; GO:0005739 mitochondrion; GO:0005759 mitochondrial matrix; GO:0031974 membrane-enclosed lumen; GO:0043226 organelle; GO:0043227 membrane-bounded organelle; GO:0043229 intracellular organelle; GO:0043231 intracellular membrane-bounded organelle; GO:0043233 organelle lumen; GO:0070013 intracellular organelle lumen;	GO:0003824 catalytic activity; GO:0004774 succinate-CoA ligase activity; GO:0004775 succinate-CoA ligase (ADP-forming) activity; GO:0004776 succinate-CoA ligase (GDP-forming) activity; GO:0016874 ligase activity; GO:0016877 ligase activity, forming carbon-sulfur bonds; GO:0016878 acid-thiol ligase activity;	PF02629; PF00549	CoA binding domain; CoA-ligase	C	KOG1255	Succinyl-CoA synthetase, alpha subunit
Cluster-3128.20834_orf1	743777393|XP_010919128.1 CAAX prenyl protease 1 homolog [Elaeis guineensis]	1.5875	0.0252864	Up	50.126	32.4	11	11	0.658938	0.887	0.772873	0.994496	1.3356	1.35109	cytoplasm	K06013	STE24; STE24 endopeptidase [EC:3.4.24.84]	map00900 Terpenoid backbone biosynthesis	GO:0006508 proteolysis; GO:0006807 nitrogen compound metabolic process; GO:0008152 metabolic process; GO:0009987 cellular process; GO:0010467 gene expression; GO:0016485 protein processing; GO:0019538 protein metabolic process; GO:0043170 macromolecule metabolic process; GO:0044237 cellular metabolic process; GO:0044238 primary metabolic process; GO:0044260 cellular macromolecule metabolic proces…	GO:0005622 intracellular; GO:0005623 cell; GO:0005737 cytoplasm; GO:0005773 vacuole; GO:0005783 endoplasmic reticulum; GO:0005789 endoplasmic reticulum membrane; GO:0012505 endomembrane system; GO:0016020 membrane; GO:0016021 integral component of membrane; GO:0030176 integral component of endoplasmic reticulum membrane; GO:0031224 intrinsic component of membrane; GO:0031227 intrinsic component o…	GO:0003824 catalytic activity; GO:0004175 endopeptidase activity; GO:0004222 metalloendopeptidase activity; GO:0008233 peptidase activity; GO:0008237 metallopeptidase activity; GO:0016787 hydrolase activity; GO:0070011 peptidase activity, acting on L-amino acid peptides; GO:0140096 catalytic activity, acting on a protein;	PF01435	Peptidase family M48	O	KOG2719	Metalloprotease
Cluster-3128.20844_orf1	1557870429|RWR91921.1 acetolactate synthase small subunit 2, chloroplastic [Cinnamomum micranthum f. kanehirae]	2.0408	0.000271919	Up	55.908	28.4	12	12	0.68481	0.628168	0.660183	1.47946	1.23261	1.31477	chloroplast	K01653	E2.2.1.6S, ilvH, ilvN; acetolactate synthase I/III small subunit [EC:2.2.1.6]	map00290 Valine, leucine and isoleucine biosynthesis; map00650 Butanoate metabolism; map00660 C5-Branched dibasic acid metabolism; map00770 Pantothenate and CoA biosynthesis; map01100 Metabolic pathways; map01110 Biosynthesis of secondary metabolites; map01210 2-Oxocarboxylic acid metabolism; map01230 Biosynthesis of amino acids	GO:0006082 organic acid metabolic process; GO:0006520 cellular amino acid metabolic process; GO:0006549 isoleucine metabolic process; GO:0006551 leucine metabolic process; GO:0006573 valine metabolic process; GO:0006807 nitrogen compound metabolic process; GO:0008152 metabolic process; GO:0008652 cellular amino acid biosynthetic process; GO:0009058 biosynthetic process; GO:0009081 branched-chain …	GO:0005622 intracellular; GO:0005623 cell; GO:0005737 cytoplasm; GO:0005777 peroxisome; GO:0005829 cytosol; GO:0005948 acetolactate synthase complex; GO:0009507 chloroplast; GO:0009536 plastid; GO:0032991 protein-containing complex; GO:0042579 microbody; GO:0043226 organelle; GO:0043227 membrane-bounded organelle; GO:0043229 intracellular organelle; GO:0043231 intracellular membrane-bounded organ…	GO:0003824 catalytic activity; GO:0003984 acetolactate synthase activity; GO:0005488 binding; GO:0005515 protein binding; GO:0016740 transferase activity; GO:0016744 transferase activity, transferring aldehyde or ketonic groups; GO:0043621 protein self-association;	PF13710	ACT domain	E	KOG2663	Acetolactate synthase, small subunit
Cluster-3128.20852_orf1	116780094|ABK21549.1 unknown [Picea sitchensis]	0.5848	0.00399216	Down	38.117	13.2	3	3	1.30446	1.12571	1.16722		0.669576	0.733033	nucleus
Cluster-3128.2086_orf1	294461018|ADE76078.1 unknown [Picea sitchensis]	0.1726	0.00039032	Down	34.885	18.9	4	4	1.80456	1.62109	1.69117	0.348194	0.325329	0.209656	chloroplast							PF07837	Formiminotransferase domain, N-terminal subdomain
Cluster-3128.20870_orf1	116786468|ABK24117.1 unknown [Picea sitchensis]	2.1501	0.0104268	Up	39.5	47	10	10	0.65488	0.794528	0.45529	1.22452	1.37515	1.49564	mitochondria							PF00013	KH domain	S	KOG1677	CCCH-type Zn-finger protein
Cluster-3128.20885_orf1	116786296|ABK24055.1 unknown [Picea sitchensis]	0.1966	2.39843e-06	Down	32.828	56	11	11	1.59248	1.61505	1.80677	0.329492	0.333049	0.323155	chloroplast	K11294	NCL, NSR1; nucleolin		GO:0001101 response to acid chemical; GO:0002376 immune system process; GO:0006950 response to stress; GO:0006952 defense response; GO:0006955 immune response; GO:0009266 response to temperature stimulus; GO:0009409 response to cold; GO:0009628 response to abiotic stimulus; GO:0009631 cold acclimation; GO:0009719 response to endogenous stimulus; GO:0009725 response to hormone; GO:0009737 response…	GO:0005622 intracellular; GO:0005623 cell; GO:0005737 cytoplasm; GO:0009507 chloroplast; GO:0009526 plastid envelope; GO:0009532 plastid stroma; GO:0009534 chloroplast thylakoid; GO:0009535 chloroplast thylakoid membrane; GO:0009536 plastid; GO:0009570 chloroplast stroma; GO:0009579 thylakoid; GO:0009941 chloroplast envelope; GO:0010319 stromule; GO:0016020 membrane; GO:0031967 organelle envelope…	GO:0003676 nucleic acid binding; GO:0003723 RNA binding; GO:0003727 single-stranded RNA binding; GO:0003729 mRNA binding; GO:0005488 binding; GO:0008187 poly-pyrimidine tract binding; GO:0008266 poly(U) RNA binding; GO:0097159 organic cyclic compound binding; GO:1901363 heterocyclic compound binding;	PF00076	RNA recognition motif. (a.k.a. RRM, RBD, or RNP domain)	A	KOG0118	FOG: RRM domain
Cluster-3128.20886_orf1	148909512|ABR17852.1 unknown [Picea sitchensis]	0.476	0.00213492	Down	42.397	20.3	5	5	1.36081	1.55635		0.738382	0.639265	0.705196	chloroplast	K01265	map; methionyl aminopeptidase [EC:3.4.11.18]		GO:0001101 response to acid chemical; GO:0006464 cellular protein modification process; GO:0006807 nitrogen compound metabolic process; GO:0008152 metabolic process; GO:0009719 response to endogenous stimulus; GO:0009725 response to hormone; GO:0009737 response to abscisic acid; GO:0009987 cellular process; GO:0010033 response to organic substance; GO:0019538 protein metabolic process; GO:0031365…	GO:0005622 intracellular; GO:0005623 cell; GO:0005737 cytoplasm; GO:0009507 chloroplast; GO:0009536 plastid; GO:0043226 organelle; GO:0043227 membrane-bounded organelle; GO:0043229 intracellular organelle; GO:0043231 intracellular membrane-bounded organelle;		PF00557	Metallopeptidase family M24	O	KOG2738	Putative methionine aminopeptidase
Cluster-3128.20887_orf1	769814000|XP_011622758.1 methylenetetrahydrofolate reductase 1-like [Amborella trichopoda]	2.1287	0.00479863	Up	67.057	40	16	16	0.619998	0.789886	0.507872	1.48516	1.26968	1.3274	cytoplasm	K00297	metF, MTHFR; methylenetetrahydrofolate reductase (NADPH) [EC:1.5.1.20]	map00670 One carbon pool by folate; map01100 Metabolic pathways; map01200 Carbon metabolism	GO:0006730 one-carbon metabolic process; GO:0008152 metabolic process; GO:0009987 cellular process; GO:0044237 cellular metabolic process; GO:0044281 small molecule metabolic process; GO:0055114 oxidation-reduction process;	GO:0005622 intracellular; GO:0005623 cell; GO:0005737 cytoplasm; GO:0005829 cytosol;	GO:0003824 catalytic activity; GO:0004489 methylenetetrahydrofolate reductase (NAD(P)H) activity; GO:0016491 oxidoreductase activity; GO:0016645 oxidoreductase activity, acting on the CH-NH group of donors; GO:0016646 oxidoreductase activity, acting on the CH-NH group of donors, NAD or NADP as acceptor;	PF02219	Methylenetetrahydrofolate reductase	E	KOG0564	5,10-methylenetetrahydrofolate reductase
Cluster-3128.20891_orf1	116785123|ABK23603.1 unknown [Picea sitchensis]	1.94	8.12164e-05	Up	16.349	54.1	8	5	0.685104	0.724176	0.631544	1.33026	1.29879	1.33013	cytoplasm	K02966	RP-S19e, RPS19; small subunit ribosomal protein S19e	map03010 Ribosome	GO:0000028 ribosomal small subunit assembly; GO:0006996 organelle organization; GO:0009987 cellular process; GO:0016043 cellular component organization; GO:0022607 cellular component assembly; GO:0022613 ribonucleoprotein complex biogenesis; GO:0022618 ribonucleoprotein complex assembly; GO:0034622 cellular protein-containing complex assembly; GO:0042254 ribosome biogenesis; GO:0042255 ribosome a…	GO:0005622 intracellular; GO:0005623 cell; GO:0005737 cytoplasm; GO:0005829 cytosol; GO:0005840 ribosome; GO:0015935 small ribosomal subunit; GO:0022626 cytosolic ribosome; GO:0022627 cytosolic small ribosomal subunit; GO:0032991 protein-containing complex; GO:0043226 organelle; GO:0043228 non-membrane-bounded organelle; GO:0043229 intracellular organelle; GO:0043232 intracellular non-membrane-bo…	GO:0003735 structural constituent of ribosome; GO:0005198 structural molecule activity;			J	KOG3411	40S ribosomal protein S19
Cluster-3128.20919_orf1	148909658|ABR17920.1 unknown [Picea sitchensis]	1.8757	9.30852e-05	Up	75.125	50.9	24	24	0.65622	0.702099	0.728153	1.35123	1.32148	1.24081	chloroplast	K01262	pepP; Xaa-Pro aminopeptidase [EC:3.4.11.9]		GO:0006508 proteolysis; GO:0006807 nitrogen compound metabolic process; GO:0006810 transport; GO:0008152 metabolic process; GO:0009914 hormone transport; GO:0009926 auxin polar transport; GO:0010817 regulation of hormone levels; GO:0019538 protein metabolic process; GO:0043170 macromolecule metabolic process; GO:0044238 primary metabolic process; GO:0051179 localization; GO:0051234 establishment …	GO:0005622 intracellular; GO:0005623 cell; GO:0005737 cytoplasm; GO:0005829 cytosol; GO:0005886 plasma membrane; GO:0016020 membrane; GO:0071944 cell periphery;	GO:0003824 catalytic activity; GO:0004177 aminopeptidase activity; GO:0005488 binding; GO:0008144 drug binding; GO:0008233 peptidase activity; GO:0008238 exopeptidase activity; GO:0008270 zinc ion binding; GO:0010013 N-1-naphthylphthalamic acid binding; GO:0016787 hydrolase activity; GO:0030145 manganese ion binding; GO:0031406 carboxylic acid binding; GO:0033218 amide binding; GO:0033293 monocar…	PF01321; PF00557	Creatinase/Prolidase N-terminal domain; Metallopeptidase family M24	E	KOG2413	Xaa-Pro aminopeptidase
Cluster-3128.20922_orf1	116783046|ABK22774.1 unknown [Picea sitchensis]	0.3335	0.00160586	Down	21.291	16.8	4	4	1.66715	1.65542	1.17674	0.589852	0.458418	0.452427	chloroplast					GO:0005622 intracellular; GO:0005623 cell; GO:0005737 cytoplasm; GO:0009507 chloroplast; GO:0009534 chloroplast thylakoid; GO:0009535 chloroplast thylakoid membrane; GO:0009536 plastid; GO:0009579 thylakoid; GO:0016020 membrane; GO:0031976 plastid thylakoid; GO:0031984 organelle subcompartment; GO:0034357 photosynthetic membrane; GO:0042651 thylakoid membrane; GO:0043226 organelle; GO:0043227 mem…		PF14159	Domain of unknown function (DUF4308)
Cluster-3128.20923_orf1	720054628|XP_010273118.1 PREDICTED: K(+) efflux antiporter 2, chloroplastic-like [Nelumbo nucifera]	0.1198	0.000296526	Down	144.63	15.7	14	14	1.72135	1.39819	1.51073		0.166081	0.20365	plasma membrane				GO:0006810 transport; GO:0006811 ion transport; GO:0006812 cation transport; GO:0006813 potassium ion transport; GO:0006996 organelle organization; GO:0009657 plastid organization; GO:0009658 chloroplast organization; GO:0009987 cellular process; GO:0010109 regulation of photosynthesis; GO:0015672 monovalent inorganic cation transport; GO:0016043 cellular component organization; GO:0019222 regula…	GO:0005622 intracellular; GO:0005623 cell; GO:0005737 cytoplasm; GO:0009507 chloroplast; GO:0009526 plastid envelope; GO:0009536 plastid; GO:0009941 chloroplast envelope; GO:0016020 membrane; GO:0031090 organelle membrane; GO:0031967 organelle envelope; GO:0031969 chloroplast membrane; GO:0031975 envelope; GO:0042170 plastid membrane; GO:0043226 organelle; GO:0043227 membrane-bounded organelle; G…	GO:0005215 transporter activity; GO:0005451 monovalent cation:proton antiporter activity; GO:0008324 cation transmembrane transporter activity; GO:0015075 ion transmembrane transporter activity; GO:0015077 monovalent inorganic cation transmembrane transporter activity; GO:0015078 proton transmembrane transporter activity; GO:0015079 potassium ion transmembrane transporter activity; GO:0015291 sec…	PF02254	TrkA-N domain	P	KOG1650	Predicted K+/H+-antiporter
Cluster-3128.20931_orf1	148906096|ABR16207.1 unknown [Picea sitchensis]	0.3905	0.0003682	Down	44.434	22.1	7	7	1.27523	1.3844	1.65551	0.599187	0.53866	0.547016	mitochondria				GO:0006464 cellular protein modification process; GO:0006807 nitrogen compound metabolic process; GO:0008152 metabolic process; GO:0009987 cellular process; GO:0016567 protein ubiquitination; GO:0019538 protein metabolic process; GO:0032446 protein modification by small protein conjugation; GO:0036211 protein modification process; GO:0043170 macromolecule metabolic process; GO:0043412 macromolecu…	GO:0005622 intracellular; GO:0005623 cell; GO:0005737 cytoplasm; GO:0009368 endopeptidase Clp complex; GO:0009507 chloroplast; GO:0009532 plastid stroma; GO:0009536 plastid; GO:0009570 chloroplast stroma; GO:0009840 chloroplastic endopeptidase Clp complex; GO:0032991 protein-containing complex; GO:0043226 organelle; GO:0043227 membrane-bounded organelle; GO:0043229 intracellular organelle; GO:004…	GO:0003824 catalytic activity; GO:0004842 ubiquitin-protein transferase activity; GO:0016740 transferase activity; GO:0019787 ubiquitin-like protein transferase activity; GO:0140096 catalytic activity, acting on a protein;	PF08755	Hemimethylated DNA-binding protein YccV like
Cluster-3128.20934_orf1	294460678|ADE75913.1 unknown [Picea sitchensis]	2.4825	0.000364974	Up	26.19	22.2	5	5	0.578847	0.55791	0.586134	1.45626	1.22039	1.60046	chloroplast	K14009	BCAP31, BAP31; B-cell receptor-associated protein 31	map04141 Protein processing in endoplasmic reticulum	GO:0000003 reproduction; GO:0006810 transport; GO:0006873 cellular ion homeostasis; GO:0006874 cellular calcium ion homeostasis; GO:0006875 cellular metal ion homeostasis; GO:0006888 endoplasmic reticulum to Golgi vesicle-mediated transport; GO:0007154 cell communication; GO:0007165 signal transduction; GO:0007204 positive regulation of cytosolic calcium ion concentration; GO:0007276 gamete gener…	GO:0000139 Golgi membrane; GO:0005622 intracellular; GO:0005623 cell; GO:0005737 cytoplasm; GO:0005783 endoplasmic reticulum; GO:0005789 endoplasmic reticulum membrane; GO:0005794 Golgi apparatus; GO:0005795 Golgi stack; GO:0005811 lipid droplet; GO:0005886 plasma membrane; GO:0005887 integral component of plasma membrane; GO:0012505 endomembrane system; GO:0016020 membrane; GO:0016021 integral c…	GO:0005102 signaling receptor binding; GO:0005488 binding; GO:0005515 protein binding; GO:0042287 MHC protein binding; GO:0042288 MHC class I protein binding; GO:0044877 protein-containing complex binding;			V	KOG1962	B-cell receptor-associated protein and related proteins
Cluster-3128.20935_orf1	1333138825|XP_023544274.1 leucine--tRNA ligase, chloroplastic/mitochondrial [Cucurbita pepo subsp. pepo]	0.2321	0.00167594	Down	116	24.7	17	17	2.05521	1.20212	1.61257	0.467565	0.332465	0.330079	cytoplasm	K01869	LARS, leuS; leucyl-tRNA synthetase [EC:6.1.1.4]	map00970 Aminoacyl-tRNA biosynthesis	GO:0000003 reproduction; GO:0003006 developmental process involved in reproduction; GO:0006082 organic acid metabolic process; GO:0006139 nucleobase-containing compound metabolic process; GO:0006399 tRNA metabolic process; GO:0006412 translation; GO:0006418 tRNA aminoacylation for protein translation; GO:0006429 leucyl-tRNA aminoacylation; GO:0006518 peptide metabolic process; GO:0006520 cellular…	GO:0005622 intracellular; GO:0005623 cell; GO:0005737 cytoplasm; GO:0005739 mitochondrion; GO:0009507 chloroplast; GO:0009532 plastid stroma; GO:0009536 plastid; GO:0009570 chloroplast stroma; GO:0043226 organelle; GO:0043227 membrane-bounded organelle; GO:0043229 intracellular organelle; GO:0043231 intracellular membrane-bounded organelle;	GO:0003824 catalytic activity; GO:0004812 aminoacyl-tRNA ligase activity; GO:0004823 leucine-tRNA ligase activity; GO:0016874 ligase activity; GO:0016875 ligase activity, forming carbon-oxygen bonds; GO:0140098 catalytic activity, acting on RNA; GO:0140101 catalytic activity, acting on a tRNA;	PF13603; PF08264	Leucyl-tRNA synthetase, Domain 2; Anticodon-binding domain of tRNA	J	KOG0435	Leucyl-tRNA synthetase
Cluster-3128.20942_orf1	148909277|ABR17738.1 unknown [Picea sitchensis]	0.5696	3.22017e-05	Down	42.089	38.8	13	13	1.26481	1.24251	1.31538	0.756768	0.714112	0.706427	chloroplast	K12502	VTE3, APG1; MPBQ/MSBQ methyltransferase [EC:2.1.1.295]	map00130 Ubiquinone and other terpenoid-quinone biosynthesis; map01100 Metabolic pathways; map01110 Biosynthesis of secondary metabolites	GO:0008152 metabolic process; GO:0032259 methylation;	GO:0005622 intracellular; GO:0005623 cell; GO:0005737 cytoplasm;	GO:0003824 catalytic activity; GO:0008168 methyltransferase activity; GO:0008757 S-adenosylmethionine-dependent methyltransferase activity; GO:0016740 transferase activity; GO:0016741 transferase activity, transferring one-carbon groups;	PF08241	Methyltransferase domain	H	KOG1540	Ubiquinone biosynthesis methyltransferase COQ5
Cluster-3128.20946_orf1	148908321|ABR17274.1 unknown [Picea sitchensis]	1.6554	0.00471866	Up	37.012	24.9	6	4	0.67021	0.83253	0.756785	1.09857	1.29285	1.34906	chloroplast	K01904	4CL; 4-coumarate--CoA ligase [EC:6.2.1.12]	map00130 Ubiquinone and other terpenoid-quinone biosynthesis; map00940 Phenylpropanoid biosynthesis; map01100 Metabolic pathways; map01110 Biosynthesis of secondary metabolites	GO:0006082 organic acid metabolic process; GO:0008152 metabolic process; GO:0009058 biosynthetic process; GO:0009694 jasmonic acid metabolic process; GO:0009695 jasmonic acid biosynthetic process; GO:0009987 cellular process; GO:0010817 regulation of hormone levels; GO:0016053 organic acid biosynthetic process; GO:0019752 carboxylic acid metabolic process; GO:0032787 monocarboxylic acid metabolic…	GO:0005622 intracellular; GO:0005623 cell; GO:0005737 cytoplasm; GO:0005777 peroxisome; GO:0042579 microbody; GO:0043226 organelle; GO:0043227 membrane-bounded organelle; GO:0043229 intracellular organelle; GO:0043231 intracellular membrane-bounded organelle;	GO:0003824 catalytic activity; GO:0004321 fatty-acyl-CoA synthase activity; GO:0016408 C-acyltransferase activity; GO:0016740 transferase activity; GO:0016746 transferase activity, transferring acyl groups; GO:0016747 transferase activity, transferring acyl groups other than amino-acyl groups;			I	KOG1176	Acyl-CoA synthetase
Cluster-3128.20947_orf1	116785522|ABK23757.1 unknown [Picea sitchensis]	0.6337	0.00032252	Down	34.88	47.3	10	7	1.13391	1.27472	1.26403	0.787051	0.78218	0.758109	cytoskeleton							PF00248	Aldo/keto reductase family	C	KOG1575	Voltage-gated shaker-like K+ channel, subunit beta/KCNAB
Cluster-3128.20957_orf1	586746678|XP_006850677.1 calcium-transporting ATPase 4, endoplasmic reticulum-type [Amborella trichopoda]	2.1638	0.0148125	Up	99.241	13.5	7	7	0.546216	0.631453		1.03711	1.27452	1.51069	plasma membrane	K01537	ATP2C; P-type Ca2+ transporter type 2C [EC:7.2.2.10]		GO:0006810 transport; GO:0006811 ion transport; GO:0006812 cation transport; GO:0006816 calcium ion transport; GO:0010035 response to inorganic substance; GO:0010038 response to metal ion; GO:0010042 response to manganese ion; GO:0030001 metal ion transport; GO:0034220 ion transmembrane transport; GO:0042221 response to chemical; GO:0046686 response to cadmium ion; GO:0050896 response to stimulus…	GO:0005622 intracellular; GO:0005623 cell; GO:0005737 cytoplasm; GO:0005773 vacuole; GO:0005774 vacuolar membrane; GO:0005783 endoplasmic reticulum; GO:0005789 endoplasmic reticulum membrane; GO:0005886 plasma membrane; GO:0012505 endomembrane system; GO:0016020 membrane; GO:0016021 integral component of membrane; GO:0030176 integral component of endoplasmic reticulum membrane; GO:0031090 organel…	GO:0003824 catalytic activity; GO:0005215 transporter activity; GO:0005388 calcium transmembrane transporter activity, phosphorylative mechanism; GO:0008324 cation transmembrane transporter activity; GO:0015075 ion transmembrane transporter activity; GO:0015085 calcium ion transmembrane transporter activity; GO:0015318 inorganic molecular entity transmembrane transporter activity; GO:0015399 prim…	PF00690; PF00702	Cation transporter/ATPase, N-terminus; haloacid dehalogenase-like hydrolase	P	KOG0202	Ca2+ transporting ATPase
Cluster-3128.20972_orf1	1344100731|PPD75235.1 hypothetical protein GOBAR_DD27829 [Gossypium barbadense]	1.9688	0.000104355	Up	41.52	38	9	9	0.67841	0.702299	0.640311	1.41953	1.27075	1.2887	mitochondria	K14977	ylbA, UGHY; (S)-ureidoglycine aminohydrolase [EC:3.5.3.26]	map00230 Purine metabolism; map01100 Metabolic pathways	GO:0000255 allantoin metabolic process; GO:0000256 allantoin catabolic process; GO:0006139 nucleobase-containing compound metabolic process; GO:0006144 purine nucleobase metabolic process; GO:0006145 purine nucleobase catabolic process; GO:0006355 regulation of transcription, DNA-templated; GO:0006725 cellular aromatic compound metabolic process; GO:0006807 nitrogen compound metabolic process; GO…		GO:0003700 DNA-binding transcription factor activity; GO:0003824 catalytic activity; GO:0016787 hydrolase activity; GO:0016810 hydrolase activity, acting on carbon-nitrogen (but not peptide) bonds; GO:0016813 hydrolase activity, acting on carbon-nitrogen (but not peptide) bonds, in linear amidines; GO:0071522 ureidoglycine aminohydrolase activity; GO:0140110 transcription regulator activity;
Cluster-3128.21012_orf1	719981731|XP_010250215.1 PREDICTED: uncharacterized protein LOC104592505 [Nelumbo nucifera]	0.2524	2.11759e-06	Down	48.973	35	10	10	1.58488	1.59411	1.61163	0.430101	0.392692	0.386588	chloroplast							PF12697	Alpha/beta hydrolase family	S	KOG1454	Predicted hydrolase/acyltransferase (alpha/beta hydrolase superfamily)
Cluster-3128.21025_orf1	116786967|ABK24322.1 unknown [Picea sitchensis]	1.9	0.000270342	Up	28.794	60.6	14	13	0.646748	0.741646	0.680557	1.21991	1.35735	1.35378	cytoplasm	K00873	PK, pyk; pyruvate kinase [EC:2.7.1.40]	map00010 Glycolysis / Gluconeogenesis; map00230 Purine metabolism; map00620 Pyruvate metabolism; map01100 Metabolic pathways; map01110 Biosynthesis of secondary metabolites; map01200 Carbon metabolism; map01230 Biosynthesis of amino acids	GO:0005975 carbohydrate metabolic process; GO:0006082 organic acid metabolic process; GO:0006090 pyruvate metabolic process; GO:0006091 generation of precursor metabolites and energy; GO:0006096 glycolytic process; GO:0006139 nucleobase-containing compound metabolic process; GO:0006163 purine nucleotide metabolic process; GO:0006164 purine nucleotide biosynthetic process; GO:0006165 nucleoside di…	GO:0005622 intracellular; GO:0005623 cell; GO:0005737 cytoplasm;	GO:0003824 catalytic activity; GO:0004743 pyruvate kinase activity; GO:0016740 transferase activity; GO:0016772 transferase activity, transferring phosphorus-containing groups; GO:0016773 phosphotransferase activity, alcohol group as acceptor;	PF02887	Pyruvate kinase, alpha/beta domain	G	KOG2323	Pyruvate kinase
Cluster-3128.21089_orf1	1376848610|PTQ39212.1 hypothetical protein MARPO_0046s0034 [Marchantia polymorpha]	0.613	0.000354644	Down	74.918	30.1	13	12	1.28705	1.29756	1.13514	0.761998	0.759224	0.759029	chloroplast	K11808	ADE2; phosphoribosylaminoimidazole carboxylase [EC:4.1.1.21]	map00230 Purine metabolism; map01100 Metabolic pathways; map01110 Biosynthesis of secondary metabolites				PF00731	AIR carboxylase	F	KOG2835	Phosphoribosylamidoimidazole-succinocarboxamide synthase
Cluster-3128.21112_orf1	294460800|ADE75974.1 unknown [Picea sitchensis]	0.2179	0.000975946	Down	40.515	32.6	9	9	1.8804	1.22047	1.82546	0.286866	0.400054	0.386752	chloroplast	K03575	mutY; A/G-specific adenine glycosylase [EC:3.2.2.31]	map03410 Base excision repair
Cluster-3128.21176_orf1	116789943|ABK25446.1 unknown [Picea sitchensis]	0.6302	0.00350152	Down	39.823	66.9	14	14	1.15253	1.1162	1.4117	0.761493	0.778821	0.779253	chloroplast	K00026	MDH2; malate dehydrogenase [EC:1.1.1.37]	map00020 Citrate cycle (TCA cycle); map00270 Cysteine and methionine metabolism; map00620 Pyruvate metabolism; map00630 Glyoxylate and dicarboxylate metabolism; map00710 Carbon fixation in photosynthetic organisms; map01100 Metabolic pathways; map01110 Biosynthesis of secondary metabolites; map01200 Carbon metabolism	GO:0009894 regulation of catabolic process; GO:0010565 regulation of cellular ketone metabolic process; GO:0019216 regulation of lipid metabolic process; GO:0019217 regulation of fatty acid metabolic process; GO:0019222 regulation of metabolic process; GO:0031323 regulation of cellular metabolic process; GO:0031329 regulation of cellular catabolic process; GO:0031998 regulation of fatty acid beta…	GO:0005622 intracellular; GO:0005623 cell; GO:0005737 cytoplasm; GO:0005777 peroxisome; GO:0009514 glyoxysome; GO:0042579 microbody; GO:0043226 organelle; GO:0043227 membrane-bounded organelle; GO:0043229 intracellular organelle; GO:0043231 intracellular membrane-bounded organelle;		PF02866	lactate/malate dehydrogenase, alpha/beta C-terminal domain	C	KOG1494	NAD-dependent malate dehydrogenase
Cluster-3128.21177_orf1	586757817|XP_006853636.1 protein phosphatase 1 regulatory subunit pprA [Amborella trichopoda]	6.0932	3.43375e-05	Up	42.925	20.2	5	5	0.237569		0.255539	1.49524	1.4332	1.57845	cytoplasm	K17550	PPP1R7, SDS22; protein phosphatase 1 regulatory subunit 7							T	KOG0531	Protein phosphatase 1, regulatory subunit, and related proteins
Cluster-3128.21189_orf1	116790903|ABK25785.1 unknown [Picea sitchensis]	1.5719	0.00977071	Up	29.746	42	8	8	0.801388	0.886139	0.645346	1.28038	1.24075	1.146	cytoskeleton	K02737	PSMB5; 20S proteasome subunit beta 5 [EC:3.4.25.1]	map03050 Proteasome		GO:0000502 proteasome complex; GO:0005622 intracellular; GO:0005623 cell; GO:0005839 proteasome core complex; GO:0019774 proteasome core complex, beta-subunit complex; GO:0032991 protein-containing complex; GO:1902494 catalytic complex; GO:1905368 peptidase complex; GO:1905369 endopeptidase complex;		PF00227	Proteasome subunit	O	KOG0175	20S proteasome, regulatory subunit beta type PSMB5/PSMB8/PRE2
Cluster-3128.21190_orf1	1137174303|OMO52843.1 Peptidase T2, asparaginase 2 [Corchorus capsularis]	3.7394	0.00882073	Up	34.111	37.6	9	6	0.224722	0.431261	0.610006	1.61331	1.53847	1.58223	cytoplasm	K13051	ASRGL1, iaaA; L-asparaginase / beta-aspartyl-peptidase [EC:3.5.1.1 3.4.19.5]	map00250 Alanine, aspartate and glutamate metabolism; map00460 Cyanoamino acid metabolism; map01100 Metabolic pathways; map01110 Biosynthesis of secondary metabolites	GO:0001101 response to acid chemical; GO:0002376 immune system process; GO:0006508 proteolysis; GO:0006807 nitrogen compound metabolic process; GO:0006950 response to stress; GO:0006952 defense response; GO:0006955 immune response; GO:0008152 metabolic process; GO:0009056 catabolic process; GO:0009057 macromolecule catabolic process; GO:0009414 response to water deprivation; GO:0009415 response t…	GO:0005622 intracellular; GO:0005623 cell; GO:0005737 cytoplasm; GO:0005783 endoplasmic reticulum; GO:0005829 cytosol; GO:0012505 endomembrane system; GO:0043226 organelle; GO:0043227 membrane-bounded organelle; GO:0043229 intracellular organelle; GO:0043231 intracellular membrane-bounded organelle;	GO:0003824 catalytic activity; GO:0004067 asparaginase activity; GO:0004175 endopeptidase activity; GO:0004190 aspartic-type endopeptidase activity; GO:0008233 peptidase activity; GO:0016787 hydrolase activity; GO:0016810 hydrolase activity, acting on carbon-nitrogen (but not peptide) bonds; GO:0016811 hydrolase activity, acting on carbon-nitrogen (but not peptide) bonds, in linear amides; GO:007…	PF01112	Asparaginase	E	KOG1592	Asparaginase
Cluster-3128.21193_orf1	1432005271|D5A8I3.1 RecName: Full=Antifungal protein ginkbilobin-like protein 2; Flags: Precursor	2.4564	1.99055e-06	Up	16.243	62.3	8	8	0.570288	0.587362	0.578251	1.47786	1.39886	1.38738	extracellular
Cluster-3128.21227_orf1	116792732|ABK26473.1 unknown [Picea sitchensis]	0.4876	9.41444e-05	Down	37.386	29.9	9	9	1.24937	1.33557	1.44839	0.675614	0.647903	0.643149	nucleus	K02838	frr, MRRF, RRF; ribosome recycling factor		GO:0000003 reproduction; GO:0002181 cytoplasmic translation; GO:0002184 cytoplasmic translational termination; GO:0002376 immune system process; GO:0003006 developmental process involved in reproduction; GO:0006412 translation; GO:0006415 translational termination; GO:0006518 peptide metabolic process; GO:0006807 nitrogen compound metabolic process; GO:0006950 response to stress; GO:0006952 defen…	GO:0005622 intracellular; GO:0005623 cell; GO:0005737 cytoplasm; GO:0009507 chloroplast; GO:0009532 plastid stroma; GO:0009536 plastid; GO:0009570 chloroplast stroma; GO:0009579 thylakoid; GO:0043226 organelle; GO:0043227 membrane-bounded organelle; GO:0043229 intracellular organelle; GO:0043231 intracellular membrane-bounded organelle;	GO:0005488 binding; GO:0005507 copper ion binding; GO:0043021 ribonucleoprotein complex binding; GO:0043023 ribosomal large subunit binding; GO:0043167 ion binding; GO:0043169 cation binding; GO:0044877 protein-containing complex binding; GO:0046872 metal ion binding; GO:0046914 transition metal ion binding;	PF01765	Ribosome recycling factor	J	KOG4759	Ribosome recycling factor
Cluster-3128.21237_orf1	116779823|ABK21441.1 unknown [Picea sitchensis]	0.5459	0.00273755	Down	31.676	38.8	10	10	1.21687	1.1374	1.52684	0.72978	0.695976	0.693124	chloroplast	K03768	PPIB, ppiB; peptidyl-prolyl cis-trans isomerase B (cyclophilin B) [EC:5.2.1.8]			GO:0005622 intracellular; GO:0005623 cell; GO:0005737 cytoplasm; GO:0009507 chloroplast; GO:0009532 plastid stroma; GO:0009536 plastid; GO:0009570 chloroplast stroma; GO:0043226 organelle; GO:0043227 membrane-bounded organelle; GO:0043229 intracellular organelle; GO:0043231 intracellular membrane-bounded organelle;		PF00160	Cyclophilin type peptidyl-prolyl cis-trans isomerase/CLD	O	KOG0880	Peptidyl-prolyl cis-trans isomerase
Cluster-3128.21240_orf1	116783917|ABK23140.1 unknown [Picea sitchensis]	0.6273	0.00156468	Down	36.134	19.7	6	2	1.15992	1.18553	1.34172	0.834681	0.736137	0.742013	cytoplasm	K18980	EO, FaQR; 2-methylene-furan-3-one reductase [EC:1.3.1.105]					PF08240; PF13602	Alcohol dehydrogenase GroES-like domain; Zinc-binding dehydrogenase	C	KOG1198	Zinc-binding oxidoreductase
Cluster-3128.21248_orf1	116788812|ABK25010.1 unknown [Picea sitchensis]	1.9708	2.28142e-05	Up	38.27	58.7	14	11	0.673462	0.654306	0.69187	1.39471	1.29679	1.28886	chloroplast	K14753	RACK1; guanine nucleotide-binding protein subunit beta-2-like 1 protein		GO:0001101 response to acid chemical; GO:0001932 regulation of protein phosphorylation; GO:0001934 positive regulation of protein phosphorylation; GO:0006417 regulation of translation; GO:0006950 response to stress; GO:0006952 defense response; GO:0007275 multicellular organism development; GO:0009605 response to external stimulus; GO:0009607 response to biotic stimulus; GO:0009620 response to fu…	GO:0005622 intracellular; GO:0005623 cell; GO:0005634 nucleus; GO:0005730 nucleolus; GO:0005737 cytoplasm; GO:0005829 cytosol; GO:0005840 ribosome; GO:0005844 polysome; GO:0005886 plasma membrane; GO:0016020 membrane; GO:0022626 cytosolic ribosome; GO:0031974 membrane-enclosed lumen; GO:0031981 nuclear lumen; GO:0032991 protein-containing complex; GO:0042788 polysomal ribosome; GO:0043226 organel…	GO:0003735 structural constituent of ribosome; GO:0005078 MAP-kinase scaffold activity; GO:0005198 structural molecule activity; GO:0005488 binding; GO:0005515 protein binding; GO:0019899 enzyme binding; GO:0019900 kinase binding; GO:0035591 signaling adaptor activity; GO:0060090 molecular adaptor activity;			T	KOG0279	G protein beta subunit-like protein
Cluster-3128.21249_orf1	294463022|ADE77049.1 unknown [Picea sitchensis]	1.5697	0.00241098	Up	28.972	17.1	4	4	0.87362	0.739288	0.722017	1.24955	1.153	1.26252	chloroplast	K17796	TIM21; mitochondrial import inner membrane translocase subunit TIM21		GO:0006605 protein targeting; GO:0006626 protein targeting to mitochondrion; GO:0006810 transport; GO:0006839 mitochondrial transport; GO:0006886 intracellular protein transport; GO:0006996 organelle organization; GO:0007005 mitochondrion organization; GO:0007275 multicellular organism development; GO:0008104 protein localization; GO:0008535 respiratory chain complex IV assembly; GO:0009791 post-…	GO:0005622 intracellular; GO:0005623 cell; GO:0005737 cytoplasm; GO:0005739 mitochondrion; GO:0005740 mitochondrial envelope; GO:0005743 mitochondrial inner membrane; GO:0005744 TIM23 mitochondrial import inner membrane translocase complex; GO:0016020 membrane; GO:0019866 organelle inner membrane; GO:0031090 organelle membrane; GO:0031966 mitochondrial membrane; GO:0031967 organelle envelope; GO:…		PF08294	TIM21	O	KOG4836	Uncharacterized conserved protein
Cluster-3128.21274_orf1	116778636|ABK20944.1 unknown [Picea sitchensis]	0.3068	0.000372358	Down	12.855	49.1	6	6	1.57681	1.25498	1.75946	0.467659	0.499018	0.442074	chloroplast				GO:0000422 autophagy of mitochondrion; GO:0006914 autophagy; GO:0006996 organelle organization; GO:0007005 mitochondrion organization; GO:0007275 multicellular organism development; GO:0007568 aging; GO:0008152 metabolic process; GO:0009056 catabolic process; GO:0009894 regulation of catabolic process; GO:0009987 cellular process; GO:0010150 leaf senescence; GO:0010259 multicellular organism agin…	GO:0005622 intracellular; GO:0005623 cell; GO:0005737 cytoplasm; GO:0005739 mitochondrion; GO:0005740 mitochondrial envelope; GO:0005741 mitochondrial outer membrane; GO:0005783 endoplasmic reticulum; GO:0005789 endoplasmic reticulum membrane; GO:0009507 chloroplast; GO:0009532 plastid stroma; GO:0009536 plastid; GO:0009570 chloroplast stroma; GO:0012505 endomembrane system; GO:0016020 membrane; …	GO:0005488 binding; GO:0005515 protein binding; GO:0042802 identical protein binding; GO:0042803 protein homodimerization activity; GO:0046983 protein dimerization activity; GO:0048037 cofactor binding; GO:0051536 iron-sulfur cluster binding; GO:0051537 2 iron, 2 sulfur cluster binding; GO:0051540 metal cluster binding;	PF09360	Iron-binding zinc finger CDGSH type	S	KOG3461	CDGSH-type Zn-finger containing protein
Cluster-3128.21292_orf1	116780991|ABK21915.1 unknown [Picea sitchensis]	1.8885	4.32473e-05	Up	17.574	37.6	5	5	0.70634	0.716014	0.654873	1.34224	1.31766	1.26287	chloroplast	K02903	RP-L28e, RPL28; large subunit ribosomal protein L28e	map03010 Ribosome	GO:0006412 translation; GO:0006518 peptide metabolic process; GO:0006807 nitrogen compound metabolic process; GO:0008152 metabolic process; GO:0009058 biosynthetic process; GO:0009059 macromolecule biosynthetic process; GO:0009719 response to endogenous stimulus; GO:0009725 response to hormone; GO:0009735 response to cytokinin; GO:0009987 cellular process; GO:0010033 response to organic substance…	GO:0005618 cell wall; GO:0005622 intracellular; GO:0005623 cell; GO:0005737 cytoplasm; GO:0005829 cytosol; GO:0005840 ribosome; GO:0005886 plasma membrane; GO:0005911 cell-cell junction; GO:0009506 plasmodesma; GO:0009507 chloroplast; GO:0009536 plastid; GO:0015934 large ribosomal subunit; GO:0016020 membrane; GO:0022625 cytosolic large ribosomal subunit; GO:0022626 cytosolic ribosome; GO:0030054…	GO:0003735 structural constituent of ribosome; GO:0005198 structural molecule activity;			J	KOG3412	60S ribosomal protein L28
Cluster-3128.21302_orf1	148910071|ABR18118.1 unknown [Picea sitchensis]	3.2031	0.000899268	Up	41.694	24	7	2	0.453609	0.407771		1.2834	1.54824	1.30699	cytoplasm	K04382	PPP2C; serine/threonine-protein phosphatase 2A catalytic subunit [EC:3.1.3.16]	map03015 mRNA surveillance pathway; map04136 Autophagy - other				PF00149	Calcineurin-like phosphoesterase	T	KOG0371	Serine/threonine protein phosphatase 2A, catalytic subunit
Cluster-3128.21315_orf1	116788564|ABK24923.1 unknown [Picea sitchensis]	0.6542	0.0295083	Down	55.075	7.3	3	3	1.33973		1.18388	0.895365	0.704395	0.876635	chloroplast				GO:0006810 transport; GO:0006811 ion transport; GO:0006812 cation transport; GO:0007275 multicellular organism development; GO:0008643 carbohydrate transport; GO:0008645 hexose transmembrane transport; GO:0009605 response to external stimulus; GO:0009607 response to biotic stimulus; GO:0009624 response to nematode; GO:0009791 post-embryonic development; GO:0009845 seed germination; GO:0009909 reg…	GO:0000325 plant-type vacuole; GO:0005622 intracellular; GO:0005623 cell; GO:0005737 cytoplasm; GO:0005773 vacuole; GO:0005774 vacuolar membrane; GO:0009705 plant-type vacuole membrane; GO:0016020 membrane; GO:0031090 organelle membrane; GO:0043226 organelle; GO:0043227 membrane-bounded organelle; GO:0043229 intracellular organelle; GO:0043231 intracellular membrane-bounded organelle; GO:0098588 …	GO:0005215 transporter activity; GO:0005351 carbohydrate:proton symporter activity; GO:0005353 fructose transmembrane transporter activity; GO:0005355 glucose transmembrane transporter activity; GO:0005402 carbohydrate:cation symporter activity; GO:0008324 cation transmembrane transporter activity; GO:0015075 ion transmembrane transporter activity; GO:0015077 monovalent inorganic cation transmemb…			K	KOG0254	Predicted transporter (major facilitator superfamily)
Cluster-3128.21316_orf1	116792834|ABK26518.1 unknown [Picea sitchensis]	2.0543	1.09264e-05	Up	13.642	54	7	6	0.648181	0.669632	0.64665	1.33302	1.40645	1.29607	cytoplasm	K02908	RP-L30e, RPL30; large subunit ribosomal protein L30e	map03010 Ribosome	GO:0002181 cytoplasmic translation; GO:0006412 translation; GO:0006518 peptide metabolic process; GO:0006807 nitrogen compound metabolic process; GO:0008152 metabolic process; GO:0009058 biosynthetic process; GO:0009059 macromolecule biosynthetic process; GO:0009987 cellular process; GO:0010467 gene expression; GO:0019538 protein metabolic process; GO:0034641 cellular nitrogen compound metabolic …	GO:0005622 intracellular; GO:0005623 cell; GO:0005737 cytoplasm; GO:0005829 cytosol; GO:0005840 ribosome; GO:0015934 large ribosomal subunit; GO:0022625 cytosolic large ribosomal subunit; GO:0022626 cytosolic ribosome; GO:0032991 protein-containing complex; GO:0043226 organelle; GO:0043228 non-membrane-bounded organelle; GO:0043229 intracellular organelle; GO:0043232 intracellular non-membrane-bo…	GO:0003676 nucleic acid binding; GO:0003723 RNA binding; GO:0003735 structural constituent of ribosome; GO:0005198 structural molecule activity; GO:0005488 binding; GO:0097159 organic cyclic compound binding; GO:1901363 heterocyclic compound binding;	PF01248	Ribosomal protein L7Ae/L30e/S12e/Gadd45 family	J	KOG2988	60S ribosomal protein L30
Cluster-3128.21321_orf1	116790954|ABK25802.1 unknown [Picea sitchensis]	2.2342	0.000277402	Up	20.839	38	5	4	0.56388	0.585199		1.24989	1.2411	1.35993	cytoplasm	K07517	ECI1_2; Delta3-Delta2-enoyl-CoA isomerase [EC:5.3.3.8]	map00071 Fatty acid degradation				PF00378	Enoyl-CoA hydratase/isomerase family
Cluster-3128.21323_orf1	224286872|ACN41139.1 unknown [Picea sitchensis]	0.3376	0.000608302	Down	35.447	23.8	6	6	1.63782	1.48345	1.36424	0.414728	0.57817	0.521595	chloroplast							PF00364	Biotin-requiring enzyme
Cluster-3128.21350_orf1	148906810|ABR16551.1 unknown [Picea sitchensis]	0.6114	0.000590131	Down	12.458	52.6	6	5	1.30442	1.2138	1.20527	0.695057	0.78653	0.794919	extracellular				GO:0006355 regulation of transcription, DNA-templated; GO:0006605 protein targeting; GO:0006810 transport; GO:0006886 intracellular protein transport; GO:0008104 protein localization; GO:0009889 regulation of biosynthetic process; GO:0010468 regulation of gene expression; GO:0010556 regulation of macromolecule biosynthetic process; GO:0015031 protein transport; GO:0015833 peptide transport; GO:00…	GO:0005622 intracellular; GO:0005623 cell; GO:0005634 nucleus; GO:0005737 cytoplasm; GO:0005886 plasma membrane; GO:0009507 chloroplast; GO:0009526 plastid envelope; GO:0009527 plastid outer membrane; GO:0009536 plastid; GO:0009707 chloroplast outer membrane; GO:0009941 chloroplast envelope; GO:0016020 membrane; GO:0016021 integral component of membrane; GO:0019867 outer membrane; GO:0031090 orga…	GO:0005048 signal sequence binding; GO:0005488 binding; GO:0008289 lipid binding; GO:0030941 chloroplast targeting sequence binding; GO:0033218 amide binding; GO:0042277 peptide binding; GO:0051861 glycolipid binding; GO:0097367 carbohydrate derivative binding;			S	KOG0504	FOG: Ankyrin repeat
Cluster-3128.21356_orf1	1573240076|RZC45435.1 hypothetical protein C5167_038386 [Papaver somniferum]	0.5715	0.000595468	Down	58.529	35.2	12	12	1.26901	1.30729	1.24161	0.666323	0.711612	0.804146	chloroplast	K09458	fabF, OXSM, CEM1; 3-oxoacyl-[acyl-carrier-protein] synthase II [EC:2.3.1.179]	map00061 Fatty acid biosynthesis; map00780 Biotin metabolism; map01100 Metabolic pathways; map01212 Fatty acid metabolism				PF00109; PF02801	Beta-ketoacyl synthase, N-terminal domain; Beta-ketoacyl synthase, C-terminal domain	IQ	KOG1394	3-oxoacyl-(acyl-carrier-protein) synthase (I and II)
Cluster-3128.21361_orf1	116782406|ABK22494.1 unknown [Picea sitchensis]	0.5753	0.00452377	Down	20.899	28	4	4	1.2119	1.17928	1.41755	0.818816	0.627917	0.744547	chloroplast	K13195	CIRBP; cold-inducible RNA-binding protein		GO:0006139 nucleobase-containing compound metabolic process; GO:0006725 cellular aromatic compound metabolic process; GO:0006807 nitrogen compound metabolic process; GO:0008152 metabolic process; GO:0009451 RNA modification; GO:0009987 cellular process; GO:0016070 RNA metabolic process; GO:0016071 mRNA metabolic process; GO:0016553 base conversion or substitution editing; GO:0016554 cytidine to u…	GO:0005622 intracellular; GO:0005623 cell; GO:0005634 nucleus; GO:0005737 cytoplasm; GO:0009507 chloroplast; GO:0009536 plastid; GO:0043226 organelle; GO:0043227 membrane-bounded organelle; GO:0043229 intracellular organelle; GO:0043231 intracellular membrane-bounded organelle;		PF00076	RNA recognition motif. (a.k.a. RRM, RBD, or RNP domain)	A	KOG0118	FOG: RRM domain
Cluster-3128.21364_orf2	116779946|ABK21489.1 unknown [Picea sitchensis]	8.9979	0.000566692	Up	14.98	38.8	4	4	0.284242	0.130644	0.185242	1.7595	1.84581	1.79457	chloroplast	K16911	DDX21; ATP-dependent RNA helicase DDX21 [EC:3.6.4.13]		GO:0006139 nucleobase-containing compound metabolic process; GO:0006725 cellular aromatic compound metabolic process; GO:0006807 nitrogen compound metabolic process; GO:0008152 metabolic process; GO:0009987 cellular process; GO:0010501 RNA secondary structure unwinding; GO:0016070 RNA metabolic process; GO:0034641 cellular nitrogen compound metabolic process; GO:0043170 macromolecule metabolic pr…	GO:0005622 intracellular; GO:0005623 cell; GO:0005634 nucleus; GO:0005730 nucleolus; GO:0005737 cytoplasm; GO:0031974 membrane-enclosed lumen; GO:0031981 nuclear lumen; GO:0043226 organelle; GO:0043227 membrane-bounded organelle; GO:0043228 non-membrane-bounded organelle; GO:0043229 intracellular organelle; GO:0043231 intracellular membrane-bounded organelle; GO:0043232 intracellular non-membrane…	GO:0003724 RNA helicase activity; GO:0003824 catalytic activity; GO:0004386 helicase activity; GO:0005488 binding; GO:0005515 protein binding; GO:0008186 RNA-dependent ATPase activity; GO:0016462 pyrophosphatase activity; GO:0016787 hydrolase activity; GO:0016817 hydrolase activity, acting on acid anhydrides; GO:0016818 hydrolase activity, acting on acid anhydrides, in phosphorus-containing anhyd…	PF06232	Embryo-specific protein 3, (ATS3)	A	KOG1021	Acetylglucosaminyltransferase EXT1/exostosin 1
Cluster-3128.21395_orf1	474069414|EMS54266.1 V-type proton ATPase 16 kDa proteolipid subunit [Triticum urartu]	4.7725	0.000197467	Up	18.415	9.9	2	1	0.287586	0.356196	0.395632	1.42585	1.8319	1.70283	chloroplast	K02155	ATPeV0C, ATP6L; V-type H+-transporting ATPase 16kDa proteolipid subunit	map00190 Oxidative phosphorylation; map01100 Metabolic pathways; map04145 Phagosome	GO:0006810 transport; GO:0006811 ion transport; GO:0006812 cation transport; GO:0006873 cellular ion homeostasis; GO:0006885 regulation of pH; GO:0007035 vacuolar acidification; GO:0009987 cellular process; GO:0015672 monovalent inorganic cation transport; GO:0019725 cellular homeostasis; GO:0030003 cellular cation homeostasis; GO:0030004 cellular monovalent inorganic cation homeostasis; GO:00306…	GO:0000220 vacuolar proton-transporting V-type ATPase, V0 domain; GO:0005622 intracellular; GO:0005623 cell; GO:0005737 cytoplasm; GO:0005773 vacuole; GO:0005774 vacuolar membrane; GO:0016020 membrane; GO:0016021 integral component of membrane; GO:0016469 proton-transporting two-sector ATPase complex; GO:0031090 organelle membrane; GO:0031224 intrinsic component of membrane; GO:0032991 protein-co…	GO:0003824 catalytic activity; GO:0005215 transporter activity; GO:0008324 cation transmembrane transporter activity; GO:0015075 ion transmembrane transporter activity; GO:0015077 monovalent inorganic cation transmembrane transporter activity; GO:0015078 proton transmembrane transporter activity; GO:0015318 inorganic molecular entity transmembrane transporter activity; GO:0015399 primary active t…			C	KOG0232	Vacuolar H+-ATPase V0 sector, subunits c/c'
Cluster-3128.21397_orf1	586677448|XP_006838934.1 ADP,ATP carrier protein 2, chloroplastic [Amborella trichopoda]	0.5814	0.0314226	Down	82.625	12.4	8	5	1.14075	1.05466	1.59868	0.594979	0.764714	0.846213	plasma membrane	K03301	TC.AAA; ATP:ADP antiporter, AAA family
Cluster-3128.21404_orf1	743823233|XP_010932478.1 thioredoxin-like 3-1, chloroplastic [Elaeis guineensis]	0.3688	0.00684798	Down	9.1387	33.3	2	2	1.3895	1.21534	1.77858	0.386481	0.671588	0.558504	cytoplasm	K03671	trxA; thioredoxin 1		GO:0006950 response to stress; GO:0006979 response to oxidative stress; GO:0008152 metabolic process; GO:0009636 response to toxic substance; GO:0009987 cellular process; GO:0019725 cellular homeostasis; GO:0033554 cellular response to stress; GO:0034599 cellular response to oxidative stress; GO:0042221 response to chemical; GO:0042592 homeostatic process; GO:0045454 cell redox homeostasis; GO:00…	GO:0005622 intracellular; GO:0005623 cell; GO:0005737 cytoplasm;	GO:0003824 catalytic activity; GO:0004791 thioredoxin-disulfide reductase activity; GO:0015035 protein disulfide oxidoreductase activity; GO:0015036 disulfide oxidoreductase activity; GO:0016209 antioxidant activity; GO:0016491 oxidoreductase activity; GO:0016651 oxidoreductase activity, acting on NAD(P)H; GO:0016667 oxidoreductase activity, acting on a sulfur group of donors; GO:0016668 oxidored…			O	KOG0907	Thioredoxin
Cluster-3128.21422_orf1	1173123701|XP_020525793.1 ABC transporter I family member 10, chloroplastic isoform X1 [Amborella trichopoda]	0.5686	0.00377108	Down	31.196	23.3	5	5	1.32306	1.11194	1.38996	0.65401	0.706702	0.814335	chloroplast					GO:0005622 intracellular; GO:0005623 cell; GO:0005737 cytoplasm; GO:0009507 chloroplast; GO:0009526 plastid envelope; GO:0009536 plastid; GO:0009941 chloroplast envelope; GO:0031967 organelle envelope; GO:0031975 envelope; GO:0043226 organelle; GO:0043227 membrane-bounded organelle; GO:0043229 intracellular organelle; GO:0043231 intracellular membrane-bounded organelle;	GO:0005215 transporter activity;	PF00005	ABC transporter	Q	KOG0055	Multidrug/pheromone exporter, ABC superfamily
Cluster-3128.21434_orf1	148906723|ABR16509.1 unknown [Picea sitchensis]	0.3126	2.50334e-06	Down	105.77	45.1	30	30	1.45158	1.56441	1.55506	0.47886	0.461033	0.489061	chloroplast	K01006	ppdK; pyruvate, orthophosphate dikinase [EC:2.7.9.1]	map00620 Pyruvate metabolism; map00710 Carbon fixation in photosynthetic organisms; map01100 Metabolic pathways; map01200 Carbon metabolism		GO:0005622 intracellular; GO:0005623 cell; GO:0005634 nucleus; GO:0005737 cytoplasm; GO:0005829 cytosol; GO:0009507 chloroplast; GO:0009532 plastid stroma; GO:0009536 plastid; GO:0009570 chloroplast stroma; GO:0043226 organelle; GO:0043227 membrane-bounded organelle; GO:0043229 intracellular organelle; GO:0043231 intracellular membrane-bounded organelle;		PF02896	PEP-utilising enzyme, TIM barrel domain
Cluster-3128.21449_orf1	1593550231|YP_009561720.1 photosystem II protein D1 (chloroplast) [Pinus pumila]	0.3075	3.99016e-06	Down	40.182	30.6	11	11	1.51307	1.61057	1.46524	0.487184	0.467661	0.456268	vacuolar membrane	K02703	psbA; photosystem II P680 reaction center D1 protein [EC:1.10.3.9]	map00195 Photosynthesis; map01100 Metabolic pathways
Cluster-3128.21479_orf1	1390666510|AWL83217.1 ADH4 [Taxodium sp. 'Zhongshanshan']	0.5772	1.3481e-05	Down	9.2115	26.8	2	2	1.22554	1.27591	1.30285	0.725665	0.748658	0.72139	cytoplasm	K00001	E1.1.1.1, adh; alcohol dehydrogenase [EC:1.1.1.1]	map00010 Glycolysis / Gluconeogenesis; map00071 Fatty acid degradation; map00350 Tyrosine metabolism; map01100 Metabolic pathways; map01110 Biosynthesis of secondary metabolites
Cluster-3128.21479_orf2	1390666510|AWL83217.1 ADH4 [Taxodium sp. 'Zhongshanshan']	0.6568	0.000348792	Down	28.258	39.3	6	6	1.20149	1.26189	1.15794	0.820905	0.750337	0.807428	chloroplast	K00121	frmA, ADH5, adhC; S-(hydroxymethyl)glutathione dehydrogenase / alcohol dehydrogenase [EC:1.1.1.284 1.1.1.1]	map00010 Glycolysis / Gluconeogenesis; map00071 Fatty acid degradation; map00350 Tyrosine metabolism; map01100 Metabolic pathways; map01110 Biosynthesis of secondary metabolites; map01200 Carbon metabolism				PF08240	Alcohol dehydrogenase GroES-like domain	Q	KOG0022	Alcohol dehydrogenase, class III
Cluster-3128.21504_orf1	224285059|ACN40257.1 unknown [Picea sitchensis]	1.8552	0.000143862	Up	41.938	46.6	15	15	0.658171	0.697544	0.745707	1.34002	1.32127	1.23729	cytoplasm	K23341	ERLIN; erlin							J	KOG2962	Prohibitin-related membrane protease subunits
Cluster-3128.21517_orf1	148907966|ABR17103.1 unknown [Picea sitchensis]	0.5316	0.0028217	Down	17.661	30.6	4	1	1.3797	1.40218		0.664382	0.757713	0.796018	cytoplasm					GO:0005622 intracellular; GO:0005623 cell; GO:0043226 organelle; GO:0043227 membrane-bounded organelle; GO:0043229 intracellular organelle; GO:0043231 intracellular membrane-bounded organelle;	GO:0003824 catalytic activity; GO:0008194 UDP-glycosyltransferase activity; GO:0015020 glucuronosyltransferase activity; GO:0016740 transferase activity; GO:0016757 transferase activity, transferring glycosyl groups; GO:0016758 transferase activity, transferring hexosyl groups; GO:0035251 UDP-glucosyltransferase activity; GO:0046527 glucosyltransferase activity; GO:0080043 quercetin 3-O-glucosylt…			CG	KOG1192	UDP-glucuronosyl and UDP-glucosyl transferase
Cluster-3128.21519_orf1	148907966|ABR17103.1 unknown [Picea sitchensis]	0.6141	0.0374777	Down	23.955	22.9	3	3	1.13736	1.46527		0.882576	0.828627	0.686167	extracellular									CG	KOG1192	UDP-glucuronosyl and UDP-glucosyl transferase
Cluster-3128.21578_orf2	294464863|ADE77937.1 unknown [Picea sitchensis]	3.0144	0.0113098	Up	19.544	39.3	7	5	0.420088	0.485454		1.04194	1.33381	1.7187	chloroplast	K12881	THOC4, ALY; THO complex subunit 4	map03013 RNA transport; map03015 mRNA surveillance pathway; map03040 Spliceosome		GO:0005622 intracellular; GO:0005623 cell; GO:0005634 nucleus; GO:0005654 nucleoplasm; GO:0005730 nucleolus; GO:0031974 membrane-enclosed lumen; GO:0031981 nuclear lumen; GO:0043226 organelle; GO:0043227 membrane-bounded organelle; GO:0043228 non-membrane-bounded organelle; GO:0043229 intracellular organelle; GO:0043231 intracellular membrane-bounded organelle; GO:0043232 intracellular non-membra…	GO:0003676 nucleic acid binding; GO:0003723 RNA binding; GO:0003729 mRNA binding; GO:0005488 binding; GO:0097159 organic cyclic compound binding; GO:1901363 heterocyclic compound binding;	PF00076	RNA recognition motif. (a.k.a. RRM, RBD, or RNP domain)	A	KOG0533	RRM motif-containing protein
Cluster-3128.21621_orf1	224286089|ACN40755.1 unknown [Picea sitchensis]	1.6901	0.000102944	Up	37.971	34.7	8	8	0.790864	0.715707	0.723828	1.22479	1.26933	1.27548	plasma membrane	K09517	DNAJB11; DnaJ homolog subfamily B member 11	map04141 Protein processing in endoplasmic reticulum	GO:0002682 regulation of immune system process; GO:0002684 positive regulation of immune system process; GO:0009605 response to external stimulus; GO:0009607 response to biotic stimulus; GO:0031347 regulation of defense response; GO:0031349 positive regulation of defense response; GO:0035821 modulation of process of other organism; GO:0043207 response to external biotic stimulus; GO:0044003 modul…	GO:0005622 intracellular; GO:0005623 cell; GO:0005737 cytoplasm; GO:0005783 endoplasmic reticulum; GO:0005788 endoplasmic reticulum lumen; GO:0005886 plasma membrane; GO:0012505 endomembrane system; GO:0016020 membrane; GO:0031974 membrane-enclosed lumen; GO:0032991 protein-containing complex; GO:0034663 endoplasmic reticulum chaperone complex; GO:0043226 organelle; GO:0043227 membrane-bounded or…		PF00226; PF01556	DnaJ domain; DnaJ C terminal domain	O	KOG0713	Molecular chaperone (DnaJ superfamily)
Cluster-3128.21627_orf1	1557855678|RWR81027.1 phosphoenolpyruvate carboxykinase ATP-like protein [Cinnamomum micranthum f. kanehirae]	1.5797	0.000145264	Up	50.942	46.6	18	18	0.75715	0.744726	0.823985	1.21486	1.24514	1.21414	cytoplasm
Cluster-3128.21651_orf1	224284996|ACN40227.1 unknown [Picea sitchensis]	0.1581	0.00213237	Down	49.974	23.8	7	6	1.5959	1.15186	1.77554	0.261801		0.214897	endoplasmic reticulum	K04035	E1.14.13.81, acsF, chlE; magnesium-protoporphyrin IX monomethyl ester (oxidative) cyclase [EC:1.14.13.81]	map00860 Porphyrin and chlorophyll metabolism; map01100 Metabolic pathways; map01110 Biosynthesis of secondary metabolites	GO:0006725 cellular aromatic compound metabolic process; GO:0006778 porphyrin-containing compound metabolic process; GO:0006779 porphyrin-containing compound biosynthetic process; GO:0006807 nitrogen compound metabolic process; GO:0006996 organelle organization; GO:0008152 metabolic process; GO:0009058 biosynthetic process; GO:0009657 plastid organization; GO:0009658 chloroplast organization; GO:…	GO:0005622 intracellular; GO:0005623 cell; GO:0005737 cytoplasm; GO:0009507 chloroplast; GO:0009526 plastid envelope; GO:0009528 plastid inner membrane; GO:0009534 chloroplast thylakoid; GO:0009535 chloroplast thylakoid membrane; GO:0009536 plastid; GO:0009579 thylakoid; GO:0009706 chloroplast inner membrane; GO:0009941 chloroplast envelope; GO:0016020 membrane; GO:0019866 organelle inner membran…	GO:0003676 nucleic acid binding; GO:0003677 DNA binding; GO:0003824 catalytic activity; GO:0004497 monooxygenase activity; GO:0005488 binding; GO:0016491 oxidoreductase activity; GO:0016705 oxidoreductase activity, acting on paired donors, with incorporation or reduction of molecular oxygen; GO:0016709 oxidoreductase activity, acting on paired donors, with incorporation or reduction of molecular …	PF02915	Rubrerythrin
Cluster-3128.21669_orf1	255563128|XP_002522568.1 ketol-acid reductoisomerase, chloroplastic [Ricinus communis]	0.6225	0.00184835	Down	64.463	25.2	10	10	1.21387	1.10598	1.37806	0.763006	0.760668	0.778419	chloroplast	K00053	ilvC; ketol-acid reductoisomerase [EC:1.1.1.86]	map00290 Valine, leucine and isoleucine biosynthesis; map00770 Pantothenate and CoA biosynthesis; map01100 Metabolic pathways; map01110 Biosynthesis of secondary metabolites; map01210 2-Oxocarboxylic acid metabolism; map01230 Biosynthesis of amino acids
Cluster-3128.21678_orf1	116789145|ABK25132.1 unknown [Picea sitchensis]	1.6713	0.024475	Up	43.3	17.9	5	5	0.894748	0.807252	0.544088	1.23711	1.23339	1.28341	cytoplasm				GO:0006790 sulfur compound metabolic process; GO:0008152 metabolic process; GO:0009987 cellular process; GO:0016043 cellular component organization; GO:0016226 iron-sulfur cluster assembly; GO:0022607 cellular component assembly; GO:0031163 metallo-sulfur cluster assembly; GO:0044085 cellular component biogenesis; GO:0044237 cellular metabolic process; GO:0051186 cofactor metabolic process; GO:00…	GO:0005622 intracellular; GO:0005623 cell; GO:0005737 cytoplasm; GO:0005829 cytosol; GO:0032991 protein-containing complex; GO:0097361 CIA complex;				S	KOG0645	WD40 repeat protein
Cluster-3128.21679_orf1	148907986|ABR17113.1 unknown [Picea sitchensis]	2.3862	2.61904e-05	Up	35.387	61.1	13	11	0.598873	0.601826	0.571207	1.50569	1.33013	1.39227	mitochondria				GO:0006355 regulation of transcription, DNA-templated; GO:0009889 regulation of biosynthetic process; GO:0010468 regulation of gene expression; GO:0010556 regulation of macromolecule biosynthetic process; GO:0019219 regulation of nucleobase-containing compound metabolic process; GO:0019222 regulation of metabolic process; GO:0031323 regulation of cellular metabolic process; GO:0031326 regulation …	GO:0005622 intracellular; GO:0005623 cell; GO:0005634 nucleus; GO:0043226 organelle; GO:0043227 membrane-bounded organelle; GO:0043229 intracellular organelle; GO:0043231 intracellular membrane-bounded organelle;	GO:0003676 nucleic acid binding; GO:0003700 DNA-binding transcription factor activity; GO:0003723 RNA binding; GO:0005488 binding; GO:0097159 organic cyclic compound binding; GO:0140110 transcription regulator activity; GO:1901363 heterocyclic compound binding;	PF00013	KH domain	S	KOG1677	CCCH-type Zn-finger protein
Cluster-3128.21686_orf1	148910781|ABR18457.1 unknown [Picea sitchensis]	2.1885	0.000458755	Up	37.475	23	8	8	0.541617	0.644423	0.695713	1.34696	1.39739	1.3739	chloroplast	K10251	HSD17B12, KAR, IFA38; 17beta-estradiol 17-dehydrogenase / very-long-chain 3-oxoacyl-CoA reductase [EC:1.1.1.62 1.1.1.330]	map00062 Fatty acid elongation; map01040 Biosynthesis of unsaturated fatty acids; map01100 Metabolic pathways; map01110 Biosynthesis of secondary metabolites; map01212 Fatty acid metabolism	GO:0000003 reproduction; GO:0000038 very long-chain fatty acid metabolic process; GO:0003006 developmental process involved in reproduction; GO:0006082 organic acid metabolic process; GO:0006629 lipid metabolic process; GO:0006631 fatty acid metabolic process; GO:0006633 fatty acid biosynthetic process; GO:0007275 multicellular organism development; GO:0008152 metabolic process; GO:0008610 lipid …	GO:0005622 intracellular; GO:0005623 cell; GO:0005737 cytoplasm; GO:0005783 endoplasmic reticulum; GO:0012505 endomembrane system; GO:0016020 membrane; GO:0043226 organelle; GO:0043227 membrane-bounded organelle; GO:0043229 intracellular organelle; GO:0043231 intracellular membrane-bounded organelle;	GO:0003824 catalytic activity; GO:0016491 oxidoreductase activity; GO:0016614 oxidoreductase activity, acting on CH-OH group of donors; GO:0016616 oxidoreductase activity, acting on the CH-OH group of donors, NAD or NADP as acceptor; GO:0018454 acetoacetyl-CoA reductase activity; GO:0045703 ketoreductase activity;	PF00106	short chain dehydrogenase
Cluster-3128.21701_orf1	116780220|ABK21595.1 unknown [Picea sitchensis]	1.5074	0.00310195	Up	31.069	40.1	9	9	0.788685	0.889904	0.714339	1.17058	1.22308	1.21341	chloroplast				GO:0006996 organelle organization; GO:0007031 peroxisome organization; GO:0009987 cellular process; GO:0016043 cellular component organization; GO:0016559 peroxisome fission; GO:0032535 regulation of cellular component size; GO:0044375 regulation of peroxisome size; GO:0048285 organelle fission; GO:0065007 biological regulation; GO:0065008 regulation of biological quality; GO:0071840 cellular com…	GO:0005622 intracellular; GO:0005623 cell; GO:0005737 cytoplasm; GO:0005777 peroxisome; GO:0005778 peroxisomal membrane; GO:0005779 integral component of peroxisomal membrane; GO:0016020 membrane; GO:0016021 integral component of membrane; GO:0031090 organelle membrane; GO:0031224 intrinsic component of membrane; GO:0031231 intrinsic component of peroxisomal membrane; GO:0031300 intrinsic compone…	GO:0005488 binding; GO:0005515 protein binding; GO:0042802 identical protein binding;			U	KOG4186	Peroxisomal biogenesis protein (peroxin)
Cluster-3128.21727_orf1	148907795|ABR17023.1 unknown [Picea sitchensis]	2.6083	0.000641889	Up	50.856	50.9	14	14	0.552145	0.51765	0.593016	1.71761	1.30995	1.30962	cytoplasm	K01431	UPB1, pydC; beta-ureidopropionase [EC:3.5.1.6]	map00240 Pyrimidine metabolism; map00410 beta-Alanine metabolism; map00770 Pantothenate and CoA biosynthesis; map01100 Metabolic pathways	GO:0006139 nucleobase-containing compound metabolic process; GO:0006206 pyrimidine nucleobase metabolic process; GO:0006208 pyrimidine nucleobase catabolic process; GO:0006212 uracil catabolic process; GO:0006725 cellular aromatic compound metabolic process; GO:0006807 nitrogen compound metabolic process; GO:0007154 cell communication; GO:0008152 metabolic process; GO:0009056 catabolic process; G…	GO:0005622 intracellular; GO:0005623 cell; GO:0005737 cytoplasm; GO:0005829 cytosol;	GO:0003824 catalytic activity; GO:0003837 beta-ureidopropionase activity; GO:0016787 hydrolase activity; GO:0016810 hydrolase activity, acting on carbon-nitrogen (but not peptide) bonds; GO:0016811 hydrolase activity, acting on carbon-nitrogen (but not peptide) bonds, in linear amides;			E	KOG0808	Carbon-nitrogen hydrolase
Cluster-3128.21733_orf1	720031230|XP_010265749.1 PREDICTED: xanthine dehydrogenase 1 isoform X1 [Nelumbo nucifera]	2.9578	0.00173299	Up	150.8	21.8	20	20	0.481005	0.398069	0.636914	1.33168	1.57205	1.58028	nucleus	K00106	XDH; xanthine dehydrogenase/oxidase [EC:1.17.1.4 1.17.3.2]	map00230 Purine metabolism; map00232 Caffeine metabolism; map01100 Metabolic pathways; map01110 Biosynthesis of secondary metabolites; map04146 Peroxisome	GO:0000302 response to reactive oxygen species; GO:0001101 response to acid chemical; GO:0006139 nucleobase-containing compound metabolic process; GO:0006144 purine nucleobase metabolic process; GO:0006145 purine nucleobase catabolic process; GO:0006725 cellular aromatic compound metabolic process; GO:0006801 superoxide metabolic process; GO:0006807 nitrogen compound metabolic process; GO:0006950…	GO:0005622 intracellular; GO:0005623 cell; GO:0005737 cytoplasm; GO:0005829 cytosol;	GO:0000166 nucleotide binding; GO:0003824 catalytic activity; GO:0004854 xanthine dehydrogenase activity; GO:0005488 binding; GO:0016491 oxidoreductase activity; GO:0016725 oxidoreductase activity, acting on CH or CH2 groups; GO:0016726 oxidoreductase activity, acting on CH or CH2 groups, NAD or NADP as acceptor; GO:0016903 oxidoreductase activity, acting on the aldehyde or oxo group of donors; G…	PF00111; PF01799; PF03450; PF01315	2Fe-2S iron-sulfur cluster binding domain; [2Fe-2S] binding domain; CO dehydrogenase flavoprotein C-terminal domain; Aldehyde oxidase and xanthine dehydrogenase, a/b hammerhead domain	F	KOG0430	Xanthine dehydrogenase
Cluster-3128.21737_orf1	116782106|ABK22372.1 unknown [Picea sitchensis]	0.5183	0.0208748	Down	18.937	38.3	5	5	1.57363	1.40892	0.9692	0.586088	0.809216	0.652941	chloroplast				GO:0006950 response to stress; GO:0006979 response to oxidative stress; GO:0008152 metabolic process; GO:0009636 response to toxic substance; GO:0009987 cellular process; GO:0010190 cytochrome b6f complex assembly; GO:0016043 cellular component organization; GO:0017004 cytochrome complex assembly; GO:0019725 cellular homeostasis; GO:0022607 cellular component assembly; GO:0033554 cellular respons…	GO:0005622 intracellular; GO:0005623 cell; GO:0005737 cytoplasm; GO:0009507 chloroplast; GO:0009534 chloroplast thylakoid; GO:0009535 chloroplast thylakoid membrane; GO:0009536 plastid; GO:0009579 thylakoid; GO:0016020 membrane; GO:0031976 plastid thylakoid; GO:0031977 thylakoid lumen; GO:0031984 organelle subcompartment; GO:0034357 photosynthetic membrane; GO:0042651 thylakoid membrane; GO:00432…	GO:0003824 catalytic activity; GO:0004791 thioredoxin-disulfide reductase activity; GO:0015035 protein disulfide oxidoreductase activity; GO:0015036 disulfide oxidoreductase activity; GO:0016209 antioxidant activity; GO:0016491 oxidoreductase activity; GO:0016651 oxidoreductase activity, acting on NAD(P)H; GO:0016667 oxidoreductase activity, acting on a sulfur group of donors; GO:0016668 oxidored…	PF00085	Thioredoxin	O	KOG0907	Thioredoxin
Cluster-3128.21744_orf1	148908831|ABR17521.1 unknown [Picea sitchensis]	0.4613	5.03099e-07	Down	58.07	52.4	21	17	1.38523	1.35916	1.36163	0.646012	0.625903	0.62206	chloroplast	K00975	glgC; glucose-1-phosphate adenylyltransferase [EC:2.7.7.27]	map00500 Starch and sucrose metabolism; map00520 Amino sugar and nucleotide sugar metabolism; map01100 Metabolic pathways; map01110 Biosynthesis of secondary metabolites		GO:0005622 intracellular; GO:0005623 cell; GO:0005737 cytoplasm; GO:0009501 amyloplast; GO:0009507 chloroplast; GO:0009526 plastid envelope; GO:0009532 plastid stroma; GO:0009536 plastid; GO:0009570 chloroplast stroma; GO:0009941 chloroplast envelope; GO:0031967 organelle envelope; GO:0031975 envelope; GO:0043226 organelle; GO:0043227 membrane-bounded organelle; GO:0043229 intracellular organelle…	GO:0003824 catalytic activity; GO:0008878 glucose-1-phosphate adenylyltransferase activity; GO:0016740 transferase activity; GO:0016772 transferase activity, transferring phosphorus-containing groups; GO:0016779 nucleotidyltransferase activity; GO:0070566 adenylyltransferase activity;			M	KOG1322	GDP-mannose pyrophosphorylase/mannose-1-phosphate guanylyltransferase
Cluster-3128.21751_orf1	116784435|ABK23341.1 unknown [Picea sitchensis]	1.863	0.000911156	Up	21.152	51.4	10	10	0.777701	0.708034	0.609995	1.28584	1.31817	1.30026	chloroplast	K11352	NDUFA12; NADH dehydrogenase (ubiquinone) 1 alpha subcomplex subunit 12	map00190 Oxidative phosphorylation; map01100 Metabolic pathways	GO:0006950 response to stress; GO:0006979 response to oxidative stress; GO:0009719 response to endogenous stimulus; GO:0009725 response to hormone; GO:0009735 response to cytokinin; GO:0010033 response to organic substance; GO:0042221 response to chemical; GO:0050896 response to stimulus;	GO:0005622 intracellular; GO:0005623 cell; GO:0005737 cytoplasm; GO:0005739 mitochondrion; GO:0005740 mitochondrial envelope; GO:0005743 mitochondrial inner membrane; GO:0005746 mitochondrial respirasome; GO:0005747 mitochondrial respiratory chain complex I; GO:0016020 membrane; GO:0019866 organelle inner membrane; GO:0030964 NADH dehydrogenase complex; GO:0031090 organelle membrane; GO:0031966 m…	GO:0005488 binding; GO:0043167 ion binding; GO:0043169 cation binding; GO:0046872 metal ion binding; GO:0046914 transition metal ion binding; GO:0050897 cobalt ion binding;			C	KOG3382	NADH:ubiquinone oxidoreductase, B17.2 subunit
Cluster-3128.21766_orf2	116787432|ABK24506.1 unknown [Picea sitchensis]	2.4334	0.00198394	Up	56.236	26.3	10	10	0.586702	0.465063	0.69578	1.29163	1.48159	1.47924	chloroplast	K05906	PCYOX1, FCLY; prenylcysteine oxidase / farnesylcysteine lyase [EC:1.8.3.5 1.8.3.6]	map00900 Terpenoid backbone biosynthesis	GO:0000096 sulfur amino acid metabolic process; GO:0000098 sulfur amino acid catabolic process; GO:0001101 response to acid chemical; GO:0006082 organic acid metabolic process; GO:0006508 proteolysis; GO:0006520 cellular amino acid metabolic process; GO:0006575 cellular modified amino acid metabolic process; GO:0006629 lipid metabolic process; GO:0006644 phospholipid metabolic process; GO:0006720…	GO:0005622 intracellular; GO:0005623 cell; GO:0005737 cytoplasm; GO:0005773 vacuole; GO:0005774 vacuolar membrane; GO:0016020 membrane; GO:0031090 organelle membrane; GO:0043226 organelle; GO:0043227 membrane-bounded organelle; GO:0043229 intracellular organelle; GO:0043231 intracellular membrane-bounded organelle; GO:0098588 bounding membrane of organelle; GO:0098805 whole membrane;	GO:0001735 prenylcysteine oxidase activity; GO:0003824 catalytic activity; GO:0016491 oxidoreductase activity; GO:0016667 oxidoreductase activity, acting on a sulfur group of donors; GO:0016670 oxidoreductase activity, acting on a sulfur group of donors, oxygen as acceptor;	PF13450	NAD(P)-binding Rossmann-like domain
Cluster-3128.21787_orf1	720040028|XP_010268473.1 PREDICTED: nudix hydrolase 3 [Nelumbo nucifera]	4.3015	5.88972e-05	Up	91.351	41.8	23	23	0.335737	0.419873	0.376146	1.66391	1.46666	1.73768	chloroplast				GO:0006508 proteolysis; GO:0006807 nitrogen compound metabolic process; GO:0008152 metabolic process; GO:0019538 protein metabolic process; GO:0043170 macromolecule metabolic process; GO:0044238 primary metabolic process; GO:0071704 organic substance metabolic process; GO:1901564 organonitrogen compound metabolic process;	GO:0005622 intracellular; GO:0005623 cell; GO:0005737 cytoplasm; GO:0005773 vacuole; GO:0005829 cytosol; GO:0043226 organelle; GO:0043227 membrane-bounded organelle; GO:0043229 intracellular organelle; GO:0043231 intracellular membrane-bounded organelle;	GO:0003824 catalytic activity; GO:0004177 aminopeptidase activity; GO:0008233 peptidase activity; GO:0008238 exopeptidase activity; GO:0008239 dipeptidyl-peptidase activity; GO:0016787 hydrolase activity; GO:0070011 peptidase activity, acting on L-amino acid peptides; GO:0140096 catalytic activity, acting on a protein;	PF00293	NUDIX domain
Cluster-3128.21788_orf1	116789371|ABK25225.1 unknown [Picea sitchensis]	0.5212	0.00686748	Down	32.456	16.6	4	4	1.28125		1.52489	0.815695	0.695193	0.682971	plasma membrane				GO:0000003 reproduction; GO:0003006 developmental process involved in reproduction; GO:0006457 protein folding; GO:0006996 organelle organization; GO:0007275 multicellular organism development; GO:0008219 cell death; GO:0009314 response to radiation; GO:0009416 response to light stimulus; GO:0009628 response to abiotic stimulus; GO:0009639 response to red or far red light; GO:0009640 photomorphog…	GO:0005622 intracellular; GO:0005623 cell; GO:0005737 cytoplasm; GO:0005739 mitochondrion; GO:0009507 chloroplast; GO:0009526 plastid envelope; GO:0009528 plastid inner membrane; GO:0009532 plastid stroma; GO:0009534 chloroplast thylakoid; GO:0009536 plastid; GO:0009570 chloroplast stroma; GO:0009579 thylakoid; GO:0009706 chloroplast inner membrane; GO:0009941 chloroplast envelope; GO:0016020 mem…	GO:0005488 binding; GO:0005515 protein binding; GO:0044183 protein folding chaperone;
Cluster-3128.21802_orf1	1515549850|AYV91721.1 superoxide dismutase [Larix kaempferi]	1.5805	0.000826441	Up	17.593	71.5	6	6	0.820826	0.795521	0.708798	1.2754	1.22635	1.1731	chloroplast	K04565	SOD1; superoxide dismutase, Cu-Zn family [EC:1.15.1.1]	map04146 Peroxisome	GO:0000302 response to reactive oxygen species; GO:0000303 response to superoxide; GO:0000305 response to oxygen radical; GO:0001101 response to acid chemical; GO:0006801 superoxide metabolic process; GO:0006950 response to stress; GO:0006952 defense response; GO:0006970 response to osmotic stress; GO:0006979 response to oxidative stress; GO:0008152 metabolic process; GO:0009314 response to radia…	GO:0005576 extracellular region; GO:0005615 extracellular space; GO:0005622 intracellular; GO:0005623 cell; GO:0005634 nucleus; GO:0005737 cytoplasm; GO:0005829 cytosol; GO:0043226 organelle; GO:0043227 membrane-bounded organelle; GO:0043229 intracellular organelle; GO:0043231 intracellular membrane-bounded organelle;	GO:0003824 catalytic activity; GO:0004784 superoxide dismutase activity; GO:0005488 binding; GO:0005507 copper ion binding; GO:0008270 zinc ion binding; GO:0016209 antioxidant activity; GO:0016491 oxidoreductase activity; GO:0016721 oxidoreductase activity, acting on superoxide radicals as acceptor; GO:0043167 ion binding; GO:0043169 cation binding; GO:0046872 metal ion binding; GO:0046914 transi…	PF00080	Copper/zinc superoxide dismutase (SODC)	P	KOG0441	Cu2+/Zn2+ superoxide dismutase SOD1
Cluster-3128.21817_orf1	116788110|ABK24760.1 unknown [Picea sitchensis]	2.1062	9.48836e-06	Up	58.83	66.9	27	26	0.614676	0.667062	0.649906	1.3798	1.35966	1.3289	chloroplast	K02147	ATPeV1B, ATP6B; V-type H+-transporting ATPase subunit B	map00190 Oxidative phosphorylation; map01100 Metabolic pathways; map04145 Phagosome				PF02874; PF00006	ATP synthase alpha/beta family, beta-barrel domain; ATP synthase alpha/beta family, nucleotide-binding domain	C	KOG1351	Vacuolar H+-ATPase V1 sector, subunit B
Cluster-3128.21819_orf1	1559653169|RWW75247.1 hypothetical protein BHE74_00016736 [Ensete ventricosum]	2.6977	0.0117473	Up	10.384	17.4	2	2	0.57254	0.717799	0.332301	1.5611	1.52507	1.29119	chloroplast
Cluster-3128.21827_orf1	148907512|ABR16886.1 unknown [Picea sitchensis]	2.3561	0.000156973	Up	13.565	33.9	3	3	0.594375	0.544052	0.649356	1.50032	1.37759	1.3343	cytoplasm	K03965	NDUFB9; NADH dehydrogenase (ubiquinone) 1 beta subcomplex subunit 9	map00190 Oxidative phosphorylation; map01100 Metabolic pathways	GO:0005975 carbohydrate metabolic process; GO:0008152 metabolic process; GO:0009853 photorespiration; GO:0009987 cellular process; GO:0043094 cellular metabolic compound salvage; GO:0044237 cellular metabolic process; GO:0044238 primary metabolic process; GO:0071704 organic substance metabolic process;	GO:0005622 intracellular; GO:0005623 cell; GO:0005737 cytoplasm; GO:0005739 mitochondrion; GO:0005740 mitochondrial envelope; GO:0005743 mitochondrial inner membrane; GO:0005746 mitochondrial respirasome; GO:0005747 mitochondrial respiratory chain complex I; GO:0005773 vacuole; GO:0005774 vacuolar membrane; GO:0016020 membrane; GO:0019866 organelle inner membrane; GO:0030964 NADH dehydrogenase co…				C	KOG3466	NADH:ubiquinone oxidoreductase, NDUFB9/B22 subunit
Cluster-3128.21844_orf1	224285137|ACN40296.1 unknown [Picea sitchensis]	1.945	0.00289669	Up	15.967	45.9	6	6	0.742994	0.699091	0.595263	1.13522	1.34578	1.48165	nucleus				GO:0006082 organic acid metabolic process; GO:0006629 lipid metabolic process; GO:0006631 fatty acid metabolic process; GO:0007154 cell communication; GO:0007165 signal transduction; GO:0008152 metabolic process; GO:0009987 cellular process; GO:0019752 carboxylic acid metabolic process; GO:0019932 second-messenger-mediated signaling; GO:0019933 cAMP-mediated signaling; GO:0019935 cyclic-nucleotid…	GO:0005622 intracellular; GO:0005623 cell; GO:0005737 cytoplasm; GO:0005777 peroxisome; GO:0042579 microbody; GO:0043226 organelle; GO:0043227 membrane-bounded organelle; GO:0043229 intracellular organelle; GO:0043231 intracellular membrane-bounded organelle;				I	KOG4170	2-enoyl-CoA hydratase/3-hydroxyacyl-CoA dehydrogenase/Peroxisomal 3-ketoacyl-CoA-thiolase, sterol-binding domain and related enzymes
Cluster-3128.21854_orf1	743795135|XP_010924377.1 thioredoxin-like protein CITRX, chloroplastic [Elaeis guineensis]	0.5392	0.0083363	Down	23.738	21.1	4	4	1.39828	1.36596		0.635059	0.805765	0.79494	chloroplast				GO:0002682 regulation of immune system process; GO:0002683 negative regulation of immune system process; GO:0006950 response to stress; GO:0006979 response to oxidative stress; GO:0006996 organelle organization; GO:0008152 metabolic process; GO:0008219 cell death; GO:0009636 response to toxic substance; GO:0009657 plastid organization; GO:0009987 cellular process; GO:0010363 regulation of plant-t…	GO:0005622 intracellular; GO:0005623 cell; GO:0005737 cytoplasm; GO:0009295 nucleoid; GO:0009507 chloroplast; GO:0009536 plastid; GO:0009579 thylakoid; GO:0043226 organelle; GO:0043227 membrane-bounded organelle; GO:0043229 intracellular organelle; GO:0043231 intracellular membrane-bounded organelle;	GO:0003824 catalytic activity; GO:0004791 thioredoxin-disulfide reductase activity; GO:0015035 protein disulfide oxidoreductase activity; GO:0015036 disulfide oxidoreductase activity; GO:0016209 antioxidant activity; GO:0016491 oxidoreductase activity; GO:0016651 oxidoreductase activity, acting on NAD(P)H; GO:0016667 oxidoreductase activity, acting on a sulfur group of donors; GO:0016668 oxidored…	PF00085	Thioredoxin	O	KOG0907	Thioredoxin
Cluster-3128.21855_orf1	294461150|ADE76139.1 unknown [Picea sitchensis]	1.6098	0.00088839	Up	22.581	43.7	7	7	0.763006	0.836432	0.699595	1.27213	1.21863	1.21021	cytoplasm	K12812	DDX39B, UAP56, SUB2; ATP-dependent RNA helicase UAP56/SUB2 [EC:3.6.4.13]	map03013 RNA transport; map03015 mRNA surveillance pathway; map03040 Spliceosome				PF00270	DEAD/DEAH box helicase	A	KOG0329	ATP-dependent RNA helicase
Cluster-3128.21866_orf1	224285347|ACN40397.1 unknown [Picea sitchensis]	2.3661	0.000220696	Up	75.094	35.5	18	16	0.640587	0.563184	0.578703	1.28248	1.38451	1.55053	chloroplast	K00276	AOC3, AOC2, tynA; primary-amine oxidase [EC:1.4.3.21]	map00260 Glycine, serine and threonine metabolism; map00350 Tyrosine metabolism; map00360 Phenylalanine metabolism; map00410 beta-Alanine metabolism; map00950 Isoquinoline alkaloid biosynthesis; map00960 Tropane, piperidine and pyridine alkaloid biosynthesis; map01100 Metabolic pathways; map01110 Biosynthesis of secondary metabolites				PF02727; PF02728; PF01179	Copper amine oxidase, N2 domain; Copper amine oxidase, N3 domain; Copper amine oxidase, enzyme domain	Q	KOG1186	Copper amine oxidase
Cluster-3128.21882_orf1	1557870091|RWR91583.1 histidine--tRNA ligase, chloroplastic/mitochondrial isoform X1 [Cinnamomum micranthum f. kanehirae]	0.4128	0.00111506	Down	64.467	15.3	6	6	1.34447	1.40663	1.49587	0.4757	0.671906	0.605425	chloroplast	K01892	HARS, hisS; histidyl-tRNA synthetase [EC:6.1.1.21]	map00970 Aminoacyl-tRNA biosynthesis	GO:0006082 organic acid metabolic process; GO:0006139 nucleobase-containing compound metabolic process; GO:0006399 tRNA metabolic process; GO:0006412 translation; GO:0006418 tRNA aminoacylation for protein translation; GO:0006427 histidyl-tRNA aminoacylation; GO:0006518 peptide metabolic process; GO:0006520 cellular amino acid metabolic process; GO:0006725 cellular aromatic compound metabolic pro…	GO:0005622 intracellular; GO:0005623 cell; GO:0005737 cytoplasm; GO:0005739 mitochondrion; GO:0009507 chloroplast; GO:0009536 plastid; GO:0043226 organelle; GO:0043227 membrane-bounded organelle; GO:0043229 intracellular organelle; GO:0043231 intracellular membrane-bounded organelle;	GO:0003824 catalytic activity; GO:0004812 aminoacyl-tRNA ligase activity; GO:0004821 histidine-tRNA ligase activity; GO:0016874 ligase activity; GO:0016875 ligase activity, forming carbon-oxygen bonds; GO:0140098 catalytic activity, acting on RNA; GO:0140101 catalytic activity, acting on a tRNA;	PF13393; PF03129	Histidyl-tRNA synthetase; Anticodon binding domain	J	KOG1936	Histidyl-tRNA synthetase
Cluster-3128.21883_orf1	1035925862|OAY55450.1 hypothetical protein MANES_03G155100 [Manihot esculenta]	1.8758	0.000347642	Up	18.084	41.4	5	5	0.663855	0.72171	0.700846	1.43471	1.25972	1.21915	cytoplasm	K11353	NDUFA13; NADH dehydrogenase (ubiquinone) 1 alpha subcomplex subunit 13	map00190 Oxidative phosphorylation; map01100 Metabolic pathways	GO:0000003 reproduction; GO:0003006 developmental process involved in reproduction; GO:0007275 multicellular organism development; GO:0008152 metabolic process; GO:0009790 embryo development; GO:0009791 post-embryonic development; GO:0009793 embryo development ending in seed dormancy; GO:0009853 photorespiration; GO:0009987 cellular process; GO:0010154 fruit development; GO:0022414 reproductive p…	GO:0005622 intracellular; GO:0005623 cell; GO:0005737 cytoplasm; GO:0005739 mitochondrion; GO:0005740 mitochondrial envelope; GO:0005743 mitochondrial inner membrane; GO:0005746 mitochondrial respirasome; GO:0005747 mitochondrial respiratory chain complex I; GO:0016020 membrane; GO:0019866 organelle inner membrane; GO:0030964 NADH dehydrogenase complex; GO:0031090 organelle membrane; GO:0031966 m…				CD	KOG3300	NADH:ubiquinone oxidoreductase, B16.6 subunit/cell death-regulatory protein
Cluster-3128.21884_orf1	116783960|ABK23160.1 unknown [Picea sitchensis]	0.3539	0.000104405	Down	20.885	32.8	5	5	1.37404	1.37648	1.68122	0.517643	0.521496	0.529121	cytoplasm					GO:0005622 intracellular; GO:0005623 cell; GO:0005737 cytoplasm; GO:0005739 mitochondrion; GO:0009507 chloroplast; GO:0009536 plastid; GO:0043226 organelle; GO:0043227 membrane-bounded organelle; GO:0043229 intracellular organelle; GO:0043231 intracellular membrane-bounded organelle;				T	KOG2313	Stress-induced protein UVI31+
Cluster-3128.21893_orf1	116786427|ABK24100.1 unknown [Picea sitchensis]	0.4067	0.000629055	Down	46.95	29.9	7	7	1.43447	1.32971	1.50124	0.519657	0.681469	0.533457	chloroplast									G	KOG2947	Carbohydrate kinase
Cluster-3128.21902_orf1	1557868261|RWR90330.1 hypothetical protein CKAN_01942100 [Cinnamomum micranthum f. kanehirae]	5.3497	7.81443e-06	Up	59.098	19.7	7	5	0.288337	0.349108	0.307479	1.66642	1.67438	1.71428	vacuolar membrane
Cluster-3128.21907_orf1	116782153|ABK22388.1 unknown [Picea sitchensis]	0.3216	2.01435e-05	Down	18.802	33.7	6	6	1.53133	1.58783	1.42088	0.522414	0.468757	0.468794	chloroplast							PF14159	Domain of unknown function (DUF4308)
Cluster-3128.21909_orf1	224284992|ACN40225.1 unknown [Picea sitchensis]	0.3569	0.000173858	Down	18.862	35.9	4	4	1.48851	1.29201	1.64145	0.549313	0.495317	0.533401	chloroplast	K06995	K06995; uncharacterized protein					PF05899	Protein of unknown function (DUF861)
Cluster-3128.21917_orf1	1273144077|PIA25887.1 hypothetical protein AQUCO_10500021v1, partial [Aquilegia coerulea]	2.2689	0.000242889	Up	16.017	46.6	6	6	0.547546		0.587961	1.23082	1.31435	1.31932	cytoplasm	K02973	RP-S23e, RPS23; small subunit ribosomal protein S23e	map03010 Ribosome						J	KOG1749	40S ribosomal protein S23
Cluster-3128.21932_orf1	148906327|ABR16319.1 unknown [Picea sitchensis]	0.4426	0.00076412	Down	48.26	27.2	8	8	1.23241	1.48984	1.43693	0.615907	0.542298	0.682616	chloroplast	K00765	hisG; ATP phosphoribosyltransferase [EC:2.4.2.17]	map00340 Histidine metabolism; map01100 Metabolic pathways; map01110 Biosynthesis of secondary metabolites; map01230 Biosynthesis of amino acids	GO:0000105 histidine biosynthetic process; GO:0006082 organic acid metabolic process; GO:0006520 cellular amino acid metabolic process; GO:0006547 histidine metabolic process; GO:0006725 cellular aromatic compound metabolic process; GO:0006807 nitrogen compound metabolic process; GO:0008152 metabolic process; GO:0008652 cellular amino acid biosynthetic process; GO:0009058 biosynthetic process; GO…	GO:0005622 intracellular; GO:0005623 cell; GO:0005737 cytoplasm; GO:0009507 chloroplast; GO:0009532 plastid stroma; GO:0009536 plastid; GO:0009570 chloroplast stroma; GO:0043226 organelle; GO:0043227 membrane-bounded organelle; GO:0043229 intracellular organelle; GO:0043231 intracellular membrane-bounded organelle;	GO:0003824 catalytic activity; GO:0003879 ATP phosphoribosyltransferase activity; GO:0016740 transferase activity; GO:0016757 transferase activity, transferring glycosyl groups; GO:0016763 transferase activity, transferring pentosyl groups;	PF08029	HisG, C-terminal domain	E	KOG2831	ATP phosphoribosyltransferase
Cluster-3128.21934_orf1	116786670|ABK24196.1 unknown [Picea sitchensis]	1.7281	0.00464473	Up	26.906	60.1	12	7	0.658519	0.669432	0.871378	1.35539	1.2233	1.22199	chloroplast	K07877	RAB2A; Ras-related protein Rab-2A					PF00071	Ras family	U	KOG0098	GTPase Rab2, small G protein superfamily
Cluster-3128.21940_orf1	1315705639|PKU69985.1 Ubiquitin-conjugating enzyme E2 variant 1B [Dendrobium catenatum]	2.3131	0.000621379	Up	23.552	30	4	4	0.658478	0.525253	0.627259	1.54304	1.34419	1.30179	chloroplast	K10704	UBE2V; ubiquitin-conjugating enzyme E2 variant					PF00179	Ubiquitin-conjugating enzyme	O	KOG0896	Ubiquitin-conjugating enzyme E2
Cluster-3128.21958_orf1	1009146013|XP_015890652.1 glycylpeptide N-tetradecanoyltransferase 1-like [Ziziphus jujuba]	2.7732	0.0311969	Up	50.132	24.2	8	5	0.395453	0.9096	0.285099	1.30316	1.57829	1.5284	chloroplast	K00671	NMT; glycylpeptide N-tetradecanoyltransferase [EC:2.3.1.97]					PF01233; PF02799	Myristoyl-CoA:protein N-myristoyltransferase, N-terminal domain; Myristoyl-CoA:protein N-myristoyltransferase, C-terminal domain	I	KOG2779	N-myristoyl transferase
[truncated: 877 more rows]
