# Supplementary material for: Comprehensive Proteome and Acetylome Analysis of Needle Senescence in Larix gmelinii
Source: Int J Mol Sci. 2024 Jun 21;25(13):6824. doi: 10.3390/ijms25136824 (PMC11241215; doi:10.3390/ijms25136824)
Supplement: Supplementary file 1 [file ijms-25-06824-s001.zip › Table S2.xlsx]

## Sheet: Table S2
Table S2. DAPs information
Protein accession	Position	Amino acid	A_Y/A_G Ratio	A_Y/A_G P value	Regulated Type	Protein description	Localization probability	PEP	Score	Charge	Modified sequence	Mass error [ppm]	A_G_1	A_G_2	A_G_3	A_Y_1	A_Y_2	A_Y_3	Subcellular localization	KEGG KO No.	KEGG Gene	KEGG pathway	Biological Process	Cellular Component	Molecular Function	Pfam ID	Domain description	KOG category	KOG NO.	KOG description
Cluster-3128.24496_orf1	137	K	2.386	0.0252825	Up	116793623|ABK26815.1 unknown [Picea sitchensis]	1	0.0012196	93.561	2	MK(1)GDYHR	-0.86672		0.556	0.372	0.882	1.132	1.307	nucleus,plasma membrane	K06630	YWHAE; 14-3-3 protein epsilon					PF00244	14-3-3 protein	O	KOG0841	Multifunctional chaperone (14-3-3 family)
Cluster-3128.24496_orf1	62	K	5.874	0.00114627	Up	116793623|ABK26815.1 unknown [Picea sitchensis]	1	2.41682e-16	196.44	2	NLLSVAYK(1)NVIGAR	0.39574	0.345	0.183	0.179	1.309	1.35	1.494	nucleus,plasma membrane	K06630	YWHAE; 14-3-3 protein epsilon					PF00244	14-3-3 protein	O	KOG0841	Multifunctional chaperone (14-3-3 family)
Cluster-3128.22329_orf1	157	K	9.226	2.14093e-06	Up	224284718|ACN40090.1 unknown [Picea sitchensis]	1	9.87175e-20	146.48	2	VCENIPIVLCGNK(1)VDVK	-2.2058	0.144	0.162	0.168	1.52	1.472	1.381	cytoplasm	K07936	RAN; GTP-binding nuclear protein Ran	map03008 Ribosome biogenesis in eukaryotes; map03013 RNA transport	GO:0000054 ribosomal subunit export from nucleus; GO:0006403 RNA localization; GO:0006405 RNA export from nucleus; GO:0006606 protein import into nucleus; GO:0006611 protein export from nucleus; GO:0006810 transport; GO:0006886 intracellular protein transport; GO:0006913 nucleocytoplasmic transport; GO:0008104 protein localization; GO:0015031 protein transport; GO:0015833 peptide transport; GO:00…	GO:0005622 intracellular; GO:0005623 cell; GO:0005634 nucleus; GO:0005737 cytoplasm; GO:0005794 Golgi apparatus; GO:0005911 cell-cell junction; GO:0009506 plasmodesma; GO:0012505 endomembrane system; GO:0030054 cell junction; GO:0043226 organelle; GO:0043227 membrane-bounded organelle; GO:0043229 intracellular organelle; GO:0043231 intracellular membrane-bounded organelle; GO:0055044 symplast;	GO:0000166 nucleotide binding; GO:0001882 nucleoside binding; GO:0001883 purine nucleoside binding; GO:0003824 catalytic activity; GO:0003924 GTPase activity; GO:0005488 binding; GO:0005525 GTP binding; GO:0016462 pyrophosphatase activity; GO:0016787 hydrolase activity; GO:0016817 hydrolase activity, acting on acid anhydrides; GO:0016818 hydrolase activity, acting on acid anhydrides, in phosphoru…	PF00071	Ras family	U	KOG0096	GTPase Ran/TC4/GSP1 (nuclear protein transport pathway), small G protein superfamily
Cluster-30829.0_orf1	28	K	0.532	0.00332491	Down	116785433|ABK23720.1 unknown [Picea sitchensis]	1	1.04491e-72	233.59	2	LVFLGDQSVGK(1)TSIITR	-2.5834	1.82	1.505	1.6	0.743	0.881	0.995	chloroplast	K07893	RAB6A; Ras-related protein Rab-6A					PF00071	Ras family	U	KOG0094	GTPase Rab6/YPT6/Ryh1, small G protein superfamily
Cluster-3128.22815_orf1	165	K	2.005	9.21851e-05	Up	720065263|XP_010276221.1 PREDICTED: uncharacterized protein LOC104611013 [Nelumbo nucifera]	1	3.54122e-07	130.71	3	VK(1)TLHPAVHGGILAR	-0.92228	0.747	0.683	0.764	1.467	1.535	1.396	chloroplast	K00602	purH; phosphoribosylaminoimidazolecarboxamide formyltransferase / IMP cyclohydrolase [EC:2.1.2.3 3.5.4.10]	map00230 Purine metabolism; map00670 One carbon pool by folate; map01100 Metabolic pathways; map01110 Biosynthesis of secondary metabolites				PF02142	MGS-like domain	F	KOG2555	AICAR transformylase/IMP cyclohydrolase/methylglyoxal synthase
Cluster-3128.18220_orf1	59	K	0.652	0.00214298	Down	1365984567|XP_024191133.1 ubiquitin-40S ribosomal protein S27a isoform X2 [Rosa chinensis]	1	0.000310696	103.87	2	LIFAGK(1)QLEDGR	1.0353	1.439	1.55	1.344	0.879	0.925	1.023	nucleus	K08770	UBC; ubiquitin C					PF00240; PF01599	Ubiquitin family; Ribosomal protein S27a	O	KOG0001	Ubiquitin and ubiquitin-like proteins
Cluster-3128.13084_orf1	593	K	0.615	0.0080724	Down	1242943772|ATB19605.1 putative ABA hypersensitive 1 [Thuja plicata]	1	3.47657e-64	251.02	2	LWK(1)NSAQMTAIAIDR	-0.1524	1.607	1.374	1.349	0.92		0.854	cytoplasm	K12882	NCBP1, CBP80; nuclear cap-binding protein subunit 1	map03013 RNA transport; map03015 mRNA surveillance pathway; map03040 Spliceosome	GO:0000003 reproduction; GO:0000184 nuclear-transcribed mRNA catabolic process, nonsense-mediated decay; GO:0000375 RNA splicing, via transesterification reactions; GO:0000377 RNA splicing, via transesterification reactions with bulged adenosine as nucleophile; GO:0000394 RNA splicing, via endonucleolytic cleavage and ligation; GO:0000398 mRNA splicing, via spliceosome; GO:0000956 nuclear-transcr…	GO:0005622 intracellular; GO:0005623 cell; GO:0005634 nucleus; GO:0005845 mRNA cap binding complex; GO:0005846 nuclear cap binding complex; GO:0032991 protein-containing complex; GO:0034518 RNA cap binding complex; GO:0043226 organelle; GO:0043227 membrane-bounded organelle; GO:0043229 intracellular organelle; GO:0043231 intracellular membrane-bounded organelle;	GO:0000339 RNA cap binding; GO:0003676 nucleic acid binding; GO:0003723 RNA binding; GO:0003729 mRNA binding; GO:0005488 binding; GO:0097159 organic cyclic compound binding; GO:1901363 heterocyclic compound binding;			A	KOG1104	Nuclear cap-binding complex, subunit NCBP1/CBP80
Cluster-3128.13104_orf1	502	K	3.279	0.000378556	Up	1220041801|XP_021806698.1 glycine--tRNA ligase, chloroplastic/mitochondrial 2 isoform X1 [Prunus avium]	1	0.000364154	111.61	2	TEGK(1)TEYVYAR	0.79226	0.921		0.788	2.918	2.81	2.678	chloroplast	K14164	glyQS; glycyl-tRNA synthetase [EC:6.1.1.14]	map00970 Aminoacyl-tRNA biosynthesis	GO:0000003 reproduction; GO:0003006 developmental process involved in reproduction; GO:0006082 organic acid metabolic process; GO:0006139 nucleobase-containing compound metabolic process; GO:0006399 tRNA metabolic process; GO:0006412 translation; GO:0006418 tRNA aminoacylation for protein translation; GO:0006426 glycyl-tRNA aminoacylation; GO:0006518 peptide metabolic process; GO:0006520 cellular…	GO:0005622 intracellular; GO:0005623 cell; GO:0005737 cytoplasm; GO:0005739 mitochondrion; GO:0009507 chloroplast; GO:0009532 plastid stroma; GO:0009536 plastid; GO:0009570 chloroplast stroma; GO:0043226 organelle; GO:0043227 membrane-bounded organelle; GO:0043229 intracellular organelle; GO:0043231 intracellular membrane-bounded organelle;	GO:0003824 catalytic activity; GO:0004812 aminoacyl-tRNA ligase activity; GO:0004820 glycine-tRNA ligase activity; GO:0005488 binding; GO:0005515 protein binding; GO:0016874 ligase activity; GO:0016875 ligase activity, forming carbon-oxygen bonds; GO:0046983 protein dimerization activity; GO:0140098 catalytic activity, acting on RNA; GO:0140101 catalytic activity, acting on a tRNA;	PF02091	Glycyl-tRNA synthetase alpha subunit
Cluster-3128.13104_orf1	358	K	2.201	0.000166039	Up	1220041801|XP_021806698.1 glycine--tRNA ligase, chloroplastic/mitochondrial 2 isoform X1 [Prunus avium]	1	0.000348743	135.63	2	QCAQLLVK(1)TR	2.3541	1.087	1.045	0.969	2.428	2.323	2.075	chloroplast	K14164	glyQS; glycyl-tRNA synthetase [EC:6.1.1.14]	map00970 Aminoacyl-tRNA biosynthesis	GO:0000003 reproduction; GO:0003006 developmental process involved in reproduction; GO:0006082 organic acid metabolic process; GO:0006139 nucleobase-containing compound metabolic process; GO:0006399 tRNA metabolic process; GO:0006412 translation; GO:0006418 tRNA aminoacylation for protein translation; GO:0006426 glycyl-tRNA aminoacylation; GO:0006518 peptide metabolic process; GO:0006520 cellular…	GO:0005622 intracellular; GO:0005623 cell; GO:0005737 cytoplasm; GO:0005739 mitochondrion; GO:0009507 chloroplast; GO:0009532 plastid stroma; GO:0009536 plastid; GO:0009570 chloroplast stroma; GO:0043226 organelle; GO:0043227 membrane-bounded organelle; GO:0043229 intracellular organelle; GO:0043231 intracellular membrane-bounded organelle;	GO:0003824 catalytic activity; GO:0004812 aminoacyl-tRNA ligase activity; GO:0004820 glycine-tRNA ligase activity; GO:0005488 binding; GO:0005515 protein binding; GO:0016874 ligase activity; GO:0016875 ligase activity, forming carbon-oxygen bonds; GO:0046983 protein dimerization activity; GO:0140098 catalytic activity, acting on RNA; GO:0140101 catalytic activity, acting on a tRNA;	PF02091	Glycyl-tRNA synthetase alpha subunit
Cluster-3128.13275_orf1	122	K	5.83	0.000129099	Up	1139756607|ONH92064.1 hypothetical protein PRUPE_8G151800 [Prunus persica]	1	4.14054e-46	222.48	2	TDGCGEVK(1)NEDVGK	0.58819	0.604	0.428	0.578	2.894	3.017	3.475	cytoplasm	K01876	aspS; aspartyl-tRNA synthetase [EC:6.1.1.12]	map00970 Aminoacyl-tRNA biosynthesis		GO:0005622 intracellular; GO:0005623 cell; GO:0005737 cytoplasm; GO:0005739 mitochondrion; GO:0009507 chloroplast; GO:0009536 plastid; GO:0016020 membrane; GO:0043226 organelle; GO:0043227 membrane-bounded organelle; GO:0043229 intracellular organelle; GO:0043231 intracellular membrane-bounded organelle;		PF01336; PF00152; PF02938	OB-fold nucleic acid binding domain; tRNA synthetases class II (D, K and N) ; GAD domain	J	KOG2411	Aspartyl-tRNA synthetase, mitochondrial
Cluster-3128.13515_orf1	260	K	2.6	0.00427266	Up	1557865720|RWR88406.1 phenylalanine--tRNA ligase beta subunit, cytoplasmic-like protein isoform X1 [Cinnamomum micranthum f. kanehirae]	1	1.39983e-10	174.02	2	TK(1)NVFIECTGTDLTK	-3.9915	0.513	0.487	0.652	1.834	1.272	1.19	chloroplast	K01890	FARSB, pheT; phenylalanyl-tRNA synthetase beta chain [EC:6.1.1.20]	map00970 Aminoacyl-tRNA biosynthesis	GO:0006082 organic acid metabolic process; GO:0006139 nucleobase-containing compound metabolic process; GO:0006399 tRNA metabolic process; GO:0006412 translation; GO:0006418 tRNA aminoacylation for protein translation; GO:0006432 phenylalanyl-tRNA aminoacylation; GO:0006518 peptide metabolic process; GO:0006520 cellular amino acid metabolic process; GO:0006725 cellular aromatic compound metabolic…	GO:0005622 intracellular; GO:0005623 cell; GO:0005737 cytoplasm; GO:0005829 cytosol; GO:0009328 phenylalanine-tRNA ligase complex; GO:0032991 protein-containing complex; GO:1902494 catalytic complex;		PF03483; PF03484	B3/4 domain; tRNA synthetase B5 domain	J	KOG2472	Phenylalanyl-tRNA synthetase beta subunit
Cluster-3128.13710_orf1	172	K	0.652	0.00212183	Down	116782989|ABK22752.1 unknown [Picea sitchensis]	1	6.72841e-130	259.72	2	TSYEASK(1)NTLGVEWTR	-1.3508	1.547	1.508	1.283	0.918	0.954	0.957	nucleus				GO:0006810 transport; GO:0006811 ion transport; GO:0006812 cation transport; GO:0032879 regulation of localization; GO:0034220 ion transmembrane transport; GO:0034762 regulation of transmembrane transport; GO:0034765 regulation of ion transmembrane transport; GO:0043269 regulation of ion transport; GO:0050789 regulation of biological process; GO:0051049 regulation of transport; GO:0051179 localiz…	GO:0005622 intracellular; GO:0005623 cell; GO:0005737 cytoplasm; GO:0005739 mitochondrion; GO:0009507 chloroplast; GO:0009513 etioplast; GO:0009526 plastid envelope; GO:0009527 plastid outer membrane; GO:0009536 plastid; GO:0009707 chloroplast outer membrane; GO:0009941 chloroplast envelope; GO:0016020 membrane; GO:0016021 integral component of membrane; GO:0019867 outer membrane; GO:0031090 orga…	GO:0005215 transporter activity; GO:0005216 ion channel activity; GO:0005244 voltage-gated ion channel activity; GO:0005261 cation channel activity; GO:0008324 cation transmembrane transporter activity; GO:0015075 ion transmembrane transporter activity; GO:0015267 channel activity; GO:0015288 porin activity; GO:0015318 inorganic molecular entity transmembrane transporter activity; GO:0022803 pass…
Cluster-3128.13714_orf1	47	K	0.597	0.0276935	Down	1333480292|PNR52497.1 hypothetical protein PHYPA_008871 [Physcomitrella patens]	1	0.000469081	84.999	3	FWHSGK(1)PVIAYTQK	1.2298	1.166	1.817	1.549	0.81	1.035	0.861	cytoskeleton					GO:0005622 intracellular; GO:0005623 cell; GO:0005737 cytoplasm; GO:0005829 cytosol;		PF08768	Domain of unknown function (DUF1794)	S	KOG3371	Uncharacterized conserved protein
Cluster-3128.14179_orf1	487	K	0.623	0.000104363	Down	557950095|AHA44516.1 starch synthase VI precursor [Larix kaempferi]	1	0.000242058	138.26	2	LVAQK(1)GLHLIR	0.61071	1.564	1.453	1.424	0.902	0.936	0.93	cytoplasm	K00703	glgA; starch synthase [EC:2.4.1.21]	map00500 Starch and sucrose metabolism; map01100 Metabolic pathways; map01110 Biosynthesis of secondary metabolites				PF08323	Starch synthase catalytic domain
Cluster-3128.14318_orf1	497	K	0.547	8.39455e-05	Down	548855180|ERN13067.1 hypothetical protein AMTR_s00040p00143220 [Amborella trichopoda]	1	7.14493e-07	126.82	2	GIVIK(1)HNANQR	-0.070821	1.592	1.434	1.594	0.824	0.844	0.859	chloroplast	K01267	DNPEP; aspartyl aminopeptidase [EC:3.4.11.21]		GO:0006508 proteolysis; GO:0006518 peptide metabolic process; GO:0006807 nitrogen compound metabolic process; GO:0008152 metabolic process; GO:0009987 cellular process; GO:0019538 protein metabolic process; GO:0034641 cellular nitrogen compound metabolic process; GO:0043170 macromolecule metabolic process; GO:0043603 cellular amide metabolic process; GO:0044237 cellular metabolic process; GO:0044…	GO:0005576 extracellular region; GO:0005622 intracellular; GO:0005623 cell; GO:0005737 cytoplasm;	GO:0003824 catalytic activity; GO:0004177 aminopeptidase activity; GO:0008233 peptidase activity; GO:0008235 metalloexopeptidase activity; GO:0008237 metallopeptidase activity; GO:0008238 exopeptidase activity; GO:0016787 hydrolase activity; GO:0070006 metalloaminopeptidase activity; GO:0070011 peptidase activity, acting on L-amino acid peptides; GO:0140096 catalytic activity, acting on a protein;			E	KOG2596	Aminopeptidase I zinc metalloprotease (M18)
Cluster-3128.14365_orf1	419	K	1.971	0.00261443	Up	148909295|ABR17747.1 unknown [Picea sitchensis]	1	4.80962e-27	146.34	2	SQLNYSK(1)SQLESASER	-3.3078	0.625	0.806	0.876	1.527	1.465	1.555	chloroplast	K01883	CARS, cysS; cysteinyl-tRNA synthetase [EC:6.1.1.16]	map00970 Aminoacyl-tRNA biosynthesis	GO:0000741 karyogamy; GO:0006082 organic acid metabolic process; GO:0006139 nucleobase-containing compound metabolic process; GO:0006399 tRNA metabolic process; GO:0006412 translation; GO:0006417 regulation of translation; GO:0006418 tRNA aminoacylation for protein translation; GO:0006423 cysteinyl-tRNA aminoacylation; GO:0006518 peptide metabolic process; GO:0006520 cellular amino acid metabolic…	GO:0005622 intracellular; GO:0005623 cell; GO:0005737 cytoplasm; GO:0005739 mitochondrion; GO:0009507 chloroplast; GO:0009532 plastid stroma; GO:0009536 plastid; GO:0009570 chloroplast stroma; GO:0043226 organelle; GO:0043227 membrane-bounded organelle; GO:0043229 intracellular organelle; GO:0043231 intracellular membrane-bounded organelle;	GO:0000166 nucleotide binding; GO:0003824 catalytic activity; GO:0004812 aminoacyl-tRNA ligase activity; GO:0004817 cysteine-tRNA ligase activity; GO:0005488 binding; GO:0005524 ATP binding; GO:0008144 drug binding; GO:0016874 ligase activity; GO:0016875 ligase activity, forming carbon-oxygen bonds; GO:0017076 purine nucleotide binding; GO:0030554 adenyl nucleotide binding; GO:0032553 ribonucleot…			J	KOG2007	Cysteinyl-tRNA synthetase
Cluster-3128.14412_orf1	309	K	1.938	0.00114699	Up	1044578150|XP_017425855.1 PREDICTED: uroporphyrinogen decarboxylase 1, chloroplastic [Vigna angularis]	1	0.00740948	77.072	2	IVSTVK(1)TR	-1.024	0.731	0.662	0.855	1.367	1.496	1.494	extracellular	K01599	hemE, UROD; uroporphyrinogen decarboxylase [EC:4.1.1.37]	map00860 Porphyrin and chlorophyll metabolism; map01100 Metabolic pathways; map01110 Biosynthesis of secondary metabolites	GO:0006725 cellular aromatic compound metabolic process; GO:0006778 porphyrin-containing compound metabolic process; GO:0006779 porphyrin-containing compound biosynthetic process; GO:0006783 heme biosynthetic process; GO:0006807 nitrogen compound metabolic process; GO:0008152 metabolic process; GO:0009058 biosynthetic process; GO:0009987 cellular process; GO:0010035 response to inorganic substanc…	GO:0005622 intracellular; GO:0005623 cell; GO:0005737 cytoplasm; GO:0005829 cytosol; GO:0009507 chloroplast; GO:0009532 plastid stroma; GO:0009536 plastid; GO:0009570 chloroplast stroma; GO:0043226 organelle; GO:0043227 membrane-bounded organelle; GO:0043229 intracellular organelle; GO:0043231 intracellular membrane-bounded organelle;	GO:0003824 catalytic activity; GO:0004853 uroporphyrinogen decarboxylase activity; GO:0016829 lyase activity; GO:0016830 carbon-carbon lyase activity; GO:0016831 carboxy-lyase activity;	PF01208	Uroporphyrinogen decarboxylase (URO-D)	H	KOG2872	Uroporphyrinogen decarboxylase
Cluster-3128.14412_orf1	242	K	3.082	0.00110892	Up	1044578150|XP_017425855.1 PREDICTED: uroporphyrinogen decarboxylase 1, chloroplastic [Vigna angularis]	1	4.37086e-09	162.8	2	TFTTIK(1)TMCHK	2.9891	0.423	0.489	0.659	1.52	1.735	1.587	extracellular	K01599	hemE, UROD; uroporphyrinogen decarboxylase [EC:4.1.1.37]	map00860 Porphyrin and chlorophyll metabolism; map01100 Metabolic pathways; map01110 Biosynthesis of secondary metabolites	GO:0006725 cellular aromatic compound metabolic process; GO:0006778 porphyrin-containing compound metabolic process; GO:0006779 porphyrin-containing compound biosynthetic process; GO:0006783 heme biosynthetic process; GO:0006807 nitrogen compound metabolic process; GO:0008152 metabolic process; GO:0009058 biosynthetic process; GO:0009987 cellular process; GO:0010035 response to inorganic substanc…	GO:0005622 intracellular; GO:0005623 cell; GO:0005737 cytoplasm; GO:0005829 cytosol; GO:0009507 chloroplast; GO:0009532 plastid stroma; GO:0009536 plastid; GO:0009570 chloroplast stroma; GO:0043226 organelle; GO:0043227 membrane-bounded organelle; GO:0043229 intracellular organelle; GO:0043231 intracellular membrane-bounded organelle;	GO:0003824 catalytic activity; GO:0004853 uroporphyrinogen decarboxylase activity; GO:0016829 lyase activity; GO:0016830 carbon-carbon lyase activity; GO:0016831 carboxy-lyase activity;	PF01208	Uroporphyrinogen decarboxylase (URO-D)	H	KOG2872	Uroporphyrinogen decarboxylase
Cluster-3128.14440_orf1	203	K	1.633	0.000207073	Up	116787176|ABK24399.1 unknown [Picea sitchensis]	1	7.65673e-05	119.55	3	PGGLK(1)VETFDHLQK	-1.5845	0.785	0.799	0.717	1.218	1.295	1.245	mitochondria	K02871	RP-L13, MRPL13, rplM; large subunit ribosomal protein L13	map03010 Ribosome	GO:0006412 translation; GO:0006518 peptide metabolic process; GO:0006807 nitrogen compound metabolic process; GO:0008152 metabolic process; GO:0009058 biosynthetic process; GO:0009059 macromolecule biosynthetic process; GO:0009719 response to endogenous stimulus; GO:0009725 response to hormone; GO:0009735 response to cytokinin; GO:0009987 cellular process; GO:0010033 response to organic substance…	GO:0005622 intracellular; GO:0005623 cell; GO:0005737 cytoplasm; GO:0005840 ribosome; GO:0009507 chloroplast; GO:0009526 plastid envelope; GO:0009532 plastid stroma; GO:0009536 plastid; GO:0009570 chloroplast stroma; GO:0009579 thylakoid; GO:0009941 chloroplast envelope; GO:0031967 organelle envelope; GO:0031975 envelope; GO:0032991 protein-containing complex; GO:0043226 organelle; GO:0043227 mem…	GO:0003676 nucleic acid binding; GO:0003723 RNA binding; GO:0003729 mRNA binding; GO:0003735 structural constituent of ribosome; GO:0005198 structural molecule activity; GO:0005488 binding; GO:0097159 organic cyclic compound binding; GO:1901363 heterocyclic compound binding;			J	KOG3203	Mitochondrial/chloroplast ribosomal protein L13
Cluster-3128.14830_orf1	123	K	2.333	0.000169558	Up	548862888|ERN20244.1 hypothetical protein AMTR_s00066p00155410 [Amborella trichopoda]	1	1.36207e-26	144.72	3	NFADGFPNLFIPK(1)AHDIR	0.17758	0.615	0.57	0.516	1.255	1.417	1.297	cytoplasm							PF13793; PF00156	N-terminal domain of ribose phosphate pyrophosphokinase; Phosphoribosyl transferase domain	EF	KOG1448	Ribose-phosphate pyrophosphokinase
Cluster-3128.14837_orf1	193	K	2.913	0.000571158	Up	116793098|ABK26613.1 unknown [Picea sitchensis]	1	1.54681e-12	175.07	2	LESK(1)SWISQK	-1.2107	0.814	0.847	1.086	2.363	2.792	2.847	nucleus	K19032	PSRP3; 30S ribosomal protein 3		GO:0006412 translation; GO:0006518 peptide metabolic process; GO:0006807 nitrogen compound metabolic process; GO:0006996 organelle organization; GO:0008152 metabolic process; GO:0009058 biosynthetic process; GO:0009059 macromolecule biosynthetic process; GO:0009657 plastid organization; GO:0009987 cellular process; GO:0010467 gene expression; GO:0016043 cellular component organization; GO:0019538…	GO:0005622 intracellular; GO:0005623 cell; GO:0005737 cytoplasm; GO:0009507 chloroplast; GO:0009532 plastid stroma; GO:0009534 chloroplast thylakoid; GO:0009535 chloroplast thylakoid membrane; GO:0009536 plastid; GO:0009570 chloroplast stroma; GO:0009579 thylakoid; GO:0016020 membrane; GO:0031976 plastid thylakoid; GO:0031984 organelle subcompartment; GO:0034357 photosynthetic membrane; GO:004265…
Cluster-3128.14932_orf1	188	K	2.942	4.04409e-05	Up	1389736044|XP_024963128.1 T-complex protein 1 subunit beta [Cynara cardunculus var. scolymus]	1	5.31183e-06	150.44	2	VWDNK(1)ANAETFR	-1.4703	0.415	0.428		1.191	1.271	1.258	chloroplast	K09494	CCT2; T-complex protein 1 subunit beta			GO:0005622 intracellular; GO:0005623 cell; GO:0005737 cytoplasm; GO:0005829 cytosol; GO:0005832 chaperonin-containing T-complex; GO:0032991 protein-containing complex; GO:0101031 chaperone complex;				O	KOG0363	Chaperonin complex component, TCP-1 beta subunit (CCT2)
Cluster-3128.15259_orf1	65	K	2.461	0.00121848	Up	769794206|XP_011628793.1 importin-5 [Amborella trichopoda]	1	0.00152746	117.99	2	EK(1)HPDALALK	-5.0478	0.725	0.681	0.749	1.614	1.921		cytoplasm	K20222	IPO5, KPNB3, RANBP5; importin-5		GO:0001101 response to acid chemical; GO:0006606 protein import into nucleus; GO:0006607 NLS-bearing protein import into nucleus; GO:0006610 ribosomal protein import into nucleus; GO:0006810 transport; GO:0006886 intracellular protein transport; GO:0006913 nucleocytoplasmic transport; GO:0008104 protein localization; GO:0009719 response to endogenous stimulus; GO:0009987 cellular process; GO:0010…	GO:0005622 intracellular; GO:0005623 cell; GO:0005634 nucleus; GO:0005635 nuclear envelope; GO:0005737 cytoplasm; GO:0012505 endomembrane system; GO:0016020 membrane; GO:0031090 organelle membrane; GO:0031965 nuclear membrane; GO:0031967 organelle envelope; GO:0031974 membrane-enclosed lumen; GO:0031975 envelope; GO:0031981 nuclear lumen; GO:0034399 nuclear periphery; GO:0043226 organelle; GO:004…	GO:0005048 signal sequence binding; GO:0005215 transporter activity; GO:0005488 binding; GO:0008139 nuclear localization sequence binding; GO:0033218 amide binding; GO:0042277 peptide binding;			UY	KOG2171	Karyopherin (importin) beta 3
Cluster-3128.15259_orf1	972	K	1.78	0.00568026	Up	769794206|XP_011628793.1 importin-5 [Amborella trichopoda]	1	0.000359682	103.69	2	FK(1)TLVGEALSR	-2.268	0.844	0.737	0.928	1.255	1.578	1.633	cytoplasm	K20222	IPO5, KPNB3, RANBP5; importin-5		GO:0001101 response to acid chemical; GO:0006606 protein import into nucleus; GO:0006607 NLS-bearing protein import into nucleus; GO:0006610 ribosomal protein import into nucleus; GO:0006810 transport; GO:0006886 intracellular protein transport; GO:0006913 nucleocytoplasmic transport; GO:0008104 protein localization; GO:0009719 response to endogenous stimulus; GO:0009987 cellular process; GO:0010…	GO:0005622 intracellular; GO:0005623 cell; GO:0005634 nucleus; GO:0005635 nuclear envelope; GO:0005737 cytoplasm; GO:0012505 endomembrane system; GO:0016020 membrane; GO:0031090 organelle membrane; GO:0031965 nuclear membrane; GO:0031967 organelle envelope; GO:0031974 membrane-enclosed lumen; GO:0031975 envelope; GO:0031981 nuclear lumen; GO:0034399 nuclear periphery; GO:0043226 organelle; GO:004…	GO:0005048 signal sequence binding; GO:0005215 transporter activity; GO:0005488 binding; GO:0008139 nuclear localization sequence binding; GO:0033218 amide binding; GO:0042277 peptide binding;			UY	KOG2171	Karyopherin (importin) beta 3
Cluster-3128.15318_orf1	254	K	2.683	0.00620489	Up	743763214|XP_010911688.1 lysine--tRNA ligase isoform X2 [Elaeis guineensis]	1	1.21332e-06	85.813	3	NSGMEESEFIK(1)HHAGVK	1.4826	0.494		0.552		1.48	1.326	chloroplast	K04567	KARS, lysS; lysyl-tRNA synthetase, class II [EC:6.1.1.6]	map00970 Aminoacyl-tRNA biosynthesis		GO:0005622 intracellular; GO:0005623 cell; GO:0005737 cytoplasm; GO:0005829 cytosol; GO:0005911 cell-cell junction; GO:0009506 plasmodesma; GO:0030054 cell junction; GO:0055044 symplast;	GO:0003824 catalytic activity; GO:0004812 aminoacyl-tRNA ligase activity; GO:0004824 lysine-tRNA ligase activity; GO:0016874 ligase activity; GO:0016875 ligase activity, forming carbon-oxygen bonds; GO:0140098 catalytic activity, acting on RNA; GO:0140101 catalytic activity, acting on a tRNA;	PF01336; PF00152	OB-fold nucleic acid binding domain; tRNA synthetases class II (D, K and N)	J	KOG1885	Lysyl-tRNA synthetase (class II)
Cluster-3128.15357_orf1	104	K	1.723	0.000364203	Up	1052487924|YP_009270683.1 ATPase subunit 1 (mitochondrion) [Nelumbo nucifera]	1	0.000530442	86.838	2	TGSIVSVPVGK(1)AMLGR	4.381	0.74	0.87	0.779	1.348	1.371	1.397	cytoplasm	K02132	ATPeF1A, ATP5A1, ATP1; F-type H+-transporting ATPase subunit alpha	map00190 Oxidative phosphorylation; map01100 Metabolic pathways				PF02874; PF00006; PF00306	ATP synthase alpha/beta family, beta-barrel domain; ATP synthase alpha/beta family, nucleotide-binding domain; ATP synthase alpha/beta chain, C terminal domain	C	KOG1353	F0F1-type ATP synthase, alpha subunit
Cluster-3128.15357_orf1	121	K	1.723	0.041682	Up	1052487924|YP_009270683.1 ATPase subunit 1 (mitochondrion) [Nelumbo nucifera]	1	4.03739e-26	170.95	3	VVDALGVPIDGK(1)GALSEHLLR	-0.7901	1.089	0.624	0.69	1.228	1.624	1.289	cytoplasm	K02132	ATPeF1A, ATP5A1, ATP1; F-type H+-transporting ATPase subunit alpha	map00190 Oxidative phosphorylation; map01100 Metabolic pathways				PF02874; PF00006; PF00306	ATP synthase alpha/beta family, beta-barrel domain; ATP synthase alpha/beta family, nucleotide-binding domain; ATP synthase alpha/beta chain, C terminal domain	C	KOG1353	F0F1-type ATP synthase, alpha subunit
Cluster-3128.15530_orf1	132	K	2.288	0.0188859	Up	1350269367|XP_024024583.1 T-complex protein 1 subunit gamma [Morus notabilis]	1	1.32359e-15	153.18	2	AYSK(1)ALEDAIAVLDK	-0.93839	0.839	0.385	0.5	1.371	1.334	1.239	chloroplast	K09495	CCT3, TRIC5; T-complex protein 1 subunit gamma		GO:0000902 cell morphogenesis; GO:0001101 response to acid chemical; GO:0005975 carbohydrate metabolic process; GO:0006457 protein folding; GO:0006458 'de novo' protein folding; GO:0006464 cellular protein modification process; GO:0006468 protein phosphorylation; GO:0006793 phosphorus metabolic process; GO:0006796 phosphate-containing compound metabolic process; GO:0006807 nitrogen compound metab…	GO:0005622 intracellular; GO:0005623 cell; GO:0005737 cytoplasm; GO:0005829 cytosol; GO:0005832 chaperonin-containing T-complex; GO:0032991 protein-containing complex; GO:0101031 chaperone complex;	GO:0003824 catalytic activity; GO:0004672 protein kinase activity; GO:0004674 protein serine/threonine kinase activity; GO:0005488 binding; GO:0005515 protein binding; GO:0016301 kinase activity; GO:0016740 transferase activity; GO:0016772 transferase activity, transferring phosphorus-containing groups; GO:0016773 phosphotransferase activity, alcohol group as acceptor; GO:0044183 protein folding …			O	KOG0364	Chaperonin complex component, TCP-1 gamma subunit (CCT3)
Cluster-3128.15630_orf1	175	K	2.248	6.13309e-05	Up	1001825000|AMM06269.1 'photosystem I P700 apoprotein A1 (chloroplast) [Vicia sativa]	1	2.03522e-64	236.23	3	WRPSVSWFK(1)NAESR	2.0307	0.949	0.82	0.852	1.987	1.907	1.998	plasma membrane	K02690	psaB; photosystem I P700 chlorophyll a apoprotein A2	map00195 Photosynthesis; map01100 Metabolic pathways
Cluster-3128.15651_orf1	165	K	1.626	0.000672002	Up	763784104|KJB51175.1 hypothetical protein B456_008G205500 [Gossypium raimondii]	1	2.49112e-31	155.96	3	ESGK(1)SSVLLDVKPWDDETDMK	-0.14196	0.759	0.887	0.783	1.279	1.363	1.308	chloroplast	K03232	EEF1B; elongation factor 1-beta					PF00736	EF-1 guanine nucleotide exchange domain	K	KOG1668	Elongation factor 1 beta/delta chain
Cluster-3128.15732_orf1	107	K	0.503	0.000317734	Down	116787373|ABK24483.1 unknown [Picea sitchensis]	1	4.35179e-09	151.66	2	LADLVGVTLGPK(1)GR	0.98742	1.617	1.42	1.647	0.83	0.792	0.732	chloroplast	K04077	groEL, HSPD1; chaperonin GroEL	map03018 RNA degradation		GO:0005622 intracellular; GO:0005623 cell; GO:0005737 cytoplasm; GO:0009507 chloroplast; GO:0009536 plastid; GO:0043226 organelle; GO:0043227 membrane-bounded organelle; GO:0043229 intracellular organelle; GO:0043231 intracellular membrane-bounded organelle;				O	KOG0356	Mitochondrial chaperonin, Cpn60/Hsp60p
Cluster-3128.15732_orf1	497	K	2.377	0.00457886	Up	116787373|ABK24483.1 unknown [Picea sitchensis]	1	0.00381358	115.86	2	LASK(1)VDAIR	-1.2495	0.955		0.72	1.881	2.112	1.979	chloroplast	K04077	groEL, HSPD1; chaperonin GroEL	map03018 RNA degradation		GO:0005622 intracellular; GO:0005623 cell; GO:0005737 cytoplasm; GO:0009507 chloroplast; GO:0009536 plastid; GO:0043226 organelle; GO:0043227 membrane-bounded organelle; GO:0043229 intracellular organelle; GO:0043231 intracellular membrane-bounded organelle;				O	KOG0356	Mitochondrial chaperonin, Cpn60/Hsp60p
Cluster-3128.15732_orf1	422	K	2.646	0.0498924	Up	116787373|ABK24483.1 unknown [Picea sitchensis]	1	8.65368e-26	139.7	2	VAQIK(1)SLIEVAEQDYEK	0.96217	1.254	0.709	0.45	1.497	1.83	3.059	chloroplast	K04077	groEL, HSPD1; chaperonin GroEL	map03018 RNA degradation		GO:0005622 intracellular; GO:0005623 cell; GO:0005737 cytoplasm; GO:0009507 chloroplast; GO:0009536 plastid; GO:0043226 organelle; GO:0043227 membrane-bounded organelle; GO:0043229 intracellular organelle; GO:0043231 intracellular membrane-bounded organelle;				O	KOG0356	Mitochondrial chaperonin, Cpn60/Hsp60p
Cluster-3128.15736_orf1	171	K	4.449	4.01003e-05	Up	1484698071|XP_026420036.1 2-isopropylmalate synthase A-like [Papaver somniferum]	1	0.000319341	110.91	2	CNK(1)ADIDASWEAVR	-4.2565	0.447	0.527	0.566	2.186	2.423	2.243	chloroplast	K01649	leuA, IMS; 2-isopropylmalate synthase [EC:2.3.3.13]	map00290 Valine, leucine and isoleucine biosynthesis; map00620 Pyruvate metabolism; map01100 Metabolic pathways; map01110 Biosynthesis of secondary metabolites; map01210 2-Oxocarboxylic acid metabolism; map01230 Biosynthesis of amino acids				PF00682; PF08502	HMGL-like; LeuA allosteric (dimerisation) domain	E	KOG2367	Alpha-isopropylmalate synthase/homocitrate synthase
Cluster-3128.15808_orf1	95	K	2.126	7.96492e-05	Up	116779093|ABK21136.1 unknown [Picea sitchensis]	1	1.25984e-26	187.47	2	VLDVFK(1)SCPQVEPFK	-0.53007	0.683	0.635	0.648	1.505	1.318	1.357	mitochondria	K03955	NDUFAB1; NADH dehydrogenase (ubiquinone) 1 alpha/beta subcomplex 1, acyl-carrier protein	map00190 Oxidative phosphorylation; map01100 Metabolic pathways				PF00550	Phosphopantetheine attachment site	CIQ	KOG1748	Acyl carrier protein/NADH-ubiquinone oxidoreductase, NDUFAB1/SDAP subunit
Cluster-3128.15812_orf1	72	K	1.817	0.0160671	Up	148908607|ABR17413.1 unknown [Picea sitchensis]	1	4.33947e-43	182.52	2	VK(1)AGGAYTLNTPSAVTVR	-3.5418	0.645		0.489	0.932	1.11	1.049	chloroplast	K02921	RP-L37Ae, RPL37A; large subunit ribosomal protein L37Ae	map03010 Ribosome		GO:0005622 intracellular; GO:0005623 cell; GO:0005737 cytoplasm; GO:0005829 cytosol; GO:0005840 ribosome; GO:0015934 large ribosomal subunit; GO:0022625 cytosolic large ribosomal subunit; GO:0022626 cytosolic ribosome; GO:0032991 protein-containing complex; GO:0043226 organelle; GO:0043228 non-membrane-bounded organelle; GO:0043229 intracellular organelle; GO:0043232 intracellular non-membrane-bo…	GO:0003735 structural constituent of ribosome; GO:0005198 structural molecule activity;			J	KOG0402	60S ribosomal protein L37
Cluster-3128.24219_orf1	277	K	0.442	0.000196726	Down	116787106|ABK24378.1 unknown [Picea sitchensis]	1	0.00080639	77.358	2	GGK(1)IGLFGGAGVGK	-1.878	1.916	1.579	1.708	0.726	0.78	0.792	mitochondria	K02133	ATPeF1B, ATP5B, ATP2; F-type H+-transporting ATPase subunit beta [EC:7.1.2.2]	map00190 Oxidative phosphorylation; map01100 Metabolic pathways				PF02874; PF00006	ATP synthase alpha/beta family, beta-barrel domain; ATP synthase alpha/beta family, nucleotide-binding domain	C	KOG1350	F0F1-type ATP synthase, beta subunit
Cluster-3128.20598_orf1	222	K	1.764	0.00158774	Up	332591472|CBL95261.1 malate dehydrogenase [Pinus pinaster]	1	0.00493707	113.7	2	AK(1)TFYAAK	-2.8884	0.657	0.641	0.782	1.149	1.201	1.32	chloroplast	K00026	MDH2; malate dehydrogenase [EC:1.1.1.37]	map00020 Citrate cycle (TCA cycle); map00270 Cysteine and methionine metabolism; map00620 Pyruvate metabolism; map00630 Glyoxylate and dicarboxylate metabolism; map00710 Carbon fixation in photosynthetic organisms; map01100 Metabolic pathways; map01110 Biosynthesis of secondary metabolites; map01200 Carbon metabolism	GO:0006950 response to stress; GO:0006952 defense response; GO:0006970 response to osmotic stress; GO:0008152 metabolic process; GO:0009266 response to temperature stimulus; GO:0009409 response to cold; GO:0009605 response to external stimulus; GO:0009607 response to biotic stimulus; GO:0009617 response to bacterium; GO:0009628 response to abiotic stimulus; GO:0009651 response to salt stress; GO:…	GO:0005576 extracellular region; GO:0005618 cell wall; GO:0005622 intracellular; GO:0005623 cell; GO:0005737 cytoplasm; GO:0005739 mitochondrion; GO:0005759 mitochondrial matrix; GO:0009507 chloroplast; GO:0009536 plastid; GO:0016020 membrane; GO:0030312 external encapsulating structure; GO:0031974 membrane-enclosed lumen; GO:0043226 organelle; GO:0043227 membrane-bounded organelle; GO:0043229 in…	GO:0003824 catalytic activity; GO:0005488 binding; GO:0005507 copper ion binding; GO:0016491 oxidoreductase activity; GO:0016614 oxidoreductase activity, acting on CH-OH group of donors; GO:0016615 malate dehydrogenase activity; GO:0016616 oxidoreductase activity, acting on the CH-OH group of donors, NAD or NADP as acceptor; GO:0030060 L-malate dehydrogenase activity; GO:0043167 ion binding; GO:0…	PF02866	lactate/malate dehydrogenase, alpha/beta C-terminal domain	C	KOG1494	NAD-dependent malate dehydrogenase
Cluster-3128.15904_orf1	68	K	1.649	0.00282128	Up	148906012|ABR16166.1 unknown [Picea sitchensis]	1	6.43722e-08	175.07	2	LYVK(1)HETQDR	-0.90665	0.767	0.636	0.739	1.081	1.288	1.163	vacuolar membrane	K15925	XYL1; alpha-D-xyloside xylohydrolase [EC:3.2.1.177]		GO:0000272 polysaccharide catabolic process; GO:0005975 carbohydrate metabolic process; GO:0005976 polysaccharide metabolic process; GO:0006073 cellular glucan metabolic process; GO:0008152 metabolic process; GO:0009056 catabolic process; GO:0009057 macromolecule catabolic process; GO:0009987 cellular process; GO:0010035 response to inorganic substance; GO:0010038 response to metal ion; GO:001038…	GO:0005576 extracellular region; GO:0005618 cell wall; GO:0005622 intracellular; GO:0005623 cell; GO:0005737 cytoplasm; GO:0005911 cell-cell junction; GO:0009505 plant-type cell wall; GO:0009506 plasmodesma; GO:0009507 chloroplast; GO:0009536 plastid; GO:0030054 cell junction; GO:0030312 external encapsulating structure; GO:0043226 organelle; GO:0043227 membrane-bounded organelle; GO:0043229 intr…	GO:0003824 catalytic activity; GO:0004553 hydrolase activity, hydrolyzing O-glycosyl compounds; GO:0009044 xylan 1,4-beta-xylosidase activity; GO:0016787 hydrolase activity; GO:0016798 hydrolase activity, acting on glycosyl bonds; GO:0046556 alpha-L-arabinofuranosidase activity; GO:0080176 xyloglucan 1,6-alpha-xylosidase activity; GO:0097599 xylanase activity;	PF13802	Galactose mutarotase-like	G	KOG1065	Maltase glucoamylase and related hydrolases, glycosyl hydrolase family 31
Cluster-3128.15953_orf1	80	K	1.925	0.0134646	Up	116779237|ABK21194.1 unknown [Picea sitchensis]	1	7.24792e-32	213.56	3	TQFGGGK(1)SSGFGLIYDNLEHAK	5.761		0.509	0.47	0.795	1.096	0.936	chloroplast	K02974	RP-S24e, RPS24; small subunit ribosomal protein S24e	map03010 Ribosome	GO:0000462 maturation of SSU-rRNA from tricistronic rRNA transcript (SSU-rRNA, 5.8S rRNA, LSU-rRNA); GO:0006139 nucleobase-containing compound metabolic process; GO:0006364 rRNA processing; GO:0006396 RNA processing; GO:0006725 cellular aromatic compound metabolic process; GO:0006807 nitrogen compound metabolic process; GO:0008152 metabolic process; GO:0009987 cellular process; GO:0010467 gene ex…	GO:0005618 cell wall; GO:0005622 intracellular; GO:0005623 cell; GO:0005737 cytoplasm; GO:0005829 cytosol; GO:0005840 ribosome; GO:0005844 polysome; GO:0015935 small ribosomal subunit; GO:0016020 membrane; GO:0022626 cytosolic ribosome; GO:0022627 cytosolic small ribosomal subunit; GO:0030312 external encapsulating structure; GO:0032991 protein-containing complex; GO:0042788 polysomal ribosome; G…	GO:0003735 structural constituent of ribosome; GO:0005198 structural molecule activity;			J	KOG3424	40S ribosomal protein S24
Cluster-3128.15966_orf1	523	K	3.253	0.00094327	Up	148905782|ABR16055.1 unknown [Picea sitchensis]	1	4.22648e-26	129.04	2	SSFTK(1)ADGAPISSHYSTR	-2.3073		0.443	0.357	1.353	1.223	1.328	nucleus	K21444	PCBP3_4; poly(rC)-binding protein 3/4					PF00013	KH domain	A	KOG2190	PolyC-binding proteins alphaCP-1 and related KH domain proteins
Cluster-3128.15966_orf1	441	K	5.875	0.000169693	Up	148905782|ABR16055.1 unknown [Picea sitchensis]	1	6.76272e-14	126.42	3	LLVPSNQIGCLIGK(1)SGSIVSEMR	-1.2542	0.253		0.215	1.441	1.4	1.283	nucleus	K21444	PCBP3_4; poly(rC)-binding protein 3/4					PF00013	KH domain	A	KOG2190	PolyC-binding proteins alphaCP-1 and related KH domain proteins
Cluster-3128.15966_orf1	358	K	3.42	0.000145957	Up	148905782|ABR16055.1 unknown [Picea sitchensis]	1	2.79318e-06	113.34	2	VGGVIGK(1)SGGTINLIR	-3.6214	0.376		0.395	1.327	1.233	1.395	nucleus	K21444	PCBP3_4; poly(rC)-binding protein 3/4					PF00013	KH domain	A	KOG2190	PolyC-binding proteins alphaCP-1 and related KH domain proteins
Cluster-3128.16043_orf1	422	K	4.852	0.00142222	Up	586676181|XP_006838560.1 eukaryotic translation initiation factor 3 subunit D [Amborella trichopoda]	1	4.36402e-46	175.64	2	GAVLATELK(1)NNANK	-2.685	0.455	0.331	0.225	1.715	1.535	1.655	cytoplasm	K03251	EIF3D; translation initiation factor 3 subunit D	map03013 RNA transport	GO:0006412 translation; GO:0006413 translational initiation; GO:0006464 cellular protein modification process; GO:0006470 protein dephosphorylation; GO:0006518 peptide metabolic process; GO:0006793 phosphorus metabolic process; GO:0006796 phosphate-containing compound metabolic process; GO:0006807 nitrogen compound metabolic process; GO:0006810 transport; GO:0006913 nucleocytoplasmic transport; G…	GO:0005622 intracellular; GO:0005623 cell; GO:0005634 nucleus; GO:0005635 nuclear envelope; GO:0005654 nucleoplasm; GO:0005737 cytoplasm; GO:0005783 endoplasmic reticulum; GO:0005789 endoplasmic reticulum membrane; GO:0005829 cytosol; GO:0005852 eukaryotic translation initiation factor 3 complex; GO:0005911 cell-cell junction; GO:0009506 plasmodesma; GO:0012505 endomembrane system; GO:0016020 mem…	GO:0003676 nucleic acid binding; GO:0003723 RNA binding; GO:0003743 translation initiation factor activity; GO:0003824 catalytic activity; GO:0004721 phosphoprotein phosphatase activity; GO:0004722 protein serine/threonine phosphatase activity; GO:0005488 binding; GO:0008135 translation factor activity, RNA binding; GO:0016787 hydrolase activity; GO:0016788 hydrolase activity, acting on ester bon…			J	KOG2479	Translation initiation factor 3, subunit d (eIF-3d)
Cluster-3128.16061_orf1	694	K	0.596	0.0395663	Down	586754653|XP_006852885.1 dynamin-related protein 3A [Amborella trichopoda]	1	0.00426149	76.85	2	LLLK(1)SYYDIVR	1.5015		1.405	1.507	0.955	0.78		cytoplasm	K17065	DNM1L; dynamin 1-like protein [EC:3.6.5.5]			GO:0005622 intracellular; GO:0005623 cell; GO:0005737 cytoplasm; GO:0005777 peroxisome; GO:0042579 microbody; GO:0043226 organelle; GO:0043227 membrane-bounded organelle; GO:0043229 intracellular organelle; GO:0043231 intracellular membrane-bounded organelle;	GO:0003824 catalytic activity; GO:0003924 GTPase activity; GO:0005488 binding; GO:0005515 protein binding; GO:0008017 microtubule binding; GO:0008092 cytoskeletal protein binding; GO:0015631 tubulin binding; GO:0016462 pyrophosphatase activity; GO:0016787 hydrolase activity; GO:0016817 hydrolase activity, acting on acid anhydrides; GO:0016818 hydrolase activity, acting on acid anhydrides, in phos…	PF00350	Dynamin family	U	KOG0446	Vacuolar sorting protein VPS1, dynamin, and related proteins
Cluster-3128.16344_orf1	289	K	2.072	0.000226123	Up	1562662028|RXI02405.1 hypothetical protein DVH24_030334 [Malus domestica]	1	1.02789e-07	157.77	2	YGIK(1)TGLPYVWR	-1.9103	0.625	0.613	0.627	1.391	1.15	1.324	cytoplasm	K13379	RGP, UTM; reversibly glycosylated polypeptide / UDP-arabinopyranose mutase [EC:2.4.1.- 5.4.99.30]	map00520 Amino sugar and nucleotide sugar metabolism; map01100 Metabolic pathways	GO:0006139 nucleobase-containing compound metabolic process; GO:0006725 cellular aromatic compound metabolic process; GO:0006793 phosphorus metabolic process; GO:0006807 nitrogen compound metabolic process; GO:0006950 response to stress; GO:0006970 response to osmotic stress; GO:0008152 metabolic process; GO:0009225 nucleotide-sugar metabolic process; GO:0009628 response to abiotic stimulus; GO:0…	GO:0005622 intracellular; GO:0005623 cell; GO:0005737 cytoplasm; GO:0005794 Golgi apparatus; GO:0005829 cytosol; GO:0005911 cell-cell junction; GO:0009506 plasmodesma; GO:0012505 endomembrane system; GO:0030054 cell junction; GO:0043226 organelle; GO:0043227 membrane-bounded organelle; GO:0043229 intracellular organelle; GO:0043231 intracellular membrane-bounded organelle; GO:0055044 symplast;	GO:0003824 catalytic activity; GO:0016853 isomerase activity; GO:0016866 intramolecular transferase activity; GO:0052691 UDP-arabinopyranose mutase activity;
Cluster-3128.16425_orf1	226	K	3.818	0.000256654	Up	1278999393|XP_022859925.1 phosphoribosylaminoimidazole-succinocarboxamide synthase, chloroplastic [Olea europaea var. sylvestris]	1	1.32949e-27	153.52	2	NQCLEK(1)NIITPTTK	-7.5385	0.659	0.68	0.686	3.083	2.526	2.122	nucleus	K01923	purC; phosphoribosylaminoimidazole-succinocarboxamide synthase [EC:6.3.2.6]	map00230 Purine metabolism; map01100 Metabolic pathways; map01110 Biosynthesis of secondary metabolites	GO:0006139 nucleobase-containing compound metabolic process; GO:0006163 purine nucleotide metabolic process; GO:0006164 purine nucleotide biosynthetic process; GO:0006188 IMP biosynthetic process; GO:0006189 'de novo' IMP biosynthetic process; GO:0006725 cellular aromatic compound metabolic process; GO:0006753 nucleoside phosphate metabolic process; GO:0006793 phosphorus metabolic process; GO:000…	GO:0005622 intracellular; GO:0005623 cell; GO:0005737 cytoplasm; GO:0009507 chloroplast; GO:0009532 plastid stroma; GO:0009536 plastid; GO:0009570 chloroplast stroma; GO:0043226 organelle; GO:0043227 membrane-bounded organelle; GO:0043229 intracellular organelle; GO:0043231 intracellular membrane-bounded organelle;				F	KOG2835	Phosphoribosylamidoimidazole-succinocarboxamide synthase
Cluster-3128.16437_orf1	208	K	3.367	0.000196808	Up	116788172|ABK24782.1 unknown [Picea sitchensis]	1	5.34227e-46	200.82	3	QLHSALEAK(1)SNEFK	3.0307	0.31	0.36	0.419	1.271	1.254	1.142	mitochondria	K01679	E4.2.1.2B, fumC, FH; fumarate hydratase, class II [EC:4.2.1.2]	map00020 Citrate cycle (TCA cycle); map00620 Pyruvate metabolism; map01100 Metabolic pathways; map01110 Biosynthesis of secondary metabolites; map01200 Carbon metabolism	GO:0000003 reproduction; GO:0003006 developmental process involved in reproduction; GO:0006082 organic acid metabolic process; GO:0006091 generation of precursor metabolites and energy; GO:0006099 tricarboxylic acid cycle; GO:0006101 citrate metabolic process; GO:0006106 fumarate metabolic process; GO:0006108 malate metabolic process; GO:0006950 response to stress; GO:0006970 response to osmotic …	GO:0005622 intracellular; GO:0005623 cell; GO:0005737 cytoplasm; GO:0005739 mitochondrion; GO:0043226 organelle; GO:0043227 membrane-bounded organelle; GO:0043229 intracellular organelle; GO:0043231 intracellular membrane-bounded organelle;	GO:0003824 catalytic activity; GO:0004333 fumarate hydratase activity; GO:0016829 lyase activity; GO:0016835 carbon-oxygen lyase activity; GO:0016836 hydro-lyase activity;	PF00206; PF10415	Lyase; Fumarase C C-terminus	C	KOG1317	Fumarase
Cluster-3128.16499_orf1	14	K	0.556	0.00198188	Down	116790399|ABK25600.1 unknown [Picea sitchensis]	1	0.00172583	74.269	2	PVVK(1)HIVLAK	2.0411	1.43	1.581	1.794	0.817	0.965	0.89	cytoplasm							PF07876	Stress responsive A/B Barrel Domain
Cluster-3128.29142_orf1	159	K	1.561	0.00703117	Up	116783326|ABK22893.1 unknown [Picea sitchensis]	1	0.00153318	122.44	2	EDGSWDK(1)TK	2.557	0.793	0.822		1.387	1.17	1.225	chloroplast	K14004	SEC13; protein transport protein SEC13	map03013 RNA transport; map04141 Protein processing in endoplasmic reticulum	GO:0002376 immune system process; GO:0002474 antigen processing and presentation of peptide antigen via MHC class I; GO:0002478 antigen processing and presentation of exogenous peptide antigen; GO:0002495 antigen processing and presentation of peptide antigen via MHC class II; GO:0002504 antigen processing and presentation of peptide or polysaccharide antigen via MHC class II; GO:0006810 transpor…	GO:0000323 lytic vacuole; GO:0005622 intracellular; GO:0005623 cell; GO:0005634 nucleus; GO:0005635 nuclear envelope; GO:0005643 nuclear pore; GO:0005654 nucleoplasm; GO:0005730 nucleolus; GO:0005737 cytoplasm; GO:0005764 lysosome; GO:0005765 lysosomal membrane; GO:0005773 vacuole; GO:0005774 vacuolar membrane; GO:0005783 endoplasmic reticulum; GO:0005789 endoplasmic reticulum membrane; GO:000579…	GO:0005488 binding; GO:0005515 protein binding; GO:0042802 identical protein binding;			U	KOG1332	Vesicle coat complex COPII, subunit SEC13
Cluster-3128.16546_orf1	155	K	1.946	0.017499	Up	1201316549|OVA15926.1 hypothetical protein BVC80_1821g93 [Macleaya cordata]	1	2.82438e-27	173.15	2	NEQSPCPIFK(1)SAMAELGR	0.1764	0.664	0.958		1.523	1.682	1.53	chloroplast	K00761	upp, UPRT; uracil phosphoribosyltransferase [EC:2.4.2.9]	map00240 Pyrimidine metabolism; map01100 Metabolic pathways	GO:0006139 nucleobase-containing compound metabolic process; GO:0006206 pyrimidine nucleobase metabolic process; GO:0006213 pyrimidine nucleoside metabolic process; GO:0006220 pyrimidine nucleotide metabolic process; GO:0006221 pyrimidine nucleotide biosynthetic process; GO:0006222 UMP biosynthetic process; GO:0006725 cellular aromatic compound metabolic process; GO:0006753 nucleoside phosphate m…	GO:0005622 intracellular; GO:0005623 cell; GO:0005737 cytoplasm; GO:0005829 cytosol; GO:0009507 chloroplast; GO:0009532 plastid stroma; GO:0009536 plastid; GO:0009570 chloroplast stroma; GO:0043226 organelle; GO:0043227 membrane-bounded organelle; GO:0043229 intracellular organelle; GO:0043231 intracellular membrane-bounded organelle;	GO:0003824 catalytic activity; GO:0004845 uracil phosphoribosyltransferase activity; GO:0004849 uridine kinase activity; GO:0016301 kinase activity; GO:0016740 transferase activity; GO:0016757 transferase activity, transferring glycosyl groups; GO:0016763 transferase activity, transferring pentosyl groups; GO:0016772 transferase activity, transferring phosphorus-containing groups; GO:0019205 nucl…			TZ	KOG4203	Armadillo/beta-Catenin/plakoglobin
Cluster-3128.16640_orf1	1025	K	1.818	7.07617e-05	Up	769795395|XP_011628453.1 protein EXPORTIN 1A [Amborella trichopoda]	1	2.3629e-28	228.54	2	NDLSSFK(1)NHIR	-1.8755	0.738	0.764	0.7	1.276	1.34	1.388	plasma membrane	K14290	XPO1, CRM1; exportin-1	map03008 Ribosome biogenesis in eukaryotes; map03013 RNA transport	GO:0000003 reproduction; GO:0000054 ribosomal subunit export from nucleus; GO:0000055 ribosomal large subunit export from nucleus; GO:0000056 ribosomal small subunit export from nucleus; GO:0000122 negative regulation of transcription by RNA polymerase II; GO:0000902 cell morphogenesis; GO:0000904 cell morphogenesis involved in differentiation; GO:0003006 developmental process involved in reprodu…	GO:0000775 chromosome, centromeric region; GO:0000776 kinetochore; GO:0005622 intracellular; GO:0005623 cell; GO:0005634 nucleus; GO:0005694 chromosome; GO:0005737 cytoplasm; GO:0005829 cytosol; GO:0005911 cell-cell junction; GO:0009506 plasmodesma; GO:0030054 cell junction; GO:0032991 protein-containing complex; GO:0043226 organelle; GO:0043227 membrane-bounded organelle; GO:0043228 non-membrane…	GO:0005049 nuclear export signal receptor activity; GO:0005488 binding; GO:0005515 protein binding; GO:0019904 protein domain specific binding; GO:0140104 molecular carrier activity; GO:0140142 nucleocytoplasmic carrier activity;			UY	KOG2020	Nuclear transport receptor CRM1/MSN5 (importin beta superfamily)
Cluster-3128.16648_orf1	255	K	3.12	0.000137184	Up	720087475|XP_010244159.1 PREDICTED: pyrophosphate--fructose 6-phosphate 1-phosphotransferase subunit beta [Nelumbo nucifera]	1	2.32552e-15	139.7	2	TQVIGCPK(1)TIDGDLK	-0.75942	0.384	0.444	0.484	1.255	1.442	1.396	chloroplast	K00895	pfp, PFP; diphosphate-dependent phosphofructokinase [EC:2.7.1.90]	map00010 Glycolysis / Gluconeogenesis; map00030 Pentose phosphate pathway; map00051 Fructose and mannose metabolism; map01100 Metabolic pathways; map01110 Biosynthesis of secondary metabolites	GO:0000003 reproduction; GO:0003006 developmental process involved in reproduction; GO:0005975 carbohydrate metabolic process; GO:0006793 phosphorus metabolic process; GO:0006796 phosphate-containing compound metabolic process; GO:0007275 multicellular organism development; GO:0008152 metabolic process; GO:0009719 response to endogenous stimulus; GO:0009725 response to hormone; GO:0009735 respons…	GO:0005618 cell wall; GO:0005622 intracellular; GO:0005623 cell; GO:0005737 cytoplasm; GO:0005829 cytosol; GO:0016020 membrane; GO:0030312 external encapsulating structure; GO:0071944 cell periphery;	GO:0003824 catalytic activity; GO:0008443 phosphofructokinase activity; GO:0016301 kinase activity; GO:0016740 transferase activity; GO:0016772 transferase activity, transferring phosphorus-containing groups; GO:0016773 phosphotransferase activity, alcohol group as acceptor; GO:0019200 carbohydrate kinase activity; GO:0047334 diphosphate-fructose-6-phosphate 1-phosphotransferase activity;	PF00365	Phosphofructokinase	G	KOG2440	Pyrophosphate-dependent phosphofructo-1-kinase
Cluster-3128.16726_orf1	240	K	2.31	0.000362744	Up	1557864707|RWR87981.1 mitochondrial outer membrane protein porin of-like protein [Cinnamomum micranthum f. kanehirae]	1	1.09447e-195	325.2	3	ASYLHTVSPLTK(1)TAVGAEISHSFSR	-0.38648	0.485	0.552	0.577	1.332	1.281	1.116	nucleus	K15040	VDAC2; voltage-dependent anion channel protein 2		GO:0006810 transport; GO:0006811 ion transport; GO:0006820 anion transport; GO:0015698 inorganic anion transport; GO:0034220 ion transmembrane transport; GO:0051179 localization; GO:0051234 establishment of localization; GO:0055085 transmembrane transport; GO:0098656 anion transmembrane transport;	GO:0005622 intracellular; GO:0005623 cell; GO:0005737 cytoplasm; GO:0005739 mitochondrion; GO:0005740 mitochondrial envelope; GO:0005741 mitochondrial outer membrane; GO:0009526 plastid envelope; GO:0009527 plastid outer membrane; GO:0009536 plastid; GO:0016020 membrane; GO:0016021 integral component of membrane; GO:0019867 outer membrane; GO:0031090 organelle membrane; GO:0031224 intrinsic compo…	GO:0005215 transporter activity; GO:0005216 ion channel activity; GO:0005244 voltage-gated ion channel activity; GO:0005253 anion channel activity; GO:0008308 voltage-gated anion channel activity; GO:0008509 anion transmembrane transporter activity; GO:0015075 ion transmembrane transporter activity; GO:0015103 inorganic anion transmembrane transporter activity; GO:0015267 channel activity; GO:001…			P	KOG3126	Porin/voltage-dependent anion-selective channel protein
Cluster-3128.16797_orf1	202	K	1.528	0.043955	Up	294463387|ADE77225.1 unknown [Picea sitchensis]	1	1.6717e-21	219.93	2	YEGVILNK(1)SHNI	2.9046	0.688	0.65	1.054	1.196	1.185	1.275	cytoplasm	K02868	RP-L11e, RPL11; large subunit ribosomal protein L11e	map03010 Ribosome	GO:0000027 ribosomal large subunit assembly; GO:0006412 translation; GO:0006518 peptide metabolic process; GO:0006807 nitrogen compound metabolic process; GO:0006996 organelle organization; GO:0008152 metabolic process; GO:0009058 biosynthetic process; GO:0009059 macromolecule biosynthetic process; GO:0009987 cellular process; GO:0010467 gene expression; GO:0016043 cellular component organization…	GO:0005622 intracellular; GO:0005623 cell; GO:0005634 nucleus; GO:0005730 nucleolus; GO:0005737 cytoplasm; GO:0005773 vacuole; GO:0005829 cytosol; GO:0005840 ribosome; GO:0005911 cell-cell junction; GO:0009506 plasmodesma; GO:0009507 chloroplast; GO:0009536 plastid; GO:0015934 large ribosomal subunit; GO:0016020 membrane; GO:0022625 cytosolic large ribosomal subunit; GO:0022626 cytosolic ribosome…	GO:0003676 nucleic acid binding; GO:0003723 RNA binding; GO:0003729 mRNA binding; GO:0003735 structural constituent of ribosome; GO:0005198 structural molecule activity; GO:0005488 binding; GO:0097159 organic cyclic compound binding; GO:1901363 heterocyclic compound binding;	PF00281; PF00673	Ribosomal protein L5; ribosomal L5P family C-terminus	J	KOG0397	60S ribosomal protein L11
Cluster-3128.16858_orf1	602	K	1.512	0.0035687	Up	1557845783|RWR73171.1 acetyl-coenzyme A synthetase, chloroplastic/glyoxysomal-like protein [Cinnamomum micranthum f. kanehirae]	1	0.000365492	95.138	2	DK(1)DGYYWLTGR	0.88362	0.869	0.981	0.943	1.463	1.505	1.254	chloroplast	K01895	ACSS1_2, acs; acetyl-CoA synthetase [EC:6.2.1.1]	map00010 Glycolysis / Gluconeogenesis; map00620 Pyruvate metabolism; map00630 Glyoxylate and dicarboxylate metabolism; map00640 Propanoate metabolism; map01100 Metabolic pathways; map01110 Biosynthesis of secondary metabolites; map01200 Carbon metabolism	GO:0006082 organic acid metabolic process; GO:0006083 acetate metabolic process; GO:0008152 metabolic process; GO:0009987 cellular process; GO:0016999 antibiotic metabolic process; GO:0017144 drug metabolic process; GO:0019752 carboxylic acid metabolic process; GO:0032787 monocarboxylic acid metabolic process; GO:0043436 oxoacid metabolic process; GO:0044237 cellular metabolic process; GO:0044281…	GO:0005622 intracellular; GO:0005623 cell; GO:0005737 cytoplasm; GO:0005777 peroxisome; GO:0005829 cytosol; GO:0009507 chloroplast; GO:0009514 glyoxysome; GO:0009532 plastid stroma; GO:0009536 plastid; GO:0009570 chloroplast stroma; GO:0042579 microbody; GO:0043226 organelle; GO:0043227 membrane-bounded organelle; GO:0043229 intracellular organelle; GO:0043231 intracellular membrane-bounded organ…	GO:0003824 catalytic activity; GO:0003987 acetate-CoA ligase activity; GO:0016405 CoA-ligase activity; GO:0016874 ligase activity; GO:0016877 ligase activity, forming carbon-sulfur bonds; GO:0016878 acid-thiol ligase activity;	PF13193	Domain of unknown function (DUF4009)	I	KOG1175	Acyl-CoA synthetase
Cluster-3128.16867_orf1	65	K	3.862	1.99537e-05	Up	1173116432|XP_020528035.1 RNA-binding KH domain-containing protein RCF3 isoform X1 [Amborella trichopoda]	1	5.57294e-16	160.62	2	ILCVGSK(1)TGGIIGK	1.9035	0.375	0.427	0.405	1.422	1.6	1.639	cytoplasm	K21444	PCBP3_4; poly(rC)-binding protein 3/4					PF00013	KH domain	A	KOG2190	PolyC-binding proteins alphaCP-1 and related KH domain proteins
Cluster-3128.16867_orf1	360	K	3.679	1.76735e-05	Up	1173116432|XP_020528035.1 RNA-binding KH domain-containing protein RCF3 isoform X1 [Amborella trichopoda]	1	5.65451e-58	236.23	2	LLCSNDK(1)VGGIIGK	-1.2044	0.449	0.391	0.419	1.436	1.575	1.621	cytoplasm	K21444	PCBP3_4; poly(rC)-binding protein 3/4					PF00013	KH domain	A	KOG2190	PolyC-binding proteins alphaCP-1 and related KH domain proteins
Cluster-3128.16939_orf1	107	K	4.128	0.00156878	Up	116792304|ABK26311.1 unknown [Picea sitchensis]	1	5.88444e-56	128.39	3	VVIFGLPGAFTGVCSAQHVPSYLK(1)NAEK	1.9794	0.339		0.276	1.077	1.36	1.371	cytoplasm				GO:0006950 response to stress; GO:0006979 response to oxidative stress; GO:0008152 metabolic process; GO:0009636 response to toxic substance; GO:0009987 cellular process; GO:0010035 response to inorganic substance; GO:0010038 response to metal ion; GO:0042221 response to chemical; GO:0046686 response to cadmium ion; GO:0050896 response to stimulus; GO:0051716 cellular response to stimulus; GO:005…	GO:0005622 intracellular; GO:0005623 cell; GO:0005737 cytoplasm; GO:0005739 mitochondrion; GO:0005759 mitochondrial matrix; GO:0031974 membrane-enclosed lumen; GO:0043226 organelle; GO:0043227 membrane-bounded organelle; GO:0043229 intracellular organelle; GO:0043231 intracellular membrane-bounded organelle; GO:0043233 organelle lumen; GO:0070013 intracellular organelle lumen;	GO:0003824 catalytic activity; GO:0004601 peroxidase activity; GO:0016209 antioxidant activity; GO:0016491 oxidoreductase activity; GO:0016684 oxidoreductase activity, acting on peroxide as acceptor;	PF08534	Redoxin	O	KOG0541	Alkyl hydroperoxide reductase/peroxiredoxin
Cluster-3128.16957_orf1	67	K	1.855	0.0156162	Up	224284693|ACN40078.1 unknown [Picea sitchensis]	1	5.50799e-19	190.93	2	IASEGLK(1)HR	-2.5509	0.815	0.634		1.209	1.316	1.507	cytoplasm	K02984	RP-S3Ae, RPS3A; small subunit ribosomal protein S3Ae	map03010 Ribosome	GO:0002181 cytoplasmic translation; GO:0006412 translation; GO:0006518 peptide metabolic process; GO:0006807 nitrogen compound metabolic process; GO:0008152 metabolic process; GO:0009058 biosynthetic process; GO:0009059 macromolecule biosynthetic process; GO:0009987 cellular process; GO:0010467 gene expression; GO:0019538 protein metabolic process; GO:0034641 cellular nitrogen compound metabolic …	GO:0005618 cell wall; GO:0005622 intracellular; GO:0005623 cell; GO:0005634 nucleus; GO:0005730 nucleolus; GO:0005737 cytoplasm; GO:0005829 cytosol; GO:0005840 ribosome; GO:0005844 polysome; GO:0005886 plasma membrane; GO:0005911 cell-cell junction; GO:0009506 plasmodesma; GO:0009507 chloroplast; GO:0009536 plastid; GO:0015935 small ribosomal subunit; GO:0016020 membrane; GO:0022626 cytosolic rib…	GO:0003676 nucleic acid binding; GO:0003723 RNA binding; GO:0003729 mRNA binding; GO:0003735 structural constituent of ribosome; GO:0005198 structural molecule activity; GO:0005488 binding; GO:0097159 organic cyclic compound binding; GO:1901363 heterocyclic compound binding;			J	KOG1628	40S ribosomal protein S3A
Cluster-3128.16957_orf1	60	K	1.653	0.00537062	Up	224284693|ACN40078.1 unknown [Picea sitchensis]	1	5.23803e-22	212.27	2	TQGTK(1)IASEGLK	-0.95071	0.838	0.744		1.217	1.302	1.403	cytoplasm	K02984	RP-S3Ae, RPS3A; small subunit ribosomal protein S3Ae	map03010 Ribosome	GO:0002181 cytoplasmic translation; GO:0006412 translation; GO:0006518 peptide metabolic process; GO:0006807 nitrogen compound metabolic process; GO:0008152 metabolic process; GO:0009058 biosynthetic process; GO:0009059 macromolecule biosynthetic process; GO:0009987 cellular process; GO:0010467 gene expression; GO:0019538 protein metabolic process; GO:0034641 cellular nitrogen compound metabolic …	GO:0005618 cell wall; GO:0005622 intracellular; GO:0005623 cell; GO:0005634 nucleus; GO:0005730 nucleolus; GO:0005737 cytoplasm; GO:0005829 cytosol; GO:0005840 ribosome; GO:0005844 polysome; GO:0005886 plasma membrane; GO:0005911 cell-cell junction; GO:0009506 plasmodesma; GO:0009507 chloroplast; GO:0009536 plastid; GO:0015935 small ribosomal subunit; GO:0016020 membrane; GO:0022626 cytosolic rib…	GO:0003676 nucleic acid binding; GO:0003723 RNA binding; GO:0003729 mRNA binding; GO:0003735 structural constituent of ribosome; GO:0005198 structural molecule activity; GO:0005488 binding; GO:0097159 organic cyclic compound binding; GO:1901363 heterocyclic compound binding;			J	KOG1628	40S ribosomal protein S3A
Cluster-3128.16959_orf1	188	K	1.888	0.00223227	Up	769820919|XP_011620552.1 eukaryotic translation initiation factor 3 subunit L [Amborella trichopoda]	1	2.6579e-09	157.77	2	NK(1)TDQELAFLR	-3.4556	0.744	0.669	0.768	1.163	1.505	1.449	chloroplast	K15029	EIF3L; translation initiation factor 3 subunit L							J	KOG3677	RNA polymerase I-associated factor - PAF67
Cluster-3128.17058_orf1	35	K	1.755	0.0237889	Up	300432596|ADK13053.1 glutamate dehydrogenase [Pinus pinaster]	1	0.00144627	101.82	2	LEK(1)SLLIPFR	-1.3264	0.695	0.9	1.196	1.528	1.799	1.572	chloroplast	K00261	GLUD1_2, gdhA; glutamate dehydrogenase (NAD(P)+) [EC:1.4.1.3]	map00220 Arginine biosynthesis; map00250 Alanine, aspartate and glutamate metabolism; map00910 Nitrogen metabolism; map01100 Metabolic pathways; map01200 Carbon metabolism	GO:0006807 nitrogen compound metabolic process; GO:0006950 response to stress; GO:0006970 response to osmotic stress; GO:0006995 cellular response to nitrogen starvation; GO:0007154 cell communication; GO:0008152 metabolic process; GO:0009267 cellular response to starvation; GO:0009314 response to radiation; GO:0009416 response to light stimulus; GO:0009605 response to external stimulus; GO:00096…	GO:0005622 intracellular; GO:0005623 cell; GO:0005737 cytoplasm; GO:0005739 mitochondrion; GO:0043226 organelle; GO:0043227 membrane-bounded organelle; GO:0043229 intracellular organelle; GO:0043231 intracellular membrane-bounded organelle;	GO:0000166 nucleotide binding; GO:0003824 catalytic activity; GO:0004353 glutamate dehydrogenase [NAD(P)+] activity; GO:0005488 binding; GO:0005507 copper ion binding; GO:0005524 ATP binding; GO:0008144 drug binding; GO:0008270 zinc ion binding; GO:0016491 oxidoreductase activity; GO:0016638 oxidoreductase activity, acting on the CH-NH2 group of donors; GO:0016639 oxidoreductase activity, acting …	PF02812; PF00208	Glu/Leu/Phe/Val dehydrogenase, dimerisation domain; Glutamate/Leucine/Phenylalanine/Valine dehydrogenase	E	KOG2250	Glutamate/leucine/phenylalanine/valine dehydrogenases
Cluster-3128.17292_orf1	67	K	1.52	0.0151378	Up	1465188029|AXR86066.1 ribosomal protein S2 (chloroplast) [Pinus wangii]	1	5.11217e-06	168.05	3	RDTHIINLAK(1)TAR	-0.62564	1.127	1.168	0.977	1.396	1.863	1.713	mitochondria	K02967	RP-S2, MRPS2, rpsB; small subunit ribosomal protein S2	map03010 Ribosome						J	KOG4665	ATP synthase F0 subunit 6 and related proteins
Cluster-3128.17424_orf1	31	K	2.441	0.00153869	Up	148905968|ABR16145.1 unknown [Picea sitchensis]	1	9.28224e-39	148.89	3	LQALWNHPAGPK(1)TIHFWAPTFK	2.9183		0.485	0.423	1.022	1.205	1.098	nucleus,plasma membrane	K22139	MPC2; mitochondrial pyruvate carrier 2							C	KOG1589	Uncharacterized conserved protein
Cluster-3128.17451_orf1	70	K	1.669	0.000743336	Up	148908040|ABR17139.1 unknown [Picea sitchensis]	1	0.000617322	105.81	2	SK(1)FWYFLR	-2.3325	0.674	0.685	0.792	1.168	1.176	1.247	nucleus	K02882	RP-L18Ae, RPL18A; large subunit ribosomal protein L18Ae	map03010 Ribosome	GO:0006412 translation; GO:0006518 peptide metabolic process; GO:0006807 nitrogen compound metabolic process; GO:0008152 metabolic process; GO:0009058 biosynthetic process; GO:0009059 macromolecule biosynthetic process; GO:0009987 cellular process; GO:0010467 gene expression; GO:0019538 protein metabolic process; GO:0034641 cellular nitrogen compound metabolic process; GO:0034645 cellular macromo…	GO:0005622 intracellular; GO:0005623 cell; GO:0005737 cytoplasm; GO:0005829 cytosol; GO:0005840 ribosome; GO:0015934 large ribosomal subunit; GO:0022625 cytosolic large ribosomal subunit; GO:0022626 cytosolic ribosome; GO:0032991 protein-containing complex; GO:0043226 organelle; GO:0043228 non-membrane-bounded organelle; GO:0043229 intracellular organelle; GO:0043232 intracellular non-membrane-bo…	GO:0003676 nucleic acid binding; GO:0003723 RNA binding; GO:0003735 structural constituent of ribosome; GO:0005198 structural molecule activity; GO:0005488 binding; GO:0097159 organic cyclic compound binding; GO:1901363 heterocyclic compound binding;	PF01775	Ribosomal L18ae/LX protein domain	J	KOG0829	60S ribosomal protein L18A
Cluster-3128.17451_orf1	155	K	1.57	0.000109563	Up	148908040|ABR17139.1 unknown [Picea sitchensis]	1	1.97288e-13	138	2	YPCIQIIK(1)TATIPK	1.5331	0.738	0.744	0.78	1.128	1.203	1.22	nucleus	K02882	RP-L18Ae, RPL18A; large subunit ribosomal protein L18Ae	map03010 Ribosome	GO:0006412 translation; GO:0006518 peptide metabolic process; GO:0006807 nitrogen compound metabolic process; GO:0008152 metabolic process; GO:0009058 biosynthetic process; GO:0009059 macromolecule biosynthetic process; GO:0009987 cellular process; GO:0010467 gene expression; GO:0019538 protein metabolic process; GO:0034641 cellular nitrogen compound metabolic process; GO:0034645 cellular macromo…	GO:0005622 intracellular; GO:0005623 cell; GO:0005737 cytoplasm; GO:0005829 cytosol; GO:0005840 ribosome; GO:0015934 large ribosomal subunit; GO:0022625 cytosolic large ribosomal subunit; GO:0022626 cytosolic ribosome; GO:0032991 protein-containing complex; GO:0043226 organelle; GO:0043228 non-membrane-bounded organelle; GO:0043229 intracellular organelle; GO:0043232 intracellular non-membrane-bo…	GO:0003676 nucleic acid binding; GO:0003723 RNA binding; GO:0003735 structural constituent of ribosome; GO:0005198 structural molecule activity; GO:0005488 binding; GO:0097159 organic cyclic compound binding; GO:1901363 heterocyclic compound binding;	PF01775	Ribosomal L18ae/LX protein domain	J	KOG0829	60S ribosomal protein L18A
Cluster-3128.17452_orf1	273	K	3.832	0.00131554	Up	116789987|ABK25462.1 unknown [Picea sitchensis]	1	7.63606e-13	119.58	3	EVGADAVSHGCTGK(1)GNDQVR	1.3636		0.364	0.426	1.745	1.435	1.361	chloroplast	K01940	argG, ASS1; argininosuccinate synthase [EC:6.3.4.5]	map00220 Arginine biosynthesis; map00250 Alanine, aspartate and glutamate metabolism; map01100 Metabolic pathways; map01110 Biosynthesis of secondary metabolites; map01230 Biosynthesis of amino acids	GO:0000050 urea cycle; GO:0000053 argininosuccinate metabolic process; GO:0006082 organic acid metabolic process; GO:0006520 cellular amino acid metabolic process; GO:0006525 arginine metabolic process; GO:0006526 arginine biosynthetic process; GO:0006575 cellular modified amino acid metabolic process; GO:0006807 nitrogen compound metabolic process; GO:0008152 metabolic process; GO:0008652 cellul…	GO:0005622 intracellular; GO:0005623 cell; GO:0005737 cytoplasm; GO:0009507 chloroplast; GO:0009532 plastid stroma; GO:0009536 plastid; GO:0009570 chloroplast stroma; GO:0043226 organelle; GO:0043227 membrane-bounded organelle; GO:0043229 intracellular organelle; GO:0043231 intracellular membrane-bounded organelle;	GO:0003824 catalytic activity; GO:0004055 argininosuccinate synthase activity; GO:0016874 ligase activity; GO:0016879 ligase activity, forming carbon-nitrogen bonds;			E	KOG1706	Argininosuccinate synthase
Cluster-3128.17452_orf1	314	K	1.56	0.0417867	Up	116789987|ABK25462.1 unknown [Picea sitchensis]	1	0.00520338	133.76	2	K(1)HNVPVPVTK	2.309	0.82	0.95		1.462		1.3	chloroplast	K01940	argG, ASS1; argininosuccinate synthase [EC:6.3.4.5]	map00220 Arginine biosynthesis; map00250 Alanine, aspartate and glutamate metabolism; map01100 Metabolic pathways; map01110 Biosynthesis of secondary metabolites; map01230 Biosynthesis of amino acids	GO:0000050 urea cycle; GO:0000053 argininosuccinate metabolic process; GO:0006082 organic acid metabolic process; GO:0006520 cellular amino acid metabolic process; GO:0006525 arginine metabolic process; GO:0006526 arginine biosynthetic process; GO:0006575 cellular modified amino acid metabolic process; GO:0006807 nitrogen compound metabolic process; GO:0008152 metabolic process; GO:0008652 cellul…	GO:0005622 intracellular; GO:0005623 cell; GO:0005737 cytoplasm; GO:0009507 chloroplast; GO:0009532 plastid stroma; GO:0009536 plastid; GO:0009570 chloroplast stroma; GO:0043226 organelle; GO:0043227 membrane-bounded organelle; GO:0043229 intracellular organelle; GO:0043231 intracellular membrane-bounded organelle;	GO:0003824 catalytic activity; GO:0004055 argininosuccinate synthase activity; GO:0016874 ligase activity; GO:0016879 ligase activity, forming carbon-nitrogen bonds;			E	KOG1706	Argininosuccinate synthase
Cluster-3128.17479_orf1	307	K	1.578	0.0130444	Up	294461145|ADE76137.1 unknown [Picea sitchensis]	1	0.000194205	88.42	3	AIADK(1)HDFLIFEDR	1.2011	0.626	0.75	0.907	1.245	1.149	1.208	cytoplasm	K13421	UMPS; uridine monophosphate synthetase [EC:2.4.2.10 4.1.1.23]	map00240 Pyrimidine metabolism; map01100 Metabolic pathways	GO:0006950 response to stress; GO:0007154 cell communication; GO:0009267 cellular response to starvation; GO:0009605 response to external stimulus; GO:0009987 cellular process; GO:0009991 response to extracellular stimulus; GO:0010035 response to inorganic substance; GO:0010038 response to metal ion; GO:0016036 cellular response to phosphate starvation; GO:0031667 response to nutrient levels; GO:…	GO:0005622 intracellular; GO:0005623 cell; GO:0005737 cytoplasm; GO:0005829 cytosol;		PF00156; PF00215	Phosphoribosyl transferase domain; Orotidine 5'-phosphate decarboxylase / HUMPS family	F	KOG1377	Uridine 5'- monophosphate synthase/orotate phosphoribosyltransferase
Cluster-3128.17536_orf1	78	K	1.631	0.0136206	Up	672125426|XP_008786131.1 dolichyl-diphosphooligosaccharide--protein glycosyltransferase 48 kDa subunit [Phoenix dactylifera]	1	2.0011e-06	117.21	3	SSHSIFFK(1)TLTDR	4.8575	0.628	0.819	0.842	1.097	1.236	1.401	cytoplasm	K12670	WBP1; oligosaccharyltransferase complex subunit beta	map00510 N-Glycan biosynthesis; map00513 Various types of N-glycan biosynthesis; map01100 Metabolic pathways; map04141 Protein processing in endoplasmic reticulum	GO:0000902 cell morphogenesis; GO:0006464 cellular protein modification process; GO:0006486 protein glycosylation; GO:0006487 protein N-linked glycosylation; GO:0006807 nitrogen compound metabolic process; GO:0008152 metabolic process; GO:0009058 biosynthetic process; GO:0009059 macromolecule biosynthetic process; GO:0009100 glycoprotein metabolic process; GO:0009101 glycoprotein biosynthetic pro…	GO:0005618 cell wall; GO:0005622 intracellular; GO:0005623 cell; GO:0005634 nucleus; GO:0005730 nucleolus; GO:0005737 cytoplasm; GO:0005773 vacuole; GO:0005774 vacuolar membrane; GO:0005783 endoplasmic reticulum; GO:0005789 endoplasmic reticulum membrane; GO:0005794 Golgi apparatus; GO:0005886 plasma membrane; GO:0005911 cell-cell junction; GO:0008250 oligosaccharyltransferase complex; GO:0009505…				G	KOG2754	Oligosaccharyltransferase, beta subunit
Cluster-3128.17566_orf1	154	K	1.714	0.00143825	Up	1557855464|RWR80813.1 pyridoxal reductase, chloroplastic [Cinnamomum micranthum f. kanehirae]	1	1.1121e-11	131.06	2	LTSGQFVDACK(1)SSLGR	1.7986	0.787	0.921	0.735	1.441	1.397	1.35	chloroplast	K05275	E1.1.1.65; pyridoxine 4-dehydrogenase [EC:1.1.1.65]	map00750 Vitamin B6 metabolism; map01100 Metabolic pathways	GO:0006081 cellular aldehyde metabolic process; GO:0006725 cellular aromatic compound metabolic process; GO:0006732 coenzyme metabolic process; GO:0006766 vitamin metabolic process; GO:0006767 water-soluble vitamin metabolic process; GO:0006793 phosphorus metabolic process; GO:0006796 phosphate-containing compound metabolic process; GO:0006807 nitrogen compound metabolic process; GO:0008152 metab…	GO:0005622 intracellular; GO:0005623 cell; GO:0005737 cytoplasm; GO:0009507 chloroplast; GO:0009526 plastid envelope; GO:0009532 plastid stroma; GO:0009534 chloroplast thylakoid; GO:0009535 chloroplast thylakoid membrane; GO:0009536 plastid; GO:0009570 chloroplast stroma; GO:0009579 thylakoid; GO:0009941 chloroplast envelope; GO:0010287 plastoglobule; GO:0016020 membrane; GO:0031967 organelle env…	GO:0000166 nucleotide binding; GO:0003824 catalytic activity; GO:0004033 aldo-keto reductase (NADP) activity; GO:0005488 binding; GO:0016491 oxidoreductase activity; GO:0016614 oxidoreductase activity, acting on CH-OH group of donors; GO:0016616 oxidoreductase activity, acting on the CH-OH group of donors, NAD or NADP as acceptor; GO:0036094 small molecule binding; GO:0043167 ion binding; GO:0043…	PF00248	Aldo/keto reductase family	C	KOG1575	Voltage-gated shaker-like K+ channel, subunit beta/KCNAB
Cluster-3128.17615_orf1	215	K	1.736	0.00625257	Up	148907907|ABR17074.1 unknown [Picea sitchensis]	1	8.2486e-07	121.96	3	FHNIYGPFGTWK(1)GGR	-0.45847	0.783	0.997	0.867	1.304	1.665	1.625	cytoskeleton	K10046	GME; GDP-D-mannose 3', 5'-epimerase [EC:5.1.3.18 5.1.3.-]	map00053 Ascorbate and aldarate metabolism; map00520 Amino sugar and nucleotide sugar metabolism; map01100 Metabolic pathways; map01110 Biosynthesis of secondary metabolites	GO:0005975 carbohydrate metabolic process; GO:0005996 monosaccharide metabolic process; GO:0006082 organic acid metabolic process; GO:0006732 coenzyme metabolic process; GO:0006766 vitamin metabolic process; GO:0006767 water-soluble vitamin metabolic process; GO:0008152 metabolic process; GO:0009058 biosynthetic process; GO:0009108 coenzyme biosynthetic process; GO:0009110 vitamin biosynthetic pr…	GO:0005622 intracellular; GO:0005623 cell; GO:0005737 cytoplasm; GO:0005829 cytosol;	GO:0000166 nucleotide binding; GO:0003824 catalytic activity; GO:0005488 binding; GO:0016853 isomerase activity; GO:0016854 racemase and epimerase activity; GO:0016857 racemase and epimerase activity, acting on carbohydrates and derivatives; GO:0036094 small molecule binding; GO:0047918 GDP-mannose 3,5-epimerase activity; GO:0048037 cofactor binding; GO:0050662 coenzyme binding; GO:0051287 NAD bi…			GM	KOG1429	dTDP-glucose 4-6-dehydratase/UDP-glucuronic acid decarboxylase
Cluster-3128.17615_orf1	189	K	2.511	5.87407e-05	Up	148907907|ABR17074.1 unknown [Picea sitchensis]	1	4.06138e-96	246.5	2	LATEELCK(1)HYNK	3.0767	0.666	0.686	0.719	1.626	1.679	1.895	cytoskeleton	K10046	GME; GDP-D-mannose 3', 5'-epimerase [EC:5.1.3.18 5.1.3.-]	map00053 Ascorbate and aldarate metabolism; map00520 Amino sugar and nucleotide sugar metabolism; map01100 Metabolic pathways; map01110 Biosynthesis of secondary metabolites	GO:0005975 carbohydrate metabolic process; GO:0005996 monosaccharide metabolic process; GO:0006082 organic acid metabolic process; GO:0006732 coenzyme metabolic process; GO:0006766 vitamin metabolic process; GO:0006767 water-soluble vitamin metabolic process; GO:0008152 metabolic process; GO:0009058 biosynthetic process; GO:0009108 coenzyme biosynthetic process; GO:0009110 vitamin biosynthetic pr…	GO:0005622 intracellular; GO:0005623 cell; GO:0005737 cytoplasm; GO:0005829 cytosol;	GO:0000166 nucleotide binding; GO:0003824 catalytic activity; GO:0005488 binding; GO:0016853 isomerase activity; GO:0016854 racemase and epimerase activity; GO:0016857 racemase and epimerase activity, acting on carbohydrates and derivatives; GO:0036094 small molecule binding; GO:0047918 GDP-mannose 3,5-epimerase activity; GO:0048037 cofactor binding; GO:0050662 coenzyme binding; GO:0051287 NAD bi…			GM	KOG1429	dTDP-glucose 4-6-dehydratase/UDP-glucuronic acid decarboxylase
Cluster-3128.17615_orf1	263	K	5.284	0.0351115	Up	148907907|ABR17074.1 unknown [Picea sitchensis]	1	0.000980266	105.81	2	LTK(1)SDFR	-4.6822	0.138	0.544		1.681	1.812	1.913	cytoskeleton	K10046	GME; GDP-D-mannose 3', 5'-epimerase [EC:5.1.3.18 5.1.3.-]	map00053 Ascorbate and aldarate metabolism; map00520 Amino sugar and nucleotide sugar metabolism; map01100 Metabolic pathways; map01110 Biosynthesis of secondary metabolites	GO:0005975 carbohydrate metabolic process; GO:0005996 monosaccharide metabolic process; GO:0006082 organic acid metabolic process; GO:0006732 coenzyme metabolic process; GO:0006766 vitamin metabolic process; GO:0006767 water-soluble vitamin metabolic process; GO:0008152 metabolic process; GO:0009058 biosynthetic process; GO:0009108 coenzyme biosynthetic process; GO:0009110 vitamin biosynthetic pr…	GO:0005622 intracellular; GO:0005623 cell; GO:0005737 cytoplasm; GO:0005829 cytosol;	GO:0000166 nucleotide binding; GO:0003824 catalytic activity; GO:0005488 binding; GO:0016853 isomerase activity; GO:0016854 racemase and epimerase activity; GO:0016857 racemase and epimerase activity, acting on carbohydrates and derivatives; GO:0036094 small molecule binding; GO:0047918 GDP-mannose 3,5-epimerase activity; GO:0048037 cofactor binding; GO:0050662 coenzyme binding; GO:0051287 NAD bi…			GM	KOG1429	dTDP-glucose 4-6-dehydratase/UDP-glucuronic acid decarboxylase
Cluster-3128.17677_orf2	217	K	0.294	0.000140166	Down	294460594|ADE75872.1 unknown [Picea sitchensis]	1	7.08543e-21	162.16	2	VLDAASITLNK(1)NSVPGDK	-6.2845	1.845	1.82	1.845	0.453	0.602	0.565	extracellular	K00600	glyA, SHMT; glycine hydroxymethyltransferase [EC:2.1.2.1]	map00260 Glycine, serine and threonine metabolism; map00460 Cyanoamino acid metabolism; map00630 Glyoxylate and dicarboxylate metabolism; map00670 One carbon pool by folate; map01100 Metabolic pathways; map01110 Biosynthesis of secondary metabolites; map01200 Carbon metabolism; map01230 Biosynthesis of amino acids		GO:0005622 intracellular; GO:0005623 cell; GO:0005737 cytoplasm; GO:0005739 mitochondrion; GO:0009507 chloroplast; GO:0009532 plastid stroma; GO:0009536 plastid; GO:0009570 chloroplast stroma; GO:0043226 organelle; GO:0043227 membrane-bounded organelle; GO:0043229 intracellular organelle; GO:0043231 intracellular membrane-bounded organelle;	GO:0003824 catalytic activity; GO:0004372 glycine hydroxymethyltransferase activity; GO:0016740 transferase activity; GO:0016741 transferase activity, transferring one-carbon groups; GO:0016742 hydroxymethyl-, formyl- and related transferase activity;	PF00464	Serine hydroxymethyltransferase	E	KOG2467	Glycine/serine hydroxymethyltransferase
Cluster-3128.17829_orf1	759	K	2.227	5.77466e-05	Up	720093253|XP_010245994.1 PREDICTED: 26S proteasome non-ATPase regulatory subunit 1 homolog A-like [Nelumbo nucifera]	1	4.84829e-05	126.48	2	IILDK(1)HEDTMSK	3.036	0.67	0.69	0.622	1.387	1.552	1.475	plasma membrane	K03032	PSMD1, RPN2; 26S proteasome regulatory subunit N2	map03050 Proteasome						O	KOG2062	26S proteasome regulatory complex, subunit RPN2/PSMD1
Cluster-3128.17862_orf1	91	K	0.486	0.000474104	Down	116783392|ABK22923.1 unknown [Picea sitchensis]	1	2.13598e-12	179.95	2	EVNIFGFHK(1)GGNK	0.5841	1.533	1.63	1.572	0.87	0.732	0.697	chloroplast
Cluster-3128.17926_orf1	44	K	2.875	6.32593e-06	Up	116786604|ABK24170.1 unknown [Picea sitchensis]	1	2.3719e-21	197.3	2	SK(1)TDCWFVIDGR	-3.0946	0.445	0.398	0.43	1.208	1.239	1.213	cytoplasm	K23490	CYB5; cytochrome b5					PF00173	Cytochrome b5-like Heme/Steroid binding domain	C	KOG0537	Cytochrome b5
Cluster-3128.25263_orf1	7	K	0.601	0.000492083	Down	224285796|ACN40613.1 unknown [Picea sitchensis]	1	2.84388e-87	246.8	3	EK(1)THINIVVIGHVDSGK	-0.045116	1.449	1.558		0.911	0.916	0.882	cytoplasm	K03231	EEF1A; elongation factor 1-alpha	map03013 RNA transport				PF00009; PF03144; PF03143	Elongation factor Tu GTP binding domain; Elongation factor Tu domain 2; Elongation factor Tu C-terminal domain	J	KOG0052	Translation elongation factor EF-1 alpha/Tu
Cluster-3128.17984_orf1	88	K	0.437	0.00290637	Down	116782682|ABK22608.1 unknown [Picea sitchensis]	1	0.000531029	71.066	3	MNTK(1)PSHGPIHFR	-0.62633	1.726		1.881		0.779	0.798	cytoplasm	K02872	RP-L13Ae, RPL13A; large subunit ribosomal protein L13Ae	map03010 Ribosome						J	KOG3204	60S ribosomal protein L13a
Cluster-3128.17999_orf1	224	K	1.556	0.0247295	Up	294464359|ADE77692.1 unknown [Picea sitchensis]	1	6.55315e-28	190.68	2	ALK(1)NYTISATPEDR	-4.8614	0.802	0.809		1.205	1.104	1.45	chloroplast							PF13911	AhpC/TSA antioxidant enzyme	S	KOG4498	Uncharacterized conserved protein
Cluster-3128.18007_orf1	76	K	5.288	3.46306e-06	Up	548844789|ERN04363.1 hypothetical protein AMTR_s00147p00068820 [Amborella trichopoda]	1	8.14855e-42	140.3	2	GGAGK(1)TACALIAAQYYSR	1.1776	0.37	0.369	0.352	1.872	2.087	1.81	chloroplast					GO:0005622 intracellular; GO:0005623 cell; GO:0005737 cytoplasm; GO:0009507 chloroplast; GO:0009532 plastid stroma; GO:0009536 plastid; GO:0009570 chloroplast stroma; GO:0010287 plastoglobule; GO:0043226 organelle; GO:0043227 membrane-bounded organelle; GO:0043229 intracellular organelle; GO:0043231 intracellular membrane-bounded organelle;		PF02374	Anion-transporting ATPase
Cluster-3128.18025_orf1	130	K	3.483	0.000140552	Up	294463673|ADE77363.1 unknown [Picea sitchensis]	1	2.05616e-05	147.19	2	LQTLVFK(1)SGMAK	-1.6217		0.284	0.308	0.993	1.005	1.095	cytoplasm	K02997	RP-S9e, RPS9; small subunit ribosomal protein S9e	map03010 Ribosome				PF01479	S4 domain	J	KOG3301	Ribosomal protein S4
Cluster-3128.18038_orf1	96	K	3.007	0.0106738	Up	1344039840|XP_023907324.1 monooxygenase 2 isoform X1 [Quercus suber]	1	4.08675e-07	117.41	2	LGVK(1)SLVLEQADSLR	-2.1213	1.028	0.545	0.434	1.941	2	2.095	chloroplast					GO:0005622 intracellular; GO:0005623 cell; GO:0005737 cytoplasm; GO:0009507 chloroplast; GO:0009526 plastid envelope; GO:0009534 chloroplast thylakoid; GO:0009535 chloroplast thylakoid membrane; GO:0009536 plastid; GO:0009579 thylakoid; GO:0009941 chloroplast envelope; GO:0016020 membrane; GO:0031090 organelle membrane; GO:0031967 organelle envelope; GO:0031969 chloroplast membrane; GO:0031975 en…				C	KOG2614	Kynurenine 3-monooxygenase and related flavoprotein monooxygenases
Cluster-3128.18038_orf1	268	K	1.59	0.0285474	Up	1344039840|XP_023907324.1 monooxygenase 2 isoform X1 [Quercus suber]	1	0.00158304	113.14	2	VHYIYGK(1)GIR	1.6655	0.945	1.096		1.674		1.572	chloroplast					GO:0005622 intracellular; GO:0005623 cell; GO:0005737 cytoplasm; GO:0009507 chloroplast; GO:0009526 plastid envelope; GO:0009534 chloroplast thylakoid; GO:0009535 chloroplast thylakoid membrane; GO:0009536 plastid; GO:0009579 thylakoid; GO:0009941 chloroplast envelope; GO:0016020 membrane; GO:0031090 organelle membrane; GO:0031967 organelle envelope; GO:0031969 chloroplast membrane; GO:0031975 en…				C	KOG2614	Kynurenine 3-monooxygenase and related flavoprotein monooxygenases
Cluster-3128.18104_orf1	151	K	4.001	0.000170449	Up	719993624|XP_010253935.1 PREDICTED: ATPase ASNA1 homolog [Nelumbo nucifera]	1	5.90736e-42	212.78	2	GGVGK(1)TSCAASLAVK	0.0034108	0.518	0.628	0.466	1.986	2.377	2.086	chloroplast	K01551	arsA, ASNA1, GET3; arsenite/tail-anchored protein-transporting ATPase [EC:7.3.2.7 7.3.-.-]			GO:0005622 intracellular; GO:0005623 cell; GO:0005737 cytoplasm; GO:0005829 cytosol;		PF02374	Anion-transporting ATPase	P	KOG2825	Putative arsenite-translocating ATPase
Cluster-3128.18159_orf1	357	K	3.382	0.00114472	Up	148906636|ABR16469.1 unknown [Picea sitchensis]	1	3.06748e-07	167.76	2	NQLK(1)NVEPESSD	2.7434	0.407	0.316		1.245	1.258	1.165	chloroplast					GO:0005622 intracellular; GO:0005623 cell; GO:0005737 cytoplasm; GO:0005739 mitochondrion; GO:0009507 chloroplast; GO:0009526 plastid envelope; GO:0009528 plastid inner membrane; GO:0009536 plastid; GO:0009706 chloroplast inner membrane; GO:0009941 chloroplast envelope; GO:0016020 membrane; GO:0019866 organelle inner membrane; GO:0031090 organelle membrane; GO:0031967 organelle envelope; GO:00319…
Cluster-3128.18163_orf1	454	K	5.41	0.000344116	Up	224285695|ACN40563.1 unknown [Picea sitchensis]	1	1.97556e-70	191.11	4	HK(1)NELVHQPSLEEIIHYDQWAR	0.22848	0.543	0.446	0.341	2.371	2.139	2.685	cytoplasm	K00099	dxr; 1-deoxy-D-xylulose-5-phosphate reductoisomerase [EC:1.1.1.267]	map00900 Terpenoid backbone biosynthesis; map01100 Metabolic pathways; map01110 Biosynthesis of secondary metabolites	GO:0006081 cellular aldehyde metabolic process; GO:0006082 organic acid metabolic process; GO:0006090 pyruvate metabolic process; GO:0006629 lipid metabolic process; GO:0006644 phospholipid metabolic process; GO:0006720 isoprenoid metabolic process; GO:0006721 terpenoid metabolic process; GO:0006793 phosphorus metabolic process; GO:0006796 phosphate-containing compound metabolic process; GO:00081…		GO:0000166 nucleotide binding; GO:0003824 catalytic activity; GO:0005488 binding; GO:0016491 oxidoreductase activity; GO:0016614 oxidoreductase activity, acting on CH-OH group of donors; GO:0016616 oxidoreductase activity, acting on the CH-OH group of donors, NAD or NADP as acceptor; GO:0030145 manganese ion binding; GO:0030604 1-deoxy-D-xylulose-5-phosphate reductoisomerase activity; GO:0036094 …	PF08436; PF13288	1-deoxy-D-xylulose 5-phosphate reductoisomerase C-terminal; DXP reductoisomerase C-terminal domain
Cluster-3128.18163_orf1	482	K	2.518	0.000531454	Up	224285695|ACN40563.1 unknown [Picea sitchensis]	1	5.63866e-12	142.51	2	HYAASLGK(1)SSLEPATV	-1.5286	0.8	0.863	0.641	1.875	1.912	2.014	cytoplasm	K00099	dxr; 1-deoxy-D-xylulose-5-phosphate reductoisomerase [EC:1.1.1.267]	map00900 Terpenoid backbone biosynthesis; map01100 Metabolic pathways; map01110 Biosynthesis of secondary metabolites	GO:0006081 cellular aldehyde metabolic process; GO:0006082 organic acid metabolic process; GO:0006090 pyruvate metabolic process; GO:0006629 lipid metabolic process; GO:0006644 phospholipid metabolic process; GO:0006720 isoprenoid metabolic process; GO:0006721 terpenoid metabolic process; GO:0006793 phosphorus metabolic process; GO:0006796 phosphate-containing compound metabolic process; GO:00081…		GO:0000166 nucleotide binding; GO:0003824 catalytic activity; GO:0005488 binding; GO:0016491 oxidoreductase activity; GO:0016614 oxidoreductase activity, acting on CH-OH group of donors; GO:0016616 oxidoreductase activity, acting on the CH-OH group of donors, NAD or NADP as acceptor; GO:0030145 manganese ion binding; GO:0030604 1-deoxy-D-xylulose-5-phosphate reductoisomerase activity; GO:0036094 …	PF08436; PF13288	1-deoxy-D-xylulose 5-phosphate reductoisomerase C-terminal; DXP reductoisomerase C-terminal domain
Cluster-3128.18163_orf1	452	K	3.108	0.00013938	Up	224285695|ACN40563.1 unknown [Picea sitchensis]	1	0.00077626	124.81	2	IVEMTCEK(1)HK	1.1341	0.754	0.647	0.603	1.973	1.991	2.264	cytoplasm	K00099	dxr; 1-deoxy-D-xylulose-5-phosphate reductoisomerase [EC:1.1.1.267]	map00900 Terpenoid backbone biosynthesis; map01100 Metabolic pathways; map01110 Biosynthesis of secondary metabolites	GO:0006081 cellular aldehyde metabolic process; GO:0006082 organic acid metabolic process; GO:0006090 pyruvate metabolic process; GO:0006629 lipid metabolic process; GO:0006644 phospholipid metabolic process; GO:0006720 isoprenoid metabolic process; GO:0006721 terpenoid metabolic process; GO:0006793 phosphorus metabolic process; GO:0006796 phosphate-containing compound metabolic process; GO:00081…		GO:0000166 nucleotide binding; GO:0003824 catalytic activity; GO:0005488 binding; GO:0016491 oxidoreductase activity; GO:0016614 oxidoreductase activity, acting on CH-OH group of donors; GO:0016616 oxidoreductase activity, acting on the CH-OH group of donors, NAD or NADP as acceptor; GO:0030145 manganese ion binding; GO:0030604 1-deoxy-D-xylulose-5-phosphate reductoisomerase activity; GO:0036094 …	PF08436; PF13288	1-deoxy-D-xylulose 5-phosphate reductoisomerase C-terminal; DXP reductoisomerase C-terminal domain
Cluster-3128.18180_orf1	451	K	3.698	2.69788e-05	Up	148905782|ABR16055.1 unknown [Picea sitchensis]	1	0.00016607	94.791	2	FLVPSK(1)HIGCLLGK	-0.4247	0.419	0.457	0.5	1.693	1.793	1.602	nucleus	K21444	PCBP3_4; poly(rC)-binding protein 3/4					PF00013	KH domain	A	KOG2190	PolyC-binding proteins alphaCP-1 and related KH domain proteins
Cluster-3128.18194_orf1	172	K	1.692	0.000104478	Up	294461205|ADE76165.1 unknown [Picea sitchensis]	1	2.94333e-36	201.66	2	DFTNPSLPTEQK(1)HR	0.46808	0.718	0.789	0.724	1.232	1.299	1.244	nucleus	K14948	PTBP2, NPTB; polypyrimidine tract-binding protein 2		GO:0006417 regulation of translation; GO:0009889 regulation of biosynthetic process; GO:0010468 regulation of gene expression; GO:0010556 regulation of macromolecule biosynthetic process; GO:0010608 posttranscriptional regulation of gene expression; GO:0019219 regulation of nucleobase-containing compound metabolic process; GO:0019222 regulation of metabolic process; GO:0031323 regulation of cellu…	GO:0000932 P-body; GO:0005622 intracellular; GO:0005623 cell; GO:0005634 nucleus; GO:0005737 cytoplasm; GO:0032991 protein-containing complex; GO:0035770 ribonucleoprotein granule; GO:0036464 cytoplasmic ribonucleoprotein granule; GO:0043226 organelle; GO:0043227 membrane-bounded organelle; GO:0043228 non-membrane-bounded organelle; GO:0043229 intracellular organelle; GO:0043231 intracellular mem…	GO:0003676 nucleic acid binding; GO:0003723 RNA binding; GO:0003729 mRNA binding; GO:0005488 binding; GO:0097159 organic cyclic compound binding; GO:1901363 heterocyclic compound binding;	PF11835; PF13893; PF00076	Domain of unknown function (DUF3355); RNA recognition motif. (a.k.a. RRM, RBD, or RNP domain); RNA recognition motif. (a.k.a. RRM, RBD, or RNP domain)	A	KOG1190	Polypyrimidine tract-binding protein
Cluster-3128.18220_orf1	118	K	1.551	0.000600628	Up	1365984567|XP_024191133.1 ubiquitin-40S ribosomal protein S27a isoform X2 [Rosa chinensis]	1	1.17021e-06	108.24	2	LAVLQYYK(1)VDDSGK	3.7798	0.84	0.798	0.763	1.208	1.188	1.329	nucleus	K08770	UBC; ubiquitin C					PF00240; PF01599	Ubiquitin family; Ribosomal protein S27a	O	KOG0001	Ubiquitin and ubiquitin-like proteins
Cluster-3128.18261_orf1	171	K	1.853	0.0390478	Up	148905842|ABR16083.1 unknown [Picea sitchensis]	1	1.67287e-07	97.084	3	LRPFDK(1)SFHYVTLLK	-2.5784	0.833	0.577		1.267	1.127	1.526	nucleus	K03245	EIF3J; translation initiation factor 3 subunit J	map03013 RNA transport						J	KOG4813	Translation initiation factor eIF3, p35 subunit
Cluster-3128.18285_orf1	292	K	3.183	2.03734e-05	Up	1557853574|RWR78923.1 SAM50-like protein SPAC17C9.06 [Cinnamomum micranthum f. kanehirae]	1	1.86437e-73	230.5	2	GFAFASK(1)SEISGIGPDSR	0.66997	0.41	0.433	0.471	1.441	1.428	1.314	nucleus	K07277	SAM50, TOB55, bamA; outer membrane protein insertion porin family		GO:0006996 organelle organization; GO:0007005 mitochondrion organization; GO:0007006 mitochondrial membrane organization; GO:0007007 inner mitochondrial membrane organization; GO:0009987 cellular process; GO:0016043 cellular component organization; GO:0042407 cristae formation; GO:0061024 membrane organization; GO:0071840 cellular component organization or biogenesis;			PF07244	Surface antigen variable number repeat	M	KOG2602	Predicted cell surface protein homologous to bacterial outer membrane proteins
Cluster-3128.18301_orf1	203	K	0.35	0.000946033	Down	1344028196|XP_023897148.1 SAL1 phosphatase-like isoform X1 [Quercus suber]	1	3.06551e-11	127.93	3	HWVLDPIDGTK(1)GFLR	1.3959	2.138	1.847	1.485	0.622	0.706	0.586	cytoplasm	K15422	SAL; 3'(2'), 5'-bisphosphate nucleotidase / inositol polyphosphate 1-phosphatase [EC:3.1.3.7 3.1.3.57]	map00562 Inositol phosphate metabolism; map00920 Sulfur metabolism; map01100 Metabolic pathways; map04070 Phosphatidylinositol signaling system	GO:0006793 phosphorus metabolic process; GO:0006796 phosphate-containing compound metabolic process; GO:0008152 metabolic process; GO:0009987 cellular process; GO:0016311 dephosphorylation; GO:0044237 cellular metabolic process;		GO:0003824 catalytic activity; GO:0008252 nucleotidase activity; GO:0008441 3'(2'),5'-bisphosphate nucleotidase activity; GO:0016312 inositol bisphosphate phosphatase activity; GO:0016787 hydrolase activity; GO:0016788 hydrolase activity, acting on ester bonds; GO:0016791 phosphatase activity; GO:0042578 phosphoric ester hydrolase activity; GO:0052745 inositol phosphate phosphatase activity;			FP	KOG1528	Salt-sensitive 3'-phosphoadenosine-5'-phosphatase HAL2/SAL1
Cluster-3128.18321_orf1	125	K	1.659	0.00150606	Up	116781217|ABK22009.1 unknown [Picea sitchensis]	1	0.000305652	92.677	2	IK(1)GSFQR	-1.5556	0.776	0.784		1.236	1.384	1.263	vacuolar membrane				GO:0006810 transport; GO:0006811 ion transport; GO:0006812 cation transport; GO:0034220 ion transmembrane transport; GO:0051179 localization; GO:0051234 establishment of localization; GO:0055085 transmembrane transport;	GO:0005622 intracellular; GO:0005623 cell; GO:0005737 cytoplasm; GO:0005739 mitochondrion; GO:0009507 chloroplast; GO:0009526 plastid envelope; GO:0009527 plastid outer membrane; GO:0009528 plastid inner membrane; GO:0009536 plastid; GO:0009706 chloroplast inner membrane; GO:0009707 chloroplast outer membrane; GO:0009941 chloroplast envelope; GO:0016020 membrane; GO:0016021 integral component of …	GO:0005215 transporter activity; GO:0005216 ion channel activity; GO:0005488 binding; GO:0005515 protein binding; GO:0015075 ion transmembrane transporter activity; GO:0015267 channel activity; GO:0015318 inorganic molecular entity transmembrane transporter activity; GO:0022803 passive transmembrane transporter activity; GO:0022857 transmembrane transporter activity; GO:0042802 identical protein …
Cluster-3128.18370_orf1	94	K	1.549	0.0108474	Up	116789746|ABK25366.1 unknown [Picea sitchensis]	1	1.85607e-10	148.9	2	GDLVTVK(1)TGYFR	0.80672	1.05	0.766	1.003	1.435	1.498	1.435	chloroplast	K02939	RP-L9, MRPL9, rplI; large subunit ribosomal protein L9	map03010 Ribosome	GO:0006412 translation; GO:0006518 peptide metabolic process; GO:0006807 nitrogen compound metabolic process; GO:0008152 metabolic process; GO:0009058 biosynthetic process; GO:0009059 macromolecule biosynthetic process; GO:0009987 cellular process; GO:0010467 gene expression; GO:0019538 protein metabolic process; GO:0034641 cellular nitrogen compound metabolic process; GO:0034645 cellular macromo…	GO:0000311 plastid large ribosomal subunit; GO:0000313 organellar ribosome; GO:0000315 organellar large ribosomal subunit; GO:0005622 intracellular; GO:0005623 cell; GO:0005737 cytoplasm; GO:0005739 mitochondrion; GO:0005840 ribosome; GO:0009507 chloroplast; GO:0009526 plastid envelope; GO:0009532 plastid stroma; GO:0009536 plastid; GO:0009547 plastid ribosome; GO:0009570 chloroplast stroma; GO:0…	GO:0003676 nucleic acid binding; GO:0003723 RNA binding; GO:0003735 structural constituent of ribosome; GO:0005198 structural molecule activity; GO:0005488 binding; GO:0097159 organic cyclic compound binding; GO:1901363 heterocyclic compound binding;	PF01281; PF03948	Ribosomal protein L9, N-terminal domain; Ribosomal protein L9, C-terminal domain	J	KOG4607	Mitochondrial ribosomal protein L9
Cluster-3128.18407_orf1	117	K	3.196	1.66226e-06	Up	224284385|ACN39927.1 unknown [Picea sitchensis]	1	0.000507069	112.8	2	IK(1)NTVQLSK	-1.5587	0.545	0.545	0.577	1.771	1.836	1.721	nucleus	K01595	ppc; phosphoenolpyruvate carboxylase [EC:4.1.1.31]	map00620 Pyruvate metabolism; map00710 Carbon fixation in photosynthetic organisms; map01100 Metabolic pathways; map01200 Carbon metabolism	GO:0006082 organic acid metabolic process; GO:0006091 generation of precursor metabolites and energy; GO:0006099 tricarboxylic acid cycle; GO:0006101 citrate metabolic process; GO:0008152 metabolic process; GO:0009060 aerobic respiration; GO:0009987 cellular process; GO:0015980 energy derivation by oxidation of organic compounds; GO:0016999 antibiotic metabolic process; GO:0017144 drug metabolic …	GO:0005622 intracellular; GO:0005623 cell; GO:0005737 cytoplasm; GO:0005829 cytosol;	GO:0003824 catalytic activity; GO:0004611 phosphoenolpyruvate carboxykinase activity; GO:0008964 phosphoenolpyruvate carboxylase activity; GO:0016829 lyase activity; GO:0016830 carbon-carbon lyase activity; GO:0016831 carboxy-lyase activity;
Cluster-3128.18407_orf1	171	K	1.98	0.00159803	Up	224284385|ACN39927.1 unknown [Picea sitchensis]	1	0.0079499	94.806	2	TLQYK(1)HLR	-7.7901	0.732	0.763		1.575	1.516	1.35	nucleus	K01595	ppc; phosphoenolpyruvate carboxylase [EC:4.1.1.31]	map00620 Pyruvate metabolism; map00710 Carbon fixation in photosynthetic organisms; map01100 Metabolic pathways; map01200 Carbon metabolism	GO:0006082 organic acid metabolic process; GO:0006091 generation of precursor metabolites and energy; GO:0006099 tricarboxylic acid cycle; GO:0006101 citrate metabolic process; GO:0008152 metabolic process; GO:0009060 aerobic respiration; GO:0009987 cellular process; GO:0015980 energy derivation by oxidation of organic compounds; GO:0016999 antibiotic metabolic process; GO:0017144 drug metabolic …	GO:0005622 intracellular; GO:0005623 cell; GO:0005737 cytoplasm; GO:0005829 cytosol;	GO:0003824 catalytic activity; GO:0004611 phosphoenolpyruvate carboxykinase activity; GO:0008964 phosphoenolpyruvate carboxylase activity; GO:0016829 lyase activity; GO:0016830 carbon-carbon lyase activity; GO:0016831 carboxy-lyase activity;
Cluster-3128.18573_orf1	201	K	3.618	0.000551175	Up	1217009512|XP_021644244.1 uncharacterized protein LOC110638116 [Hevea brasiliensis]	1	2.17798e-50	169.05	2	LIVK(1)NAASLLDDSDPIK	1.0185	0.766	0.659	0.692	2.475	3.117	2.068	cytoplasm
Cluster-3128.18609_orf1	137	K	1.757	0.0158027	Up	148906395|ABR16352.1 unknown [Picea sitchensis]	1	0.000364675	114.39	2	ELFYYFVK(1)SER	2.3533	0.508	0.753	0.81	1.215	1.224	1.2	vacuolar membrane	K16296	SCPL-I; serine carboxypeptidase-like clade I [EC:3.4.16.-]					PF00450	Serine carboxypeptidase	O	KOG1282	Serine carboxypeptidases (lysosomal cathepsin A)
Cluster-3128.18637_orf1	132	K	3.686	0.00859684	Up	116790604|ABK25676.1 unknown [Picea sitchensis]	1	9.93265e-21	144.16	3	PLLEELAAGTLK(1)SDCIHR	-2.6649	0.434	0.274		1.492	1.356	1.067	chloroplast	K19998	SCFD1, SLY1; sec1 family domain-containing protein 1			GO:0005622 intracellular; GO:0005623 cell; GO:0005737 cytoplasm; GO:0005829 cytosol;				U	KOG1301	Vesicle trafficking protein Sly1 (Sec1 family)
Cluster-3128.18650_orf1	41	K	1.522	0.00175232	Up	224285933|ACN40680.1 unknown [Picea sitchensis]	1	0.00145893	106.93	2	FWK(1)NIGLGFK	0.90294	0.714	0.811	0.858	1.169	1.224	1.234	cytoplasm	K02949	RP-S11e, RPS11; small subunit ribosomal protein S11e	map03010 Ribosome		GO:0005622 intracellular; GO:0005623 cell; GO:0005737 cytoplasm;		PF00366	Ribosomal protein S17	J	KOG1728	40S ribosomal protein S11
Cluster-3128.18743_orf2	243	K	2.622	5.02888e-05	Up	720097926|XP_010247477.1 PREDICTED: zinc finger CCCH domain-containing protein 14-like [Nelumbo nucifera]	1	6.1252e-123	281.54	2	YK(1)TQDGCPYGVNCR	0.33933		0.505	0.49	1.344	1.258	1.312	chloroplast									S	KOG1677	CCCH-type Zn-finger protein
Cluster-3128.22766_orf1	234	K	1.777	0.00369633	Up	224286528|ACN40970.1 unknown [Picea sitchensis]	1	0.012005	77.072	2	SK(1)GYGFVR	-2.2549		0.742	0.789	1.337	1.383		nucleus				GO:0006950 response to stress; GO:0009266 response to temperature stimulus; GO:0009408 response to heat; GO:0009628 response to abiotic stimulus; GO:0009987 cellular process; GO:0033554 cellular response to stress; GO:0034605 cellular response to heat; GO:0050896 response to stimulus; GO:0051716 cellular response to stimulus;	GO:0005622 intracellular; GO:0005623 cell; GO:0005634 nucleus; GO:0005737 cytoplasm; GO:0010494 cytoplasmic stress granule; GO:0032991 protein-containing complex; GO:0035770 ribonucleoprotein granule; GO:0036464 cytoplasmic ribonucleoprotein granule; GO:0043226 organelle; GO:0043227 membrane-bounded organelle; GO:0043228 non-membrane-bounded organelle; GO:0043229 intracellular organelle; GO:00432…	GO:0003676 nucleic acid binding; GO:0003723 RNA binding; GO:0003727 single-stranded RNA binding; GO:0003729 mRNA binding; GO:0005488 binding; GO:0008143 poly(A) binding; GO:0070717 poly-purine tract binding; GO:0097159 organic cyclic compound binding; GO:1901363 heterocyclic compound binding;	PF00076	RNA recognition motif. (a.k.a. RRM, RBD, or RNP domain)	A	KOG0118	FOG: RRM domain
Cluster-3128.18792_orf1	322	K	1.834	0.000452146	Up	148910437|ABR18294.1 unknown [Picea sitchensis]	1	1.81552e-15	156.73	2	DTLLSFANK(1)SENLEK	3.3546	0.813	0.722	0.838	1.351	1.499	1.503	chloroplast	K01433	purU; formyltetrahydrofolate deformylase [EC:3.5.1.10]	map00630 Glyoxylate and dicarboxylate metabolism; map00670 One carbon pool by folate	GO:0006082 organic acid metabolic process; GO:0006575 cellular modified amino acid metabolic process; GO:0006725 cellular aromatic compound metabolic process; GO:0006732 coenzyme metabolic process; GO:0006760 folic acid-containing compound metabolic process; GO:0006807 nitrogen compound metabolic process; GO:0008152 metabolic process; GO:0009853 photorespiration; GO:0009987 cellular process; GO:0…	GO:0005622 intracellular; GO:0005623 cell; GO:0005737 cytoplasm; GO:0005739 mitochondrion; GO:0043226 organelle; GO:0043227 membrane-bounded organelle; GO:0043229 intracellular organelle; GO:0043231 intracellular membrane-bounded organelle;		PF00551	Formyl transferase	G	KOG3076	5'-phosphoribosylglycinamide formyltransferase
Cluster-3128.18877_orf2	136	K	4.086	0.00110227	Up	116791783|ABK26106.1 unknown [Picea sitchensis]	1	2.35922e-77	152.19	3	NIANMVPPYEK(1)NEYPGTSAAVEYAVLHLK	0.21535	0.496	0.358	0.29	1.726	1.579	1.369	chloroplast	K01673	cynT, can; carbonic anhydrase [EC:4.2.1.1]	map00910 Nitrogen metabolism; map01100 Metabolic pathways	GO:0002376 immune system process; GO:0006950 response to stress; GO:0006952 defense response; GO:0006955 immune response; GO:0008152 metabolic process; GO:0009266 response to temperature stimulus; GO:0009409 response to cold; GO:0009605 response to external stimulus; GO:0009607 response to biotic stimulus; GO:0009617 response to bacterium; GO:0009620 response to fungus; GO:0009628 response to abi…	GO:0005576 extracellular region; GO:0005622 intracellular; GO:0005623 cell; GO:0005737 cytoplasm; GO:0005829 cytosol; GO:0005886 plasma membrane; GO:0009507 chloroplast; GO:0009526 plastid envelope; GO:0009532 plastid stroma; GO:0009534 chloroplast thylakoid; GO:0009535 chloroplast thylakoid membrane; GO:0009536 plastid; GO:0009570 chloroplast stroma; GO:0009579 thylakoid; GO:0009941 chloroplast …	GO:0003824 catalytic activity; GO:0004089 carbonate dehydratase activity; GO:0016829 lyase activity; GO:0016835 carbon-oxygen lyase activity; GO:0016836 hydro-lyase activity;	PF00484	Carbonic anhydrase	P	KOG1578	Predicted carbonic anhydrase involved in protection against oxidative damage
Cluster-3128.18973_orf1	310	K	2.084	0.0378707	Up	294461618|ADE76369.1 unknown [Picea sitchensis]	1	0.00144717	88.181	2	LLFTK(1)SLLQR	-6.1247		0.784	0.589		1.371	1.491	endoplasmic reticulum	K06692	PSMD5; 26S proteasome non-ATPase regulatory subunit 5		GO:0009987 cellular process; GO:0016043 cellular component organization; GO:0022607 cellular component assembly; GO:0034622 cellular protein-containing complex assembly; GO:0043248 proteasome assembly; GO:0043933 protein-containing complex subunit organization; GO:0044085 cellular component biogenesis; GO:0065003 protein-containing complex assembly; GO:0070682 proteasome regulatory particle assem…	GO:0000502 proteasome complex; GO:0005622 intracellular; GO:0005623 cell; GO:0005838 proteasome regulatory particle; GO:0008540 proteasome regulatory particle, base subcomplex; GO:0022624 proteasome accessory complex; GO:0032991 protein-containing complex; GO:1902494 catalytic complex; GO:1905368 peptidase complex; GO:1905369 endopeptidase complex;				O	KOG4413	26S proteasome regulatory complex, subunit PSMD5
Cluster-3128.18978_orf1	312	K	0.45	0.000264403	Down	548842102|ERN02059.1 hypothetical protein AMTR_s00045p00136510 [Amborella trichopoda]	1	0.00179719	130.79	2	PK(1)GQTVGSFK	0.15811	1.697	1.748	1.641	0.669	0.81	0.809	cytoplasm	K00231	PPOX, hemY; protoporphyrinogen/coproporphyrinogen III oxidase [EC:1.3.3.4 1.3.3.15]	map00860 Porphyrin and chlorophyll metabolism; map01100 Metabolic pathways; map01110 Biosynthesis of secondary metabolites	GO:0006725 cellular aromatic compound metabolic process; GO:0006778 porphyrin-containing compound metabolic process; GO:0006779 porphyrin-containing compound biosynthetic process; GO:0006807 nitrogen compound metabolic process; GO:0008152 metabolic process; GO:0009058 biosynthetic process; GO:0009987 cellular process; GO:0018130 heterocycle biosynthetic process; GO:0019438 aromatic compound biosy…	GO:0005622 intracellular; GO:0005623 cell; GO:0005737 cytoplasm; GO:0009507 chloroplast; GO:0009526 plastid envelope; GO:0009534 chloroplast thylakoid; GO:0009536 plastid; GO:0009579 thylakoid; GO:0009941 chloroplast envelope; GO:0031967 organelle envelope; GO:0031975 envelope; GO:0031976 plastid thylakoid; GO:0031984 organelle subcompartment; GO:0043226 organelle; GO:0043227 membrane-bounded org…	GO:0003824 catalytic activity; GO:0004729 oxygen-dependent protoporphyrinogen oxidase activity; GO:0016491 oxidoreductase activity; GO:0016627 oxidoreductase activity, acting on the CH-CH group of donors; GO:0016634 oxidoreductase activity, acting on the CH-CH group of donors, oxygen as acceptor; GO:0070818 protoporphyrinogen oxidase activity;	PF01593	Flavin containing amine oxidoreductase	H	KOG1276	Protoporphyrinogen oxidase
Cluster-3128.19079_orf1	18	K	1.959	0.00740903	Up	1318753576|AUJ22997.1 ribosomal protein S7 (chloroplast) [Larix sibirica]	1	1.3441e-13	175.64	2	TAK(1)SDPIYHNR	1.3295	1.003	0.699	0.715	1.37	1.72	1.646	nucleus	K02992	RP-S7, MRPS7, rpsG; small subunit ribosomal protein S7	map03010 Ribosome	GO:0000028 ribosomal small subunit assembly; GO:0006412 translation; GO:0006518 peptide metabolic process; GO:0006807 nitrogen compound metabolic process; GO:0006996 organelle organization; GO:0008152 metabolic process; GO:0009058 biosynthetic process; GO:0009059 macromolecule biosynthetic process; GO:0009987 cellular process; GO:0010467 gene expression; GO:0016043 cellular component organization…	GO:0005622 intracellular; GO:0005623 cell; GO:0005737 cytoplasm; GO:0005840 ribosome; GO:0009507 chloroplast; GO:0009536 plastid; GO:0032991 protein-containing complex; GO:0043226 organelle; GO:0043227 membrane-bounded organelle; GO:0043228 non-membrane-bounded organelle; GO:0043229 intracellular organelle; GO:0043231 intracellular membrane-bounded organelle; GO:0043232 intracellular non-membrane…	GO:0003676 nucleic acid binding; GO:0003723 RNA binding; GO:0003729 mRNA binding; GO:0003735 structural constituent of ribosome; GO:0005198 structural molecule activity; GO:0005488 binding; GO:0019843 rRNA binding; GO:0097159 organic cyclic compound binding; GO:1901363 heterocyclic compound binding;	PF00177	Ribosomal protein S7p/S5e	J	KOG3291	Ribosomal protein S7
Cluster-3128.19089_orf1	55	K	0.161	0.00575778	Down	116784236|ABK23267.1 unknown [Picea sitchensis]	1	0.00292621	70.195	2	IIGK(1)PESYVMVLLK	3.3499	1.704	2.087		0.334	0.276		cytoplasm	K07253	MIF; phenylpyruvate tautomerase [EC:5.3.2.1]	map00350 Tyrosine metabolism; map00360 Phenylalanine metabolism; map01100 Metabolic pathways				PF01187	Macrophage migration inhibitory factor (MIF)	V	KOG1759	Macrophage migration inhibitory factor
Cluster-3128.24952_orf1	174	K	3.494	0.007399	Up	116792378|ABK26340.1 unknown [Picea sitchensis]	1	0.00023967	101.45	3	GK(1)HSIGCLFWMLAR	1.372	0.463	0.278		1.402	1.242	1.24	cytoskeleton	K02998	RP-SAe, RPSA; small subunit ribosomal protein SAe	map03010 Ribosome	GO:0000028 ribosomal small subunit assembly; GO:0000447 endonucleolytic cleavage in ITS1 to separate SSU-rRNA from 5.8S rRNA and LSU-rRNA from tricistronic rRNA transcript (SSU-rRNA, 5.8S rRNA, LSU-rRNA); GO:0000460 maturation of 5.8S rRNA; GO:0000461 endonucleolytic cleavage to generate mature 3'-end of SSU-rRNA from (SSU-rRNA, 5.8S rRNA, LSU-rRNA); GO:0000462 maturation of SSU-rRNA from tricist…	GO:0005622 intracellular; GO:0005623 cell; GO:0005634 nucleus; GO:0005737 cytoplasm; GO:0005829 cytosol; GO:0005840 ribosome; GO:0005844 polysome; GO:0005886 plasma membrane; GO:0005911 cell-cell junction; GO:0009506 plasmodesma; GO:0009507 chloroplast; GO:0009536 plastid; GO:0015935 small ribosomal subunit; GO:0016020 membrane; GO:0022626 cytosolic ribosome; GO:0022627 cytosolic small ribosomal …	GO:0003676 nucleic acid binding; GO:0003723 RNA binding; GO:0003729 mRNA binding; GO:0003735 structural constituent of ribosome; GO:0005198 structural molecule activity; GO:0005488 binding; GO:0097159 organic cyclic compound binding; GO:1901363 heterocyclic compound binding;			J	KOG0830	40S ribosomal protein SA (P40)/Laminin receptor 1
Cluster-3128.19176_orf1	113	K	2.956	0.00459975	Up	224285334|ACN40391.1 unknown [Picea sitchensis]	1	9.86604e-12	125.14	3	EAGK(1)TDMPSCAISPHGDR	-0.42544	0.68	0.35	0.522	1.576	1.572	1.439	chloroplast	K09838	ZEP, ABA1; zeaxanthin epoxidase [EC:1.14.15.21]	map00906 Carotenoid biosynthesis; map01100 Metabolic pathways; map01110 Biosynthesis of secondary metabolites						C	KOG2614	Kynurenine 3-monooxygenase and related flavoprotein monooxygenases
Cluster-3128.19186_orf1	105	K	1.724	0.000325534	Up	116787897|ABK24684.1 unknown [Picea sitchensis]	1	5.65601e-06	133.49	2	STSTDVFTK(1)HFSK	-6.1521	0.906	0.802	0.775	1.43	1.417	1.434	chloroplast	K12741	HNRNPA1_3; heterogeneous nuclear ribonucleoprotein A1/A3	map03040 Spliceosome	GO:0000003 reproduction; GO:0000578 embryonic axis specification; GO:0000902 cell morphogenesis; GO:0000904 cell morphogenesis involved in differentiation; GO:0001667 ameboidal-type cell migration; GO:0002064 epithelial cell development; GO:0002065 columnar/cuboidal epithelial cell differentiation; GO:0002066 columnar/cuboidal epithelial cell development; GO:0003002 regionalization; GO:0003006 de…	GO:0005622 intracellular; GO:0005623 cell; GO:0005634 nucleus; GO:0005654 nucleoplasm; GO:0005737 cytoplasm; GO:0031974 membrane-enclosed lumen; GO:0031981 nuclear lumen; GO:0032991 protein-containing complex; GO:0035770 ribonucleoprotein granule; GO:0036464 cytoplasmic ribonucleoprotein granule; GO:0043186 P granule; GO:0043226 organelle; GO:0043227 membrane-bounded organelle; GO:0043228 non-mem…	GO:0003676 nucleic acid binding; GO:0003677 DNA binding; GO:0003697 single-stranded DNA binding; GO:0003723 RNA binding; GO:0003729 mRNA binding; GO:0003730 mRNA 3'-UTR binding; GO:0005488 binding; GO:0048027 mRNA 5'-UTR binding; GO:0097159 organic cyclic compound binding; GO:1901363 heterocyclic compound binding;	PF00076	RNA recognition motif. (a.k.a. RRM, RBD, or RNP domain)	A	KOG0118	FOG: RRM domain
Cluster-3128.19186_orf1	148	K	1.537	0.00240984	Up	116787897|ABK24684.1 unknown [Picea sitchensis]	1	0.000236835	127.03	2	VIEDK(1)HVLDGR	-4.0113	0.986	0.858	0.843	1.279	1.388	1.463	chloroplast	K12741	HNRNPA1_3; heterogeneous nuclear ribonucleoprotein A1/A3	map03040 Spliceosome	GO:0000003 reproduction; GO:0000578 embryonic axis specification; GO:0000902 cell morphogenesis; GO:0000904 cell morphogenesis involved in differentiation; GO:0001667 ameboidal-type cell migration; GO:0002064 epithelial cell development; GO:0002065 columnar/cuboidal epithelial cell differentiation; GO:0002066 columnar/cuboidal epithelial cell development; GO:0003002 regionalization; GO:0003006 de…	GO:0005622 intracellular; GO:0005623 cell; GO:0005634 nucleus; GO:0005654 nucleoplasm; GO:0005737 cytoplasm; GO:0031974 membrane-enclosed lumen; GO:0031981 nuclear lumen; GO:0032991 protein-containing complex; GO:0035770 ribonucleoprotein granule; GO:0036464 cytoplasmic ribonucleoprotein granule; GO:0043186 P granule; GO:0043226 organelle; GO:0043227 membrane-bounded organelle; GO:0043228 non-mem…	GO:0003676 nucleic acid binding; GO:0003677 DNA binding; GO:0003697 single-stranded DNA binding; GO:0003723 RNA binding; GO:0003729 mRNA binding; GO:0003730 mRNA 3'-UTR binding; GO:0005488 binding; GO:0048027 mRNA 5'-UTR binding; GO:0097159 organic cyclic compound binding; GO:1901363 heterocyclic compound binding;	PF00076	RNA recognition motif. (a.k.a. RRM, RBD, or RNP domain)	A	KOG0118	FOG: RRM domain
Cluster-3128.19328_orf1	82	K	0.17	4.69097e-05	Down	116782075|ABK22358.1 unknown [Picea sitchensis]	1	0.000824468	124.81	2	EK(1)WDSIDNK	-2.5715	2.053	2.044	1.923	0.291	0.335	0.4	chloroplast							PF14159	Domain of unknown function (DUF4308)
Cluster-3128.19364_orf1	776	K	2.368	0.000468353	Up	548849067|ERN07972.1 hypothetical protein AMTR_s00012p00252410 [Amborella trichopoda]	1	5.82736e-27	118.42	3	LPVK(1)NTHTYAFVEYGTDLGSSK	2.1238	0.576	0.731	0.599	1.618	1.454	1.441	chloroplast				GO:0006605 protein targeting; GO:0006810 transport; GO:0006886 intracellular protein transport; GO:0006996 organelle organization; GO:0007275 multicellular organism development; GO:0008104 protein localization; GO:0009653 anatomical structure morphogenesis; GO:0009657 plastid organization; GO:0009658 chloroplast organization; GO:0009662 etioplast organization; GO:0009719 response to endogenous st…	GO:0005622 intracellular; GO:0005623 cell; GO:0005737 cytoplasm; GO:0005773 vacuole; GO:0005774 vacuolar membrane; GO:0009507 chloroplast; GO:0009526 plastid envelope; GO:0009527 plastid outer membrane; GO:0009536 plastid; GO:0009707 chloroplast outer membrane; GO:0009941 chloroplast envelope; GO:0010006 Toc complex; GO:0016020 membrane; GO:0016021 integral component of membrane; GO:0019867 outer…
Cluster-3128.19385_orf1	356	K	1.684	0.00165605	Up	1173134477|XP_020522489.1 uncharacterized protein LOC18433689 isoform X1 [Amborella trichopoda]	1	0.0224974	72.492	2	ETIK(1)TCYK	-2.8549	0.937	0.875	0.994		1.589	1.562	chloroplast
Cluster-3128.19385_orf1	360	K	4.195	6.17474e-06	Up	1173134477|XP_020522489.1 uncharacterized protein LOC18433689 isoform X1 [Amborella trichopoda]	1	1.80158e-05	126.2	2	TCYK(1)VPR	-0.74785	0.425	0.462	0.485	1.99	1.83	1.936	chloroplast
Cluster-3128.19392_orf1	64	K	1.636	0.000553938	Up	294460843|ADE75995.1 unknown [Picea sitchensis]	1	1.34272e-27	165.02	2	GVGLQVTK(1)LLLGSPGK	-1.5211	0.594		0.564	0.977	0.95	0.915	cytoplasm							PF13460	NADH(P)-binding	G	KOG1203	Predicted dehydrogenase
Cluster-3128.19392_orf1	205	K	1.504	0.00335762	Up	294460843|ADE75995.1 unknown [Picea sitchensis]	1	4.2671e-09	153.33	3	K(1)HEHIGYYIIR	2.8426	0.671	0.671	0.806	1.079	1.122	1.03	cytoplasm							PF13460	NADH(P)-binding	G	KOG1203	Predicted dehydrogenase
Cluster-3128.19434_orf1	223	K	2.222	0.00190461	Up	116788782|ABK24999.1 unknown [Picea sitchensis]	1	4.24054e-07	95.345	3	VFGHDK(1)VWVLDGGLPQWR	0.89915	0.647	0.738	0.636	1.219	1.615	1.656	chloroplast	K01011	TST, MPST, sseA; thiosulfate/3-mercaptopyruvate sulfurtransferase [EC:2.8.1.1 2.8.1.2]	map00270 Cysteine and methionine metabolism; map00920 Sulfur metabolism; map01100 Metabolic pathways; map04122 Sulfur relay system	GO:0000003 reproduction; GO:0003006 developmental process involved in reproduction; GO:0007275 multicellular organism development; GO:0009790 embryo development; GO:0009791 post-embryonic development; GO:0009793 embryo development ending in seed dormancy; GO:0010154 fruit development; GO:0022414 reproductive process; GO:0032501 multicellular organismal process; GO:0032502 developmental process; G…	GO:0005622 intracellular; GO:0005623 cell; GO:0005737 cytoplasm; GO:0005739 mitochondrion; GO:0005829 cytosol; GO:0009507 chloroplast; GO:0009536 plastid; GO:0043226 organelle; GO:0043227 membrane-bounded organelle; GO:0043229 intracellular organelle; GO:0043231 intracellular membrane-bounded organelle;	GO:0003824 catalytic activity; GO:0004792 thiosulfate sulfurtransferase activity; GO:0016740 transferase activity; GO:0016782 transferase activity, transferring sulfur-containing groups; GO:0016783 sulfurtransferase activity; GO:0016784 3-mercaptopyruvate sulfurtransferase activity;	PF00581	Rhodanese-like domain	V	KOG1529	Mercaptopyruvate sulfurtransferase/thiosulfate sulfurtransferase
Cluster-3128.19434_orf1	204	K	0.655	0.00072006	Down	116788782|ABK24999.1 unknown [Picea sitchensis]	1	1.70862e-06	126.21	2	VIIYDGK(1)GIFSAAR	1.1064	1.543	1.345	1.454	0.937	0.92	0.987	chloroplast	K01011	TST, MPST, sseA; thiosulfate/3-mercaptopyruvate sulfurtransferase [EC:2.8.1.1 2.8.1.2]	map00270 Cysteine and methionine metabolism; map00920 Sulfur metabolism; map01100 Metabolic pathways; map04122 Sulfur relay system	GO:0000003 reproduction; GO:0003006 developmental process involved in reproduction; GO:0007275 multicellular organism development; GO:0009790 embryo development; GO:0009791 post-embryonic development; GO:0009793 embryo development ending in seed dormancy; GO:0010154 fruit development; GO:0022414 reproductive process; GO:0032501 multicellular organismal process; GO:0032502 developmental process; G…	GO:0005622 intracellular; GO:0005623 cell; GO:0005737 cytoplasm; GO:0005739 mitochondrion; GO:0005829 cytosol; GO:0009507 chloroplast; GO:0009536 plastid; GO:0043226 organelle; GO:0043227 membrane-bounded organelle; GO:0043229 intracellular organelle; GO:0043231 intracellular membrane-bounded organelle;	GO:0003824 catalytic activity; GO:0004792 thiosulfate sulfurtransferase activity; GO:0016740 transferase activity; GO:0016782 transferase activity, transferring sulfur-containing groups; GO:0016783 sulfurtransferase activity; GO:0016784 3-mercaptopyruvate sulfurtransferase activity;	PF00581	Rhodanese-like domain	V	KOG1529	Mercaptopyruvate sulfurtransferase/thiosulfate sulfurtransferase
Cluster-3128.19494_orf1	52	K	1.642	0.0292357	Up	116791545|ABK26020.1 unknown [Picea sitchensis]	1	9.43392e-42	191.95	3	VFTK(1)IGSHHTAEDFAVR	-2.3437	0.564	0.63	0.911	1.256	1.16	1.041	cytoplasm	K14324	SAP18; histone deacetylase complex subunit SAP18	map03013 RNA transport; map03015 mRNA surveillance pathway	GO:0001101 response to acid chemical; GO:0006950 response to stress; GO:0006970 response to osmotic stress; GO:0009628 response to abiotic stimulus; GO:0009651 response to salt stress; GO:0009719 response to endogenous stimulus; GO:0009725 response to hormone; GO:0009737 response to abscisic acid; GO:0010033 response to organic substance; GO:0033993 response to lipid; GO:0042221 response to chemi…	GO:0005622 intracellular; GO:0005623 cell; GO:0005634 nucleus; GO:0005730 nucleolus; GO:0031974 membrane-enclosed lumen; GO:0031981 nuclear lumen; GO:0043226 organelle; GO:0043227 membrane-bounded organelle; GO:0043228 non-membrane-bounded organelle; GO:0043229 intracellular organelle; GO:0043231 intracellular membrane-bounded organelle; GO:0043232 intracellular non-membrane-bounded organelle; GO…				K	KOG3391	Transcriptional co-repressor component
Cluster-3128.19515_orf1	113	K	2.623	5.56335e-06	Up	116781653|ABK22191.1 unknown [Picea sitchensis]	1	8.46222e-06	110.58	2	SAGGVLLPK(1)SAVK	0.7779	0.842	0.808	0.817	2.164	2.052	2.255	chloroplast	K04078	groES, HSPE1; chaperonin GroES		GO:0006457 protein folding; GO:0006458 'de novo' protein folding; GO:0006950 response to stress; GO:0006986 response to unfolded protein; GO:0009987 cellular process; GO:0010033 response to organic substance; GO:0035966 response to topologically incorrect protein; GO:0042221 response to chemical; GO:0050896 response to stimulus; GO:0051084 'de novo' posttranslational protein folding; GO:0051085 c…	GO:0005622 intracellular; GO:0005623 cell; GO:0005737 cytoplasm; GO:0005739 mitochondrion; GO:0005759 mitochondrial matrix; GO:0009507 chloroplast; GO:0009526 plastid envelope; GO:0009532 plastid stroma; GO:0009536 plastid; GO:0009570 chloroplast stroma; GO:0009941 chloroplast envelope; GO:0031967 organelle envelope; GO:0031974 membrane-enclosed lumen; GO:0031975 envelope; GO:0043226 organelle; G…	GO:0005488 binding; GO:0005515 protein binding; GO:0019904 protein domain specific binding; GO:0043167 ion binding; GO:0043169 cation binding; GO:0046872 metal ion binding; GO:0051082 unfolded protein binding; GO:0051087 chaperone binding;	PF00166	Chaperonin 10 Kd subunit	O	KOG1641	Mitochondrial chaperonin
Cluster-3128.19515_orf1	159	K	4.289	9.14031e-06	Up	116781653|ABK22191.1 unknown [Picea sitchensis]	1	1.41564e-39	125.52	3	VMFSDINAYEVNLGTSEK(1)HCFCR	1.1011	0.591	0.558	0.651	2.609	2.451	2.66	chloroplast	K04078	groES, HSPE1; chaperonin GroES		GO:0006457 protein folding; GO:0006458 'de novo' protein folding; GO:0006950 response to stress; GO:0006986 response to unfolded protein; GO:0009987 cellular process; GO:0010033 response to organic substance; GO:0035966 response to topologically incorrect protein; GO:0042221 response to chemical; GO:0050896 response to stimulus; GO:0051084 'de novo' posttranslational protein folding; GO:0051085 c…	GO:0005622 intracellular; GO:0005623 cell; GO:0005737 cytoplasm; GO:0005739 mitochondrion; GO:0005759 mitochondrial matrix; GO:0009507 chloroplast; GO:0009526 plastid envelope; GO:0009532 plastid stroma; GO:0009536 plastid; GO:0009570 chloroplast stroma; GO:0009941 chloroplast envelope; GO:0031967 organelle envelope; GO:0031974 membrane-enclosed lumen; GO:0031975 envelope; GO:0043226 organelle; G…	GO:0005488 binding; GO:0005515 protein binding; GO:0019904 protein domain specific binding; GO:0043167 ion binding; GO:0043169 cation binding; GO:0046872 metal ion binding; GO:0051082 unfolded protein binding; GO:0051087 chaperone binding;	PF00166	Chaperonin 10 Kd subunit	O	KOG1641	Mitochondrial chaperonin
Cluster-3128.19523_orf1	90	K	2.805	2.47171e-05	Up	116791030|ABK25830.1 unknown [Picea sitchensis]	1	5.77403e-05	103.69	2	AK(1)SYLEDVLAHK	4.9727	0.516	0.449	0.48	1.336	1.304	1.413	chloroplast	K02880	RP-L17e, RPL17; large subunit ribosomal protein L17e	map03010 Ribosome		GO:0005622 intracellular; GO:0005623 cell; GO:0005634 nucleus; GO:0005730 nucleolus; GO:0005737 cytoplasm; GO:0005773 vacuole; GO:0005829 cytosol; GO:0005840 ribosome; GO:0005844 polysome; GO:0005911 cell-cell junction; GO:0009506 plasmodesma; GO:0015934 large ribosomal subunit; GO:0016020 membrane; GO:0022625 cytosolic large ribosomal subunit; GO:0022626 cytosolic ribosome; GO:0030054 cell junct…	GO:0003735 structural constituent of ribosome; GO:0005198 structural molecule activity;	PF00237	Ribosomal protein L22p/L17e	J	KOG3353	60S ribosomal protein L22
Cluster-3128.19531_orf1	230	K	1.595	0.023927	Up	1585668505|XP_028108539.1 prolyl endopeptidase-like [Camellia sinensis]	1	2.54219e-19	141.88	3	FSSIAWTHDNK(1)GFFYSR	0.74067		0.787	0.897	1.19	1.3	1.54	chloroplast	K01322	PREP; prolyl oligopeptidase [EC:3.4.21.26]		GO:0006508 proteolysis; GO:0006807 nitrogen compound metabolic process; GO:0008152 metabolic process; GO:0019538 protein metabolic process; GO:0043170 macromolecule metabolic process; GO:0044238 primary metabolic process; GO:0071704 organic substance metabolic process; GO:1901564 organonitrogen compound metabolic process;	GO:0005622 intracellular; GO:0005623 cell; GO:0005634 nucleus; GO:0005737 cytoplasm; GO:0005829 cytosol; GO:0043226 organelle; GO:0043227 membrane-bounded organelle; GO:0043229 intracellular organelle; GO:0043231 intracellular membrane-bounded organelle;	GO:0003824 catalytic activity; GO:0004175 endopeptidase activity; GO:0005488 binding; GO:0008233 peptidase activity; GO:0016787 hydrolase activity; GO:0033218 amide binding; GO:0042277 peptide binding; GO:0070011 peptidase activity, acting on L-amino acid peptides; GO:0140096 catalytic activity, acting on a protein;	PF02897; PF00326	Prolyl oligopeptidase, N-terminal beta-propeller domain; Prolyl oligopeptidase family	O	KOG2237	Predicted serine protease
Cluster-3128.19578_orf1	261	K	2.137	0.0254347	Up	116779155|ABK21162.1 unknown [Picea sitchensis]	1	1.2521e-108	259.02	3	ASLVNDVDDVEK(1)HFPGTLTAIR	0.21607	1.18	0.614	0.61	1.62	1.974	1.544	cytoplasm	K01507	ppa; inorganic pyrophosphatase [EC:3.6.1.1]	map00190 Oxidative phosphorylation	GO:0006950 response to stress; GO:0006952 defense response; GO:0006970 response to osmotic stress; GO:0009605 response to external stimulus; GO:0009607 response to biotic stimulus; GO:0009617 response to bacterium; GO:0009628 response to abiotic stimulus; GO:0009651 response to salt stress; GO:0010035 response to inorganic substance; GO:0010038 response to metal ion; GO:0010876 lipid localization…	GO:0005622 intracellular; GO:0005623 cell; GO:0005634 nucleus; GO:0005737 cytoplasm; GO:0005829 cytosol; GO:0009507 chloroplast; GO:0009526 plastid envelope; GO:0009532 plastid stroma; GO:0009536 plastid; GO:0009570 chloroplast stroma; GO:0009579 thylakoid; GO:0009941 chloroplast envelope; GO:0031967 organelle envelope; GO:0031975 envelope; GO:0043226 organelle; GO:0043227 membrane-bounded organe…	GO:0003824 catalytic activity; GO:0004427 inorganic diphosphatase activity; GO:0016462 pyrophosphatase activity; GO:0016787 hydrolase activity; GO:0016817 hydrolase activity, acting on acid anhydrides; GO:0016818 hydrolase activity, acting on acid anhydrides, in phosphorus-containing anhydrides;	PF00719	Inorganic pyrophosphatase	C	KOG1626	Inorganic pyrophosphatase/Nucleosome remodeling factor, subunit NURF38
Cluster-3128.20868_orf1	228	K	2.122	0.000109149	Up	148908955|ABR17581.1 unknown [Picea sitchensis]	1	1.4482e-10	147.19	2	TVTAVHK(1)ANIMK	0.72399	0.587	0.675	0.655	1.406	1.29	1.371	cytoplasm	K00030	IDH3; isocitrate dehydrogenase (NAD+) [EC:1.1.1.41]	map00020 Citrate cycle (TCA cycle); map01100 Metabolic pathways; map01110 Biosynthesis of secondary metabolites; map01200 Carbon metabolism; map01210 2-Oxocarboxylic acid metabolism; map01230 Biosynthesis of amino acids				PF00180	Isocitrate/isopropylmalate dehydrogenase	E	KOG0784	Isocitrate dehydrogenase, gamma subunit
Cluster-3128.19621_orf1	225	K	0.224	1.83335e-05	Down	116781318|ABK22052.1 unknown [Picea sitchensis]	1	1.749e-57	186.56	3	VGK(1)INIDWIDEDQSPEKENER	0.42215	2.68	2.181	2.388	0.557	0.545	0.522	chloroplast									S	KOG2948	Predicted metal-binding protein
Cluster-3128.19650_orf1	120	K	2.02	2.17249e-06	Up	116789926|ABK25441.1 unknown [Picea sitchensis]	1	3.24529e-21	191.95	2	TK(1)SSEVINDLSK	-1.7564	0.659	0.623	0.642	1.281	1.307	1.298	cytoplasm	K07024	SPP; sucrose-6-phosphatase [EC:3.1.3.24]	map00500 Starch and sucrose metabolism			GO:0003824 catalytic activity; GO:0016740 transferase activity; GO:0016757 transferase activity, transferring glycosyl groups;
Cluster-3128.19681_orf1	335	K	0.347	0.000161281	Down	1179527905|XP_020685102.1 NADH-cytochrome b5 reductase-like protein isoform X2 [Dendrobium catenatum]	1	2.92322e-16	165.02	2	APDK(1)SQGEVSGLLR	-7.7764	2.11	2.164	1.801	0.633	0.741	0.734	chloroplast	K00326	E1.6.2.2; cytochrome-b5 reductase [EC:1.6.2.2]	map00520 Amino sugar and nucleotide sugar metabolism	GO:0006950 response to stress; GO:0006970 response to osmotic stress; GO:0008152 metabolic process; GO:0009628 response to abiotic stimulus; GO:0009651 response to salt stress; GO:0050896 response to stimulus; GO:0055114 oxidation-reduction process;	GO:0005618 cell wall; GO:0005622 intracellular; GO:0005623 cell; GO:0005737 cytoplasm; GO:0005739 mitochondrion; GO:0005740 mitochondrial envelope; GO:0005758 mitochondrial intermembrane space; GO:0005794 Golgi apparatus; GO:0009505 plant-type cell wall; GO:0012505 endomembrane system; GO:0030312 external encapsulating structure; GO:0031967 organelle envelope; GO:0031970 organelle envelope lumen;…	GO:0003824 catalytic activity; GO:0004128 cytochrome-b5 reductase activity, acting on NAD(P)H; GO:0005488 binding; GO:0005507 copper ion binding; GO:0016491 oxidoreductase activity; GO:0016651 oxidoreductase activity, acting on NAD(P)H; GO:0016653 oxidoreductase activity, acting on NAD(P)H, heme protein as acceptor; GO:0043167 ion binding; GO:0043169 cation binding; GO:0046872 metal ion binding; …	PF00970; PF00175	Oxidoreductase FAD-binding domain; Oxidoreductase NAD-binding domain	C	KOG0534	NADH-cytochrome b-5 reductase
Cluster-3128.25366_orf1	130	K	0.527	0.00352619	Down	116778455|ABK20875.1 unknown [Picea sitchensis]	1	3.68472e-15	174.23	2	HAVSEGTK(1)AVTK	-0.73493		1.575	1.612	0.894	0.744	0.881	nucleus	K11252	H2B; histone H2B			GO:0005622 intracellular; GO:0005623 cell; GO:0005634 nucleus; GO:0005694 chromosome; GO:0043226 organelle; GO:0043227 membrane-bounded organelle; GO:0043228 non-membrane-bounded organelle; GO:0043229 intracellular organelle; GO:0043231 intracellular membrane-bounded organelle; GO:0043232 intracellular non-membrane-bounded organelle;		PF00125	Core histone H2A/H2B/H3/H4	B	KOG1744	Histone H2B
Cluster-3128.19795_orf1	81	K	2.219	0.00145215	Up	116784793|ABK23475.1 unknown [Picea sitchensis]	1	2.54976e-12	129.53	2	AHIK(1)SCYHVPIFIENK	-6.3866	0.603	0.786	0.573	1.545	1.388	1.421	chloroplast					GO:0005622 intracellular; GO:0005623 cell; GO:0005737 cytoplasm; GO:0009507 chloroplast; GO:0009534 chloroplast thylakoid; GO:0009535 chloroplast thylakoid membrane; GO:0009536 plastid; GO:0009579 thylakoid; GO:0016020 membrane; GO:0031976 plastid thylakoid; GO:0031984 organelle subcompartment; GO:0034357 photosynthetic membrane; GO:0042651 thylakoid membrane; GO:0043226 organelle; GO:0043227 mem…		PF00581	Rhodanese-like domain
Cluster-3128.19795_orf1	72	K	1.817	0.0043482	Up	116784793|ABK23475.1 unknown [Picea sitchensis]	1	3.27695e-05	105.81	2	DK(1)TQYDR	-0.87789	0.861	0.792	0.626	1.27	1.424	1.448	chloroplast					GO:0005622 intracellular; GO:0005623 cell; GO:0005737 cytoplasm; GO:0009507 chloroplast; GO:0009534 chloroplast thylakoid; GO:0009535 chloroplast thylakoid membrane; GO:0009536 plastid; GO:0009579 thylakoid; GO:0016020 membrane; GO:0031976 plastid thylakoid; GO:0031984 organelle subcompartment; GO:0034357 photosynthetic membrane; GO:0042651 thylakoid membrane; GO:0043226 organelle; GO:0043227 mem…		PF00581	Rhodanese-like domain
Cluster-3128.19850_orf1	209	K	3.116	0.00349804	Up	586776836|XP_006857853.1 cell division protein FtsY homolog, chloroplastic [Amborella trichopoda]	1	0.00975563	65.313	2	LK(1)NEGIK	-0.1994	0.915	0.694	0.649	2.313	2.378		chloroplast	K03110	ftsY; fused signal recognition particle receptor	map03060 Protein export		GO:0005622 intracellular; GO:0005623 cell; GO:0005737 cytoplasm; GO:0009507 chloroplast; GO:0009532 plastid stroma; GO:0009534 chloroplast thylakoid; GO:0009535 chloroplast thylakoid membrane; GO:0009536 plastid; GO:0009570 chloroplast stroma; GO:0009579 thylakoid; GO:0016020 membrane; GO:0031976 plastid thylakoid; GO:0031984 organelle subcompartment; GO:0034357 photosynthetic membrane; GO:004265…		PF02881; PF00448	SRP54-type protein, helical bundle domain; SRP54-type protein, GTPase domain	U	KOG0780	Signal recognition particle, subunit Srp54
Cluster-3128.19851_orf1	393	K	1.881	0.00836008	Up	116787859|ABK24671.1 unknown [Picea sitchensis]	1	0.0014458	104.39	2	LIK(1)SYYGISR	0.98883	0.737	0.565	0.764	1.075	1.405	1.407	cytoplasm
Cluster-3128.25269_orf3	117	K	2.186	0.00154878	Up	116779008|ABK21097.1 unknown [Picea sitchensis]	1	8.11844e-05	108.92	2	MK(1)GDYYR	-3.4334	0.583	0.707	0.499	1.294	1.259	1.357	extracellular	K06630	YWHAE; 14-3-3 protein epsilon		GO:0001101 response to acid chemical; GO:0007154 cell communication; GO:0007165 signal transduction; GO:0009719 response to endogenous stimulus; GO:0009725 response to hormone; GO:0009737 response to abscisic acid; GO:0009741 response to brassinosteroid; GO:0009742 brassinosteroid mediated signaling pathway; GO:0009755 hormone-mediated signaling pathway; GO:0009987 cellular process; GO:0010033 re…	GO:0005622 intracellular; GO:0005623 cell; GO:0005737 cytoplasm; GO:0005739 mitochondrion; GO:0005829 cytosol; GO:0005886 plasma membrane; GO:0005911 cell-cell junction; GO:0009506 plasmodesma; GO:0016020 membrane; GO:0030054 cell junction; GO:0043226 organelle; GO:0043227 membrane-bounded organelle; GO:0043229 intracellular organelle; GO:0043231 intracellular membrane-bounded organelle; GO:00550…	GO:0000166 nucleotide binding; GO:0005488 binding; GO:0005515 protein binding; GO:0005524 ATP binding; GO:0008144 drug binding; GO:0017076 purine nucleotide binding; GO:0019899 enzyme binding; GO:0030554 adenyl nucleotide binding; GO:0032553 ribonucleotide binding; GO:0032555 purine ribonucleotide binding; GO:0032559 adenyl ribonucleotide binding; GO:0035639 purine ribonucleoside triphosphate bin…	PF00244	14-3-3 protein	O	KOG0841	Multifunctional chaperone (14-3-3 family)
Cluster-3128.25269_orf3	42	K	1.584	0.0184719	Up	116779008|ABK21097.1 unknown [Picea sitchensis]	1	5.83377e-87	286.85	2	NLLSVGYK(1)NVIGAR	0.21992	0.82	0.893	0.619	1.166	1.166	1.361	extracellular	K06630	YWHAE; 14-3-3 protein epsilon		GO:0001101 response to acid chemical; GO:0007154 cell communication; GO:0007165 signal transduction; GO:0009719 response to endogenous stimulus; GO:0009725 response to hormone; GO:0009737 response to abscisic acid; GO:0009741 response to brassinosteroid; GO:0009742 brassinosteroid mediated signaling pathway; GO:0009755 hormone-mediated signaling pathway; GO:0009987 cellular process; GO:0010033 re…	GO:0005622 intracellular; GO:0005623 cell; GO:0005737 cytoplasm; GO:0005739 mitochondrion; GO:0005829 cytosol; GO:0005886 plasma membrane; GO:0005911 cell-cell junction; GO:0009506 plasmodesma; GO:0016020 membrane; GO:0030054 cell junction; GO:0043226 organelle; GO:0043227 membrane-bounded organelle; GO:0043229 intracellular organelle; GO:0043231 intracellular membrane-bounded organelle; GO:00550…	GO:0000166 nucleotide binding; GO:0005488 binding; GO:0005515 protein binding; GO:0005524 ATP binding; GO:0008144 drug binding; GO:0017076 purine nucleotide binding; GO:0019899 enzyme binding; GO:0030554 adenyl nucleotide binding; GO:0032553 ribonucleotide binding; GO:0032555 purine ribonucleotide binding; GO:0032559 adenyl ribonucleotide binding; GO:0035639 purine ribonucleoside triphosphate bin…	PF00244	14-3-3 protein	O	KOG0841	Multifunctional chaperone (14-3-3 family)
Cluster-3128.19887_orf1	79	K	1.93	0.00408181	Up	116788288|ABK24824.1 unknown [Picea sitchensis]	1	3.07599e-09	129.69	2	TK(1)NETASDNYR	3.05		0.937	1.045	1.875	1.75	2.114	cytoplasm					GO:0005622 intracellular; GO:0005623 cell; GO:0005737 cytoplasm; GO:0009507 chloroplast; GO:0009526 plastid envelope; GO:0009534 chloroplast thylakoid; GO:0009535 chloroplast thylakoid membrane; GO:0009536 plastid; GO:0009579 thylakoid; GO:0009941 chloroplast envelope; GO:0016020 membrane; GO:0031967 organelle envelope; GO:0031975 envelope; GO:0031976 plastid thylakoid; GO:0031984 organelle subco…		PF13460	NADH(P)-binding	G	KOG1203	Predicted dehydrogenase
Cluster-3128.19888_orf1	110	K	0.467	0.00115168	Down	116788805|ABK25008.1 unknown [Picea sitchensis]	1	7.62038e-55	142.76	2	NTFPTDDSNIQLVK(1)ADVTEGAAK	-0.42967	1.856	1.518	1.897	0.81	0.742	0.907	chloroplast					GO:0005622 intracellular; GO:0005623 cell; GO:0005737 cytoplasm; GO:0009507 chloroplast; GO:0009526 plastid envelope; GO:0009532 plastid stroma; GO:0009534 chloroplast thylakoid; GO:0009535 chloroplast thylakoid membrane; GO:0009536 plastid; GO:0009570 chloroplast stroma; GO:0009579 thylakoid; GO:0009941 chloroplast envelope; GO:0010287 plastoglobule; GO:0016020 membrane; GO:0031967 organelle env…		PF13460	NADH(P)-binding	G	KOG1203	Predicted dehydrogenase
Cluster-3128.19892_orf1	364	K	2.3	0.00046716	Up	224285727|ACN40579.1 unknown [Picea sitchensis]	1	0.00179631	119.07	2	LK(1)NAELQAK	5.2016		0.546	0.611	1.318	1.384	1.289	chloroplast	K15979	SND1; staphylococcal nuclease domain-containing protein 1		GO:0006082 organic acid metabolic process; GO:0006139 nucleobase-containing compound metabolic process; GO:0006396 RNA processing; GO:0006397 mRNA processing; GO:0006401 RNA catabolic process; GO:0006402 mRNA catabolic process; GO:0006629 lipid metabolic process; GO:0006720 isoprenoid metabolic process; GO:0006721 terpenoid metabolic process; GO:0006725 cellular aromatic compound metabolic proces…	GO:0000932 P-body; GO:0005618 cell wall; GO:0005622 intracellular; GO:0005623 cell; GO:0005634 nucleus; GO:0005635 nuclear envelope; GO:0005737 cytoplasm; GO:0005783 endoplasmic reticulum; GO:0005829 cytosol; GO:0005886 plasma membrane; GO:0005911 cell-cell junction; GO:0009506 plasmodesma; GO:0009507 chloroplast; GO:0009536 plastid; GO:0010494 cytoplasmic stress granule; GO:0012505 endomembrane …	GO:0003676 nucleic acid binding; GO:0003723 RNA binding; GO:0003729 mRNA binding; GO:0003824 catalytic activity; GO:0004518 nuclease activity; GO:0005488 binding; GO:0016787 hydrolase activity; GO:0016788 hydrolase activity, acting on ester bonds; GO:0097159 organic cyclic compound binding; GO:1901363 heterocyclic compound binding;	PF00565	Staphylococcal nuclease homologue	K	KOG2039	Transcriptional coactivator p100
Cluster-3128.19892_orf1	593	K	2.317	0.00225353	Up	224285727|ACN40579.1 unknown [Picea sitchensis]	1	0.00155835	111.61	2	TK(1)DFLPFLQR	-2.9517	0.52	0.637		1.294	1.427	1.3	chloroplast	K15979	SND1; staphylococcal nuclease domain-containing protein 1		GO:0006082 organic acid metabolic process; GO:0006139 nucleobase-containing compound metabolic process; GO:0006396 RNA processing; GO:0006397 mRNA processing; GO:0006401 RNA catabolic process; GO:0006402 mRNA catabolic process; GO:0006629 lipid metabolic process; GO:0006720 isoprenoid metabolic process; GO:0006721 terpenoid metabolic process; GO:0006725 cellular aromatic compound metabolic proces…	GO:0000932 P-body; GO:0005618 cell wall; GO:0005622 intracellular; GO:0005623 cell; GO:0005634 nucleus; GO:0005635 nuclear envelope; GO:0005737 cytoplasm; GO:0005783 endoplasmic reticulum; GO:0005829 cytosol; GO:0005886 plasma membrane; GO:0005911 cell-cell junction; GO:0009506 plasmodesma; GO:0009507 chloroplast; GO:0009536 plastid; GO:0010494 cytoplasmic stress granule; GO:0012505 endomembrane …	GO:0003676 nucleic acid binding; GO:0003723 RNA binding; GO:0003729 mRNA binding; GO:0003824 catalytic activity; GO:0004518 nuclease activity; GO:0005488 binding; GO:0016787 hydrolase activity; GO:0016788 hydrolase activity, acting on ester bonds; GO:0097159 organic cyclic compound binding; GO:1901363 heterocyclic compound binding;	PF00565	Staphylococcal nuclease homologue	K	KOG2039	Transcriptional coactivator p100
Cluster-3128.19906_orf2	150	K	1.53	0.00456101	Up	116782861|ABK22694.1 unknown [Picea sitchensis]	1	2.63263e-25	164.28	3	DK(1)GACIGDVFLATDVAFHDR	-2.1852		0.669	0.713	1.077	0.98	1.115	mitochondria	K01244	MTN; 5'-methylthioadenosine nucleosidase [EC:3.2.2.16]	map00270 Cysteine and methionine metabolism; map01100 Metabolic pathways	GO:0000003 reproduction; GO:0000096 sulfur amino acid metabolic process; GO:0000097 sulfur amino acid biosynthetic process; GO:0006082 organic acid metabolic process; GO:0006520 cellular amino acid metabolic process; GO:0006555 methionine metabolic process; GO:0006790 sulfur compound metabolic process; GO:0006807 nitrogen compound metabolic process; GO:0008152 metabolic process; GO:0008652 cellul…		GO:0003824 catalytic activity; GO:0008477 purine nucleosidase activity; GO:0008930 methylthioadenosine nucleosidase activity; GO:0016787 hydrolase activity; GO:0016798 hydrolase activity, acting on glycosyl bonds; GO:0016799 hydrolase activity, hydrolyzing N-glycosyl compounds;	PF01048	Phosphorylase superfamily
Cluster-3128.19917_orf1	86	K	0.454	0.000276697	Down	116781777|ABK22237.1 unknown [Picea sitchensis]	1	0.000174661	106	2	SIPTVMIFK(1)NGEK	-4.6169	1.742	1.692	1.573	0.705	0.849	0.721	extracellular	K03671	trxA; thioredoxin 1					PF00085	Thioredoxin	O	KOG0910	Thioredoxin-like protein
Cluster-3128.19936_orf2	228	K	1.978	0.000162375	Up	116786924|ABK24301.1 unknown [Picea sitchensis]	1	1.00339e-155	240.17	3	IFLEDGHEIACAQSFAK(1)NMGLYGQR	0.86835	0.719	0.631	0.658	1.334	1.39	1.248	cytoplasm	K14455	GOT2; aspartate aminotransferase, mitochondrial [EC:2.6.1.1]	map00220 Arginine biosynthesis; map00250 Alanine, aspartate and glutamate metabolism; map00270 Cysteine and methionine metabolism; map00330 Arginine and proline metabolism; map00350 Tyrosine metabolism; map00360 Phenylalanine metabolism; map00400 Phenylalanine, tyrosine and tryptophan biosynthesis; map00710 Carbon fixation in photosynthetic organisms; map00950 Isoquinoline alkaloid biosynthesis; …	GO:0006082 organic acid metabolic process; GO:0006103 2-oxoglutarate metabolic process; GO:0006520 cellular amino acid metabolic process; GO:0006531 aspartate metabolic process; GO:0006536 glutamate metabolic process; GO:0006807 nitrogen compound metabolic process; GO:0008152 metabolic process; GO:0009064 glutamine family amino acid metabolic process; GO:0009066 aspartate family amino acid metabo…	GO:0005622 intracellular; GO:0005623 cell; GO:0005737 cytoplasm; GO:0005739 mitochondrion; GO:0043226 organelle; GO:0043227 membrane-bounded organelle; GO:0043229 intracellular organelle; GO:0043231 intracellular membrane-bounded organelle;	GO:0003824 catalytic activity; GO:0004069 L-aspartate:2-oxoglutarate aminotransferase activity; GO:0005488 binding; GO:0005507 copper ion binding; GO:0008483 transaminase activity; GO:0016740 transferase activity; GO:0016769 transferase activity, transferring nitrogenous groups; GO:0043167 ion binding; GO:0043169 cation binding; GO:0046872 metal ion binding; GO:0046914 transition metal ion bindin…	PF00155	Aminotransferase class I and II	E	KOG1411	Aspartate aminotransferase/Glutamic oxaloacetic transaminase AAT1/GOT2
Cluster-3128.19936_orf2	185	K	2.265	9.30948e-08	Up	116786924|ABK24301.1 unknown [Picea sitchensis]	1	1.66311e-58	218.39	3	VK(1)NHYAFFDMAYQGFASGDTDR	1.9086	0.603	0.599	0.596	1.373	1.335	1.364	cytoplasm	K14455	GOT2; aspartate aminotransferase, mitochondrial [EC:2.6.1.1]	map00220 Arginine biosynthesis; map00250 Alanine, aspartate and glutamate metabolism; map00270 Cysteine and methionine metabolism; map00330 Arginine and proline metabolism; map00350 Tyrosine metabolism; map00360 Phenylalanine metabolism; map00400 Phenylalanine, tyrosine and tryptophan biosynthesis; map00710 Carbon fixation in photosynthetic organisms; map00950 Isoquinoline alkaloid biosynthesis; …	GO:0006082 organic acid metabolic process; GO:0006103 2-oxoglutarate metabolic process; GO:0006520 cellular amino acid metabolic process; GO:0006531 aspartate metabolic process; GO:0006536 glutamate metabolic process; GO:0006807 nitrogen compound metabolic process; GO:0008152 metabolic process; GO:0009064 glutamine family amino acid metabolic process; GO:0009066 aspartate family amino acid metabo…	GO:0005622 intracellular; GO:0005623 cell; GO:0005737 cytoplasm; GO:0005739 mitochondrion; GO:0043226 organelle; GO:0043227 membrane-bounded organelle; GO:0043229 intracellular organelle; GO:0043231 intracellular membrane-bounded organelle;	GO:0003824 catalytic activity; GO:0004069 L-aspartate:2-oxoglutarate aminotransferase activity; GO:0005488 binding; GO:0005507 copper ion binding; GO:0008483 transaminase activity; GO:0016740 transferase activity; GO:0016769 transferase activity, transferring nitrogenous groups; GO:0043167 ion binding; GO:0043169 cation binding; GO:0046872 metal ion binding; GO:0046914 transition metal ion bindin…	PF00155	Aminotransferase class I and II	E	KOG1411	Aspartate aminotransferase/Glutamic oxaloacetic transaminase AAT1/GOT2
Cluster-3128.19946_orf1	95	K	5.434	9.33894e-05	Up	148909503|ABR17848.1 unknown [Picea sitchensis]	1	3.93903e-20	192.68	3	TPMVHLSK(1)VSEGCGANVVAK	-1.4579	0.226	0.25	0.301	1.247	1.404	1.571	chloroplast	K13034	ATCYSC1; L-3-cyanoalanine synthase/ cysteine synthase [EC:2.5.1.47 4.4.1.9]	map00270 Cysteine and methionine metabolism; map00460 Cyanoamino acid metabolism; map00920 Sulfur metabolism; map01100 Metabolic pathways; map01110 Biosynthesis of secondary metabolites; map01200 Carbon metabolism; map01230 Biosynthesis of amino acids	GO:0000096 sulfur amino acid metabolic process; GO:0000097 sulfur amino acid biosynthetic process; GO:0002376 immune system process; GO:0006082 organic acid metabolic process; GO:0006520 cellular amino acid metabolic process; GO:0006534 cysteine metabolic process; GO:0006535 cysteine biosynthetic process from serine; GO:0006563 L-serine metabolic process; GO:0006790 sulfur compound metabolic proc…	GO:0005622 intracellular; GO:0005623 cell; GO:0005737 cytoplasm; GO:0005739 mitochondrion; GO:0009507 chloroplast; GO:0009509 chromoplast; GO:0009532 plastid stroma; GO:0009536 plastid; GO:0009570 chloroplast stroma; GO:0043226 organelle; GO:0043227 membrane-bounded organelle; GO:0043229 intracellular organelle; GO:0043231 intracellular membrane-bounded organelle;	GO:0003824 catalytic activity; GO:0004124 cysteine synthase activity; GO:0005488 binding; GO:0005507 copper ion binding; GO:0008144 drug binding; GO:0016740 transferase activity; GO:0016765 transferase activity, transferring alkyl or aryl (other than methyl) groups; GO:0016829 lyase activity; GO:0016846 carbon-sulfur lyase activity; GO:0019842 vitamin binding; GO:0030170 pyridoxal phosphate bindi…			E	KOG1252	Cystathionine beta-synthase and related enzymes
Cluster-3128.19980_orf1	141	K	1.887	0.000395097	Up	224286222|ACN40820.1 unknown [Picea sitchensis]	1	0.0102034	87.251	2	FDVK(1)TVVR	-2.5685	0.714	0.784		1.43	1.414	1.396	cytoplasm				GO:0001676 long-chain fatty acid metabolic process; GO:0003008 system process; GO:0003013 circulatory system process; GO:0003018 vascular process in circulatory system; GO:0006082 organic acid metabolic process; GO:0006605 protein targeting; GO:0006625 protein targeting to peroxisome; GO:0006629 lipid metabolic process; GO:0006631 fatty acid metabolic process; GO:0006633 fatty acid biosynthetic p…	GO:0005622 intracellular; GO:0005623 cell; GO:0005737 cytoplasm; GO:0005777 peroxisome; GO:0005782 peroxisomal matrix; GO:0005829 cytosol; GO:0031907 microbody lumen; GO:0031974 membrane-enclosed lumen; GO:0042579 microbody; GO:0043226 organelle; GO:0043227 membrane-bounded organelle; GO:0043229 intracellular organelle; GO:0043231 intracellular membrane-bounded organelle; GO:0043233 organelle lum…	GO:0000287 magnesium ion binding; GO:0003824 catalytic activity; GO:0004301 epoxide hydrolase activity; GO:0005102 signaling receptor binding; GO:0005488 binding; GO:0005515 protein binding; GO:0015643 toxic substance binding; GO:0016787 hydrolase activity; GO:0016788 hydrolase activity, acting on ester bonds; GO:0016791 phosphatase activity; GO:0016801 hydrolase activity, acting on ether bonds; …	PF00561	alpha/beta hydrolase fold	I	KOG4178	Soluble epoxide hydrolase
Cluster-3128.24087_orf1	379	K	1.771	0.000222973	Up	310689613|ADP03318.1 6-phosphogluconate dehydrogenase [Pinus pinaster]	1	0.00175426	113.14	2	IWK(1)GGCIIR	-2.1518	0.651	0.749	0.68	1.193	1.269	1.221	chloroplast	K00033	PGD, gnd, gntZ; 6-phosphogluconate dehydrogenase [EC:1.1.1.44 1.1.1.343]	map00030 Pentose phosphate pathway; map00480 Glutathione metabolism; map01100 Metabolic pathways; map01110 Biosynthesis of secondary metabolites; map01200 Carbon metabolism	GO:0000003 reproduction; GO:0006950 response to stress; GO:0006970 response to osmotic stress; GO:0008037 cell recognition; GO:0008152 metabolic process; GO:0009566 fertilization; GO:0009567 double fertilization forming a zygote and endosperm; GO:0009628 response to abiotic stimulus; GO:0009651 response to salt stress; GO:0009987 cellular process; GO:0009988 cell-cell recognition; GO:0016043 cell…	GO:0005622 intracellular; GO:0005623 cell; GO:0005737 cytoplasm; GO:0005777 peroxisome; GO:0005829 cytosol; GO:0009507 chloroplast; GO:0009532 plastid stroma; GO:0009536 plastid; GO:0009570 chloroplast stroma; GO:0019822 P4 peroxisome; GO:0042579 microbody; GO:0043226 organelle; GO:0043227 membrane-bounded organelle; GO:0043229 intracellular organelle; GO:0043231 intracellular membrane-bounded or…	GO:0003824 catalytic activity; GO:0004616 phosphogluconate dehydrogenase (decarboxylating) activity; GO:0016491 oxidoreductase activity; GO:0016614 oxidoreductase activity, acting on CH-OH group of donors; GO:0016616 oxidoreductase activity, acting on the CH-OH group of donors, NAD or NADP as acceptor;	PF03446; PF00393	NAD binding domain of 6-phosphogluconate dehydrogenase; 6-phosphogluconate dehydrogenase, C-terminal domain	G	KOG2653	6-phosphogluconate dehydrogenase
Cluster-3128.20042_orf2	260	K	5.264	0.00363912	Up	148906419|ABR16363.1 unknown [Picea sitchensis]	1	5.98454e-20	116.06	2	SK(1)TSDSVICEVIDGGELK	-0.30011	0.36	0.251		1.992	1.383	1.449	chloroplast	K00873	PK, pyk; pyruvate kinase [EC:2.7.1.40]	map00010 Glycolysis / Gluconeogenesis; map00230 Purine metabolism; map00620 Pyruvate metabolism; map01100 Metabolic pathways; map01110 Biosynthesis of secondary metabolites; map01200 Carbon metabolism; map01230 Biosynthesis of amino acids	GO:0000003 reproduction; GO:0003006 developmental process involved in reproduction; GO:0005975 carbohydrate metabolic process; GO:0006082 organic acid metabolic process; GO:0006090 pyruvate metabolic process; GO:0006091 generation of precursor metabolites and energy; GO:0006096 glycolytic process; GO:0006139 nucleobase-containing compound metabolic process; GO:0006163 purine nucleotide metabolic …	GO:0005622 intracellular; GO:0005623 cell; GO:0005737 cytoplasm; GO:0005739 mitochondrion; GO:0009507 chloroplast; GO:0009532 plastid stroma; GO:0009536 plastid; GO:0009570 chloroplast stroma; GO:0043226 organelle; GO:0043227 membrane-bounded organelle; GO:0043229 intracellular organelle; GO:0043231 intracellular membrane-bounded organelle;	GO:0000287 magnesium ion binding; GO:0003824 catalytic activity; GO:0004743 pyruvate kinase activity; GO:0005488 binding; GO:0016740 transferase activity; GO:0016772 transferase activity, transferring phosphorus-containing groups; GO:0016773 phosphotransferase activity, alcohol group as acceptor; GO:0030955 potassium ion binding; GO:0031420 alkali metal ion binding; GO:0043167 ion binding; GO:004…	PF02887	Pyruvate kinase, alpha/beta domain	G	KOG2323	Pyruvate kinase
Cluster-3128.20146_orf1	666	K	0.517	0.00046358	Down	731427020|XP_010663810.1 PREDICTED: glycine--tRNA ligase, mitochondrial 1 [Vitis vinifera]	1	1.49518e-08	83.061	3	SLTGAGISHK(1)IDITGTSIGK	-3.8537	1.503	1.561	1.567		0.76	0.836	chloroplast	K01880	GARS, glyS1; glycyl-tRNA synthetase [EC:6.1.1.14]	map00970 Aminoacyl-tRNA biosynthesis				PF00458; PF00587; PF03129	WHEP-TRS domain; tRNA synthetase class II core domain (G, H, P, S and T); Anticodon binding domain	J	KOG2298	Glycyl-tRNA synthetase and related class II tRNA synthetase
Cluster-3128.20177_orf1	390	K	2.19	0.000194348	Up	1557845115|RWR72503.1 Endoribonuclease YbeY [Cinnamomum micranthum f. kanehirae]	1	3.02758e-05	93.649	2	ITPK(1)TAEALSEAISR	1.7164	0.875	1.07	0.989	2.198	2.115	2.113	cytoplasm				GO:0006793 phosphorus metabolic process; GO:0006796 phosphate-containing compound metabolic process; GO:0008152 metabolic process; GO:0009987 cellular process; GO:0016311 dephosphorylation; GO:0044237 cellular metabolic process;		GO:0000287 magnesium ion binding; GO:0003824 catalytic activity; GO:0005488 binding; GO:0016787 hydrolase activity; GO:0016788 hydrolase activity, acting on ester bonds; GO:0016791 phosphatase activity; GO:0019203 carbohydrate phosphatase activity; GO:0042578 phosphoric ester hydrolase activity; GO:0043167 ion binding; GO:0043169 cation binding; GO:0046872 metal ion binding; GO:0050308 sugar-phos…	PF08282	haloacid dehalogenase-like hydrolase
Cluster-3128.20200_orf1	163	K	3.224	2.47513e-05	Up	672165785|XP_008802807.1 T-complex protein 1 subunit alpha-like [Phoenix dactylifera]	1	4.04287e-16	154.09	2	DSLVNCAK(1)TSMSSK	10.105	0.37		0.387	1.195	1.258	1.208	cytoplasm	K09493	CCT1, TCP1; T-complex protein 1 subunit alpha		GO:0006457 protein folding; GO:0006458 'de novo' protein folding; GO:0009987 cellular process; GO:0061077 chaperone-mediated protein folding;	GO:0005622 intracellular; GO:0005623 cell; GO:0005737 cytoplasm; GO:0005829 cytosol; GO:0005832 chaperonin-containing T-complex; GO:0032991 protein-containing complex; GO:0101031 chaperone complex;	GO:0005488 binding; GO:0005515 protein binding; GO:0044183 protein folding chaperone; GO:0051082 unfolded protein binding;			O	KOG0360	Chaperonin complex component, TCP-1 alpha subunit (CCT1)
Cluster-3128.20248_orf1	68	K	0.309	0.00954031	Down	116793896|ABK26921.1 unknown [Picea sitchensis]	1	0.0172169	65.313	2	FHGK(1)ELR	1.2302	2.207		2.32	0.621		0.779	cytoplasm							PF00036	EF hand
Cluster-3128.20320_orf1	237	K	1.929	3.19181e-05	Up	148908317|ABR17272.1 unknown [Picea sitchensis]	1	0.0061093	90.308	2	WSK(1)IEEK	2.2648	0.761	0.74	0.744	1.363	1.455	1.513	chloroplast	K02717	psbP; photosystem II oxygen-evolving enhancer protein 2	map00195 Photosynthesis		GO:0005622 intracellular; GO:0005623 cell; GO:0005737 cytoplasm; GO:0009507 chloroplast; GO:0009536 plastid; GO:0009579 thylakoid; GO:0031977 thylakoid lumen; GO:0043226 organelle; GO:0043227 membrane-bounded organelle; GO:0043229 intracellular organelle; GO:0043231 intracellular membrane-bounded organelle;		PF01789	PsbP
Cluster-3128.20322_orf1	112	K	3.733	6.69191e-05	Up	1557858776|RWR83342.1 NADP-binding Rossmann-fold superfamily protein isoform 1 [Cinnamomum micranthum f. kanehirae]	1	3.25003e-13	199.51	3	EGLK(1)HGLHVSSLSR	2.8061	0.379	0.377	0.423	1.634	1.469	1.298	chloroplast							PF13460	NADH(P)-binding	GM	KOG4288	Predicted oxidoreductase
Cluster-3128.20350_orf1	437	K	2.144	0.000202061	Up	1315700742|PKU65460.1 T-complex protein 1 subunit epsilon [Dendrobium catenatum]	1	0.00153657	102.55	2	AVK(1)NTLEDR	1.9039	0.575	0.633	0.698	1.409	1.355	1.323	cytoplasm	K09498	CCT6; T-complex protein 1 subunit zeta		GO:0006457 protein folding; GO:0006458 'de novo' protein folding; GO:0009987 cellular process; GO:0010035 response to inorganic substance; GO:0010038 response to metal ion; GO:0010043 response to zinc ion; GO:0042221 response to chemical; GO:0046686 response to cadmium ion; GO:0050896 response to stimulus; GO:0061077 chaperone-mediated protein folding;	GO:0005622 intracellular; GO:0005623 cell; GO:0005737 cytoplasm; GO:0005829 cytosol; GO:0005832 chaperonin-containing T-complex; GO:0016020 membrane; GO:0032991 protein-containing complex; GO:0101031 chaperone complex;	GO:0005488 binding; GO:0005515 protein binding; GO:0044183 protein folding chaperone; GO:0051082 unfolded protein binding;			O	KOG0359	Chaperonin complex component, TCP-1 zeta subunit (CCT6)
Cluster-3128.20353_orf1	96	K	3.425	0.00753023	Up	148909377|ABR17787.1 unknown [Picea sitchensis]	1	4.06921e-27	122.2	2	ALVK(1)SCPNLHLVLAGR	-1.9246	0.261	0.548	0.508	1.292	1.426	1.793	cytoplasm
Cluster-3128.20353_orf1	187	K	2.258	3.18645e-05	Up	148909377|ABR17787.1 unknown [Picea sitchensis]	1	1.24058e-21	211.84	2	SYSCLAK(1)TFHEK	2.0006	0.58	0.629	0.657	1.373	1.398	1.443	cytoplasm
Cluster-3128.20363_orf1	268	K	1.775	0.000887401	Up	294460732|ADE75940.1 unknown [Picea sitchensis]	1	0.000572022	83.775	2	HGK(1)TTAQVILR	-1.5453		0.672	0.664	1.114	1.246	1.198	cytoplasm	K00002	AKR1A1, adh; alcohol dehydrogenase (NADP+) [EC:1.1.1.2]	map00010 Glycolysis / Gluconeogenesis; map00040 Pentose and glucuronate interconversions; map00561 Glycerolipid metabolism; map01100 Metabolic pathways; map01110 Biosynthesis of secondary metabolites				PF00248	Aldo/keto reductase family	S	KOG1577	Aldo/keto reductase family proteins
Cluster-3128.20405_orf1	123	K	1.737	0.000605544	Up	116779915|ABK21476.1 unknown [Picea sitchensis]	1	1.28517e-151	289.75	2	SFK(1)NADGSGEGSVNIK	-2.7101	0.84	0.776	0.711	1.302	1.428	1.313	chloroplast	K13545	RCCR, ACD2; red chlorophyll catabolite reductase [EC:1.3.7.12]	map00860 Porphyrin and chlorophyll metabolism; map01110 Biosynthesis of secondary metabolites	GO:0002376 immune system process; GO:0002682 regulation of immune system process; GO:0006725 cellular aromatic compound metabolic process; GO:0006778 porphyrin-containing compound metabolic process; GO:0006787 porphyrin-containing compound catabolic process; GO:0006807 nitrogen compound metabolic process; GO:0006950 response to stress; GO:0006952 defense response; GO:0006955 immune response; GO:0…	GO:0005622 intracellular; GO:0005623 cell; GO:0005737 cytoplasm; GO:0005739 mitochondrion; GO:0005829 cytosol; GO:0009507 chloroplast; GO:0009526 plastid envelope; GO:0009532 plastid stroma; GO:0009534 chloroplast thylakoid; GO:0009535 chloroplast thylakoid membrane; GO:0009536 plastid; GO:0009570 chloroplast stroma; GO:0009579 thylakoid; GO:0009941 chloroplast envelope; GO:0016020 membrane; GO:0…	GO:0003824 catalytic activity; GO:0016491 oxidoreductase activity; GO:0016627 oxidoreductase activity, acting on the CH-CH group of donors; GO:0016636 oxidoreductase activity, acting on the CH-CH group of donors, iron-sulfur protein as acceptor; GO:0051743 red chlorophyll catabolite reductase activity;
Cluster-3128.20412_orf1	343	K	1.51	4.5684e-05	Up	1227917669|XP_021894731.1 reticulon-4-interacting protein 1, mitochondrial [Carica papaya]	1	1.37529e-05	126.63	3	VPVGK(1)TFPLGEAAEAHR	-0.58964	0.821	0.82	0.814	1.184	1.254	1.27	chloroplast	K23164	RTN4IP1; reticulon-4-interacting protein 1, mitochondrial		GO:0007275 multicellular organism development; GO:0007399 nervous system development; GO:0009987 cellular process; GO:0010975 regulation of neuron projection development; GO:0022008 neurogenesis; GO:0030154 cell differentiation; GO:0031344 regulation of cell projection organization; GO:0032501 multicellular organismal process; GO:0032502 developmental process; GO:0045595 regulation of cell differ…	GO:0005622 intracellular; GO:0005623 cell; GO:0005737 cytoplasm; GO:0005739 mitochondrion; GO:0005740 mitochondrial envelope; GO:0005741 mitochondrial outer membrane; GO:0016020 membrane; GO:0019867 outer membrane; GO:0031090 organelle membrane; GO:0031966 mitochondrial membrane; GO:0031967 organelle envelope; GO:0031968 organelle outer membrane; GO:0031975 envelope; GO:0043226 organelle; GO:0043…		PF08240; PF13602	Alcohol dehydrogenase GroES-like domain; Zinc-binding dehydrogenase	C	KOG1198	Zinc-binding oxidoreductase
Cluster-3128.20422_orf1	107	K	2.569	0.000507701	Up	1562627583|RXH68012.1 hypothetical protein DVH24_028159 [Malus domestica]	1	1.92194e-10	149.58	2	MDSGYK(1)TLIPDLYR	-2.2728	0.492	0.511	0.588	1.408	1.175	1.505	chloroplast	K01061	E3.1.1.45; carboxymethylenebutenolidase [EC:3.1.1.45]	map01100 Metabolic pathways				PF01738	Dienelactone hydrolase family	Q	KOG3043	Predicted hydrolase related to dienelactone hydrolase
Cluster-3128.20449_orf1	207	K	0.586	0.000928615	Down	1279066257|XP_022895070.1 prohibitin-3, mitochondrial [Olea europaea var. sylvestris]	1	0.00362336	85.716	2	FVVAK(1)AEQER	-5.9882	1.446	1.516		0.878	0.904	0.822	chloroplast	K17080	PHB1; prohibitin 1		GO:0000302 response to reactive oxygen species; GO:0006950 response to stress; GO:0006970 response to osmotic stress; GO:0006979 response to oxidative stress; GO:0006996 organelle organization; GO:0007005 mitochondrion organization; GO:0007275 multicellular organism development; GO:0009628 response to abiotic stimulus; GO:0009651 response to salt stress; GO:0009719 response to endogenous stimulus…	GO:0005618 cell wall; GO:0005622 intracellular; GO:0005623 cell; GO:0005634 nucleus; GO:0005730 nucleolus; GO:0005737 cytoplasm; GO:0005739 mitochondrion; GO:0005740 mitochondrial envelope; GO:0005743 mitochondrial inner membrane; GO:0005746 mitochondrial respirasome; GO:0005747 mitochondrial respiratory chain complex I; GO:0005773 vacuole; GO:0005774 vacuolar membrane; GO:0005886 plasma membrane…				O	KOG3083	Prohibitin
Cluster-3128.20449_orf1	75	K	1.576	0.000506862	Up	1279066257|XP_022895070.1 prohibitin-3, mitochondrial [Olea europaea var. sylvestris]	1	0.00415172	90.761	2	PYIFDVK(1)TR	-5.4457	0.725	0.807	0.804	1.186	1.202	1.294	chloroplast	K17080	PHB1; prohibitin 1		GO:0000302 response to reactive oxygen species; GO:0006950 response to stress; GO:0006970 response to osmotic stress; GO:0006979 response to oxidative stress; GO:0006996 organelle organization; GO:0007005 mitochondrion organization; GO:0007275 multicellular organism development; GO:0009628 response to abiotic stimulus; GO:0009651 response to salt stress; GO:0009719 response to endogenous stimulus…	GO:0005618 cell wall; GO:0005622 intracellular; GO:0005623 cell; GO:0005634 nucleus; GO:0005730 nucleolus; GO:0005737 cytoplasm; GO:0005739 mitochondrion; GO:0005740 mitochondrial envelope; GO:0005743 mitochondrial inner membrane; GO:0005746 mitochondrial respirasome; GO:0005747 mitochondrial respiratory chain complex I; GO:0005773 vacuole; GO:0005774 vacuolar membrane; GO:0005886 plasma membrane…				O	KOG3083	Prohibitin
Cluster-3128.20507_orf1	177	K	4.986	3.10078e-05	Up	116781929|ABK22300.1 unknown [Picea sitchensis]	1	8.76013e-119	203.52	2	LTSK(1)ADSFEFADQVLER	-1.6022	0.409	0.429	0.336	1.954	2.014	1.886	chloroplast				GO:0006091 generation of precursor metabolites and energy; GO:0006793 phosphorus metabolic process; GO:0006796 phosphate-containing compound metabolic process; GO:0006807 nitrogen compound metabolic process; GO:0008152 metabolic process; GO:0009765 photosynthesis, light harvesting; GO:0009987 cellular process; GO:0010206 photosystem II repair; GO:0015979 photosynthesis; GO:0016311 dephosphorylati…	GO:0005622 intracellular; GO:0005623 cell; GO:0005737 cytoplasm; GO:0009507 chloroplast; GO:0009534 chloroplast thylakoid; GO:0009535 chloroplast thylakoid membrane; GO:0009536 plastid; GO:0009579 thylakoid; GO:0016020 membrane; GO:0031976 plastid thylakoid; GO:0031977 thylakoid lumen; GO:0031984 organelle subcompartment; GO:0034357 photosynthetic membrane; GO:0042651 thylakoid membrane; GO:00432…	GO:0003824 catalytic activity; GO:0003993 acid phosphatase activity; GO:0016787 hydrolase activity; GO:0016788 hydrolase activity, acting on ester bonds; GO:0016791 phosphatase activity; GO:0042578 phosphoric ester hydrolase activity;	PF04536	Repair protein
Cluster-3128.20559_orf2	90	K	1.549	0.0121209	Up	502140023|XP_004504022.1 uncharacterized protein LOC101490185 [Cicer arietinum]	1	0.004617	90.263	2	WK(1)SQPYVSR	-1.175	1.001		0.915	1.512		1.456	plasma membrane
Cluster-3128.20568_orf1	215	K	1.635	0.00293026	Up	1376858385|PTQ48929.1 hypothetical protein MARPO_0004s0186 [Marchantia polymorpha]	1	1.54464e-53	244.74	2	LK(1)NAGNQIQSLVR	-1.706	0.889	0.833	0.716	1.23	1.337	1.418	chloroplast				GO:0001678 cellular glucose homeostasis; GO:0009743 response to carbohydrate; GO:0009746 response to hexose; GO:0009749 response to glucose; GO:0009966 regulation of signal transduction; GO:0009987 cellular process; GO:0010033 response to organic substance; GO:0010646 regulation of cell communication; GO:0019725 cellular homeostasis; GO:0023051 regulation of signaling; GO:0033500 carbohydrate hom…	GO:0005622 intracellular; GO:0005623 cell; GO:0005737 cytoplasm; GO:0005739 mitochondrion; GO:0043226 organelle; GO:0043227 membrane-bounded organelle; GO:0043229 intracellular organelle; GO:0043231 intracellular membrane-bounded organelle;
Cluster-3128.20568_orf1	190	K	1.991	0.000108706	Up	1376858385|PTQ48929.1 hypothetical protein MARPO_0004s0186 [Marchantia polymorpha]	1	9.49472e-29	236.95	2	QSVELLK(1)NESK	-4.9665	0.669	0.755	0.674	1.336	1.396	1.446	chloroplast				GO:0001678 cellular glucose homeostasis; GO:0009743 response to carbohydrate; GO:0009746 response to hexose; GO:0009749 response to glucose; GO:0009966 regulation of signal transduction; GO:0009987 cellular process; GO:0010033 response to organic substance; GO:0010646 regulation of cell communication; GO:0019725 cellular homeostasis; GO:0023051 regulation of signaling; GO:0033500 carbohydrate hom…	GO:0005622 intracellular; GO:0005623 cell; GO:0005737 cytoplasm; GO:0005739 mitochondrion; GO:0043226 organelle; GO:0043227 membrane-bounded organelle; GO:0043229 intracellular organelle; GO:0043231 intracellular membrane-bounded organelle;
Cluster-3128.20568_orf1	230	K	2.244	0.0134906	Up	1376858385|PTQ48929.1 hypothetical protein MARPO_0004s0186 [Marchantia polymorpha]	1	4.38244e-19	139.7	2	SVYK(1)TESQATGLMDSLR	-0.82273	0.534	0.617		1.037	1.326	1.511	chloroplast				GO:0001678 cellular glucose homeostasis; GO:0009743 response to carbohydrate; GO:0009746 response to hexose; GO:0009749 response to glucose; GO:0009966 regulation of signal transduction; GO:0009987 cellular process; GO:0010033 response to organic substance; GO:0010646 regulation of cell communication; GO:0019725 cellular homeostasis; GO:0023051 regulation of signaling; GO:0033500 carbohydrate hom…	GO:0005622 intracellular; GO:0005623 cell; GO:0005737 cytoplasm; GO:0005739 mitochondrion; GO:0043226 organelle; GO:0043227 membrane-bounded organelle; GO:0043229 intracellular organelle; GO:0043231 intracellular membrane-bounded organelle;
Cluster-3128.20644_orf1	50	K	3.418	9.83684e-05	Up	116780859|ABK21850.1 unknown [Picea sitchensis]	1	2.97441e-65	250.16	2	ASDK(1)ITQLTDNVYLCR	-2.7772	0.461	0.37	0.376	1.382	1.455	1.289	cytoplasm	K02738	PSMB6; 20S proteasome subunit beta 1 [EC:3.4.25.1]	map03050 Proteasome		GO:0000502 proteasome complex; GO:0005622 intracellular; GO:0005623 cell; GO:0005839 proteasome core complex; GO:0019774 proteasome core complex, beta-subunit complex; GO:0032991 protein-containing complex; GO:1902494 catalytic complex; GO:1905368 peptidase complex; GO:1905369 endopeptidase complex;		PF00227	Proteasome subunit	O	KOG0174	20S proteasome, regulatory subunit beta type PSMB6/PSMB9/PRE3
Cluster-3128.20649_orf1	135	K	2.711	0.018127	Up	116784310|ABK23297.1 unknown [Picea sitchensis]	1	2.6064e-43	184.65	2	EFVADK(1)VAYALSQGVK	2.5726	0.533	0.301		1.044	1.209	1.138	mitochondria	K01803	TPI, tpiA; triosephosphate isomerase (TIM) [EC:5.3.1.1]	map00010 Glycolysis / Gluconeogenesis; map00051 Fructose and mannose metabolism; map00562 Inositol phosphate metabolism; map00710 Carbon fixation in photosynthetic organisms; map01100 Metabolic pathways; map01110 Biosynthesis of secondary metabolites; map01200 Carbon metabolism; map01230 Biosynthesis of amino acids	GO:0005975 carbohydrate metabolic process; GO:0005996 monosaccharide metabolic process; GO:0006006 glucose metabolic process; GO:0006066 alcohol metabolic process; GO:0006071 glycerol metabolic process; GO:0006081 cellular aldehyde metabolic process; GO:0006082 organic acid metabolic process; GO:0006090 pyruvate metabolic process; GO:0006091 generation of precursor metabolites and energy; GO:0006…	GO:0005576 extracellular region; GO:0005618 cell wall; GO:0005622 intracellular; GO:0005623 cell; GO:0005737 cytoplasm; GO:0005739 mitochondrion; GO:0005773 vacuole; GO:0005774 vacuolar membrane; GO:0005829 cytosol; GO:0005886 plasma membrane; GO:0005911 cell-cell junction; GO:0009506 plasmodesma; GO:0009507 chloroplast; GO:0009532 plastid stroma; GO:0009536 plastid; GO:0009570 chloroplast stroma…	GO:0003824 catalytic activity; GO:0004807 triose-phosphate isomerase activity; GO:0005488 binding; GO:0005507 copper ion binding; GO:0016853 isomerase activity; GO:0016860 intramolecular oxidoreductase activity; GO:0016861 intramolecular oxidoreductase activity, interconverting aldoses and ketoses; GO:0043167 ion binding; GO:0043169 cation binding; GO:0046872 metal ion binding; GO:0046914 transit…	PF00121	Triosephosphate isomerase	G	KOG1643	Triosephosphate isomerase
Cluster-3128.20654_orf1	177	K	7.136	0.00441963	Up	116785554|ABK23771.1 unknown [Picea sitchensis]	1	2.41941e-16	104.86	3	ILASLPK(1)STQVFCGHEYTVK	-2.4601		0.132	0.259	1.263	1.427	1.495	chloroplast	K01069	gloB, gloC, HAGH; hydroxyacylglutathione hydrolase [EC:3.1.2.6]	map00620 Pyruvate metabolism; map01100 Metabolic pathways	GO:0006082 organic acid metabolic process; GO:0006090 pyruvate metabolic process; GO:0006518 peptide metabolic process; GO:0006575 cellular modified amino acid metabolic process; GO:0006749 glutathione metabolic process; GO:0006750 glutathione biosynthetic process; GO:0006790 sulfur compound metabolic process; GO:0006807 nitrogen compound metabolic process; GO:0008152 metabolic process; GO:000905…	GO:0005622 intracellular; GO:0005623 cell; GO:0005737 cytoplasm; GO:0005739 mitochondrion; GO:0005759 mitochondrial matrix; GO:0005829 cytosol; GO:0031974 membrane-enclosed lumen; GO:0043226 organelle; GO:0043227 membrane-bounded organelle; GO:0043229 intracellular organelle; GO:0043231 intracellular membrane-bounded organelle; GO:0043233 organelle lumen; GO:0070013 intracellular organelle lumen;	GO:0003824 catalytic activity; GO:0004416 hydroxyacylglutathione hydrolase activity; GO:0016787 hydrolase activity; GO:0016788 hydrolase activity, acting on ester bonds; GO:0016790 thiolester hydrolase activity;	PF00753	Metallo-beta-lactamase superfamily	T	KOG0813	Glyoxylase
Cluster-3128.20654_orf1	190	K	2.467	0.000594233	Up	116785554|ABK23771.1 unknown [Picea sitchensis]	1	1.61458e-11	108.91	2	STQVFCGHEYTVK(1)NLR	1.2104		0.507	0.523	1.343	1.307	1.162	chloroplast	K01069	gloB, gloC, HAGH; hydroxyacylglutathione hydrolase [EC:3.1.2.6]	map00620 Pyruvate metabolism; map01100 Metabolic pathways	GO:0006082 organic acid metabolic process; GO:0006090 pyruvate metabolic process; GO:0006518 peptide metabolic process; GO:0006575 cellular modified amino acid metabolic process; GO:0006749 glutathione metabolic process; GO:0006750 glutathione biosynthetic process; GO:0006790 sulfur compound metabolic process; GO:0006807 nitrogen compound metabolic process; GO:0008152 metabolic process; GO:000905…	GO:0005622 intracellular; GO:0005623 cell; GO:0005737 cytoplasm; GO:0005739 mitochondrion; GO:0005759 mitochondrial matrix; GO:0005829 cytosol; GO:0031974 membrane-enclosed lumen; GO:0043226 organelle; GO:0043227 membrane-bounded organelle; GO:0043229 intracellular organelle; GO:0043231 intracellular membrane-bounded organelle; GO:0043233 organelle lumen; GO:0070013 intracellular organelle lumen;	GO:0003824 catalytic activity; GO:0004416 hydroxyacylglutathione hydrolase activity; GO:0016787 hydrolase activity; GO:0016788 hydrolase activity, acting on ester bonds; GO:0016790 thiolester hydrolase activity;	PF00753	Metallo-beta-lactamase superfamily	T	KOG0813	Glyoxylase
Cluster-3128.20701_orf1	834	K	1.874	0.00263035	Up	1201304322|OVA05948.1 Glycoside hydrolase [Macleaya cordata]	1	0.00145561	79.311	2	YK(1)VVLDSDETK	-2.369	0.747	0.861	0.959	1.769	1.607	1.434	nucleus	K00700	GBE1, glgB; 1,4-alpha-glucan branching enzyme [EC:2.4.1.18]	map00500 Starch and sucrose metabolism; map01100 Metabolic pathways; map01110 Biosynthesis of secondary metabolites	GO:0001678 cellular glucose homeostasis; GO:0005975 carbohydrate metabolic process; GO:0005976 polysaccharide metabolic process; GO:0005982 starch metabolic process; GO:0006073 cellular glucan metabolic process; GO:0008152 metabolic process; GO:0009058 biosynthetic process; GO:0009059 macromolecule biosynthetic process; GO:0009314 response to radiation; GO:0009416 response to light stimulus; GO:0…	GO:0005622 intracellular; GO:0005623 cell; GO:0005737 cytoplasm; GO:0009501 amyloplast; GO:0009507 chloroplast; GO:0009532 plastid stroma; GO:0009536 plastid; GO:0009570 chloroplast stroma; GO:0043226 organelle; GO:0043227 membrane-bounded organelle; GO:0043229 intracellular organelle; GO:0043231 intracellular membrane-bounded organelle;	GO:0003824 catalytic activity; GO:0003844 1,4-alpha-glucan branching enzyme activity; GO:0016740 transferase activity; GO:0016757 transferase activity, transferring glycosyl groups; GO:0016758 transferase activity, transferring hexosyl groups;	PF02922; PF00128; PF02806	Carbohydrate-binding module 48 (Isoamylase N-terminal domain); Alpha amylase, catalytic domain; Alpha amylase, C-terminal all-beta domain	G	KOG0470	1,4-alpha-glucan branching enzyme/starch branching enzyme II
Cluster-3128.20741_orf1	142	K	2.081	0.000359612	Up	1557874024|RWR94549.1 galactokinase [Cinnamomum micranthum f. kanehirae]	1	0.000193608	90.142	2	NHK(1)WAHYFLCGYK	-4.2907	0.61	0.726	0.743	1.482	1.46	1.384	chloroplast	K18674	GALK2; N-acetylgalactosamine kinase [EC:2.7.1.157]		GO:0005975 carbohydrate metabolic process; GO:0005996 monosaccharide metabolic process; GO:0006012 galactose metabolic process; GO:0006793 phosphorus metabolic process; GO:0006796 phosphate-containing compound metabolic process; GO:0008152 metabolic process; GO:0009987 cellular process; GO:0016310 phosphorylation; GO:0019318 hexose metabolic process; GO:0044237 cellular metabolic process; GO:0044…	GO:0005622 intracellular; GO:0005623 cell; GO:0005737 cytoplasm; GO:0005829 cytosol;	GO:0003824 catalytic activity; GO:0004335 galactokinase activity; GO:0016301 kinase activity; GO:0016740 transferase activity; GO:0016772 transferase activity, transferring phosphorus-containing groups; GO:0016773 phosphotransferase activity, alcohol group as acceptor; GO:0019200 carbohydrate kinase activity;	PF10509	Galactokinase galactose-binding signature	G	KOG0631	Galactokinase
Cluster-3128.20747_orf1	111	K	3.887	0.000141271	Up	148910749|ABR18441.1 unknown [Picea sitchensis]	1	3.36086e-34	173.54	2	EAK(1)NALLNHFYTQVGR	-4.0474	0.438	0.351	0.464	1.58	1.526	1.765	chloroplast				GO:0000266 mitochondrial fission; GO:0006810 transport; GO:0006950 response to stress; GO:0006952 defense response; GO:0006996 organelle organization; GO:0007005 mitochondrion organization; GO:0009605 response to external stimulus; GO:0009607 response to biotic stimulus; GO:0009620 response to fungus; GO:0009987 cellular process; GO:0010035 response to inorganic substance; GO:0010038 response to …	GO:0005622 intracellular; GO:0005623 cell; GO:0005737 cytoplasm; GO:0005739 mitochondrion; GO:0005773 vacuole; GO:0005774 vacuolar membrane; GO:0005856 cytoskeleton; GO:0005886 plasma membrane; GO:0005911 cell-cell junction; GO:0009506 plasmodesma; GO:0009524 phragmoplast; GO:0016020 membrane; GO:0030054 cell junction; GO:0031090 organelle membrane; GO:0043226 organelle; GO:0043227 membrane-bound…	GO:0003824 catalytic activity; GO:0003924 GTPase activity; GO:0005488 binding; GO:0005515 protein binding; GO:0008017 microtubule binding; GO:0008092 cytoskeletal protein binding; GO:0015631 tubulin binding; GO:0016462 pyrophosphatase activity; GO:0016787 hydrolase activity; GO:0016817 hydrolase activity, acting on acid anhydrides; GO:0016818 hydrolase activity, acting on acid anhydrides, in phos…			U	KOG0446	Vacuolar sorting protein VPS1, dynamin, and related proteins
Cluster-3128.20772_orf1	221	K	1.928	0.00139974	Up	116791976|ABK26184.1 unknown [Picea sitchensis]	1	6.73758e-17	156.73	2	ENAK(1)SSDEIEAYK	-1.167	0.719	0.689	0.58	1.212	1.208	1.412	chloroplast	K01726	GAMMACA; gamma-carbonic anhydrase [EC:4.2.1.-]
Cluster-3128.20772_orf1	111	K	0.34	0.00181741	Down	116791976|ABK26184.1 unknown [Picea sitchensis]	1	1.97106e-67	116.28	3	GDVNSITVGSGTNIQDNTLVHVAK(1)TNISGK	1.4292	1.668	2.439	1.925	0.562	0.763	0.728	chloroplast	K01726	GAMMACA; gamma-carbonic anhydrase [EC:4.2.1.-]
Cluster-3128.20805_orf1	181	K	0.432	0.00731321	Down	294464762|ADE77887.1 unknown [Picea sitchensis]	1	0.0112777	67.903	2	PFFPK(1)LVK	-0.50176	1.281	1.42	1.787	0.644		0.649	cytoplasm	K00940	ndk, NME; nucleoside-diphosphate kinase [EC:2.7.4.6]	map00230 Purine metabolism; map00240 Pyrimidine metabolism; map01100 Metabolic pathways; map01110 Biosynthesis of secondary metabolites; map04016 MAPK signaling pathway - plant	GO:0000302 response to reactive oxygen species; GO:0006139 nucleobase-containing compound metabolic process; GO:0006165 nucleoside diphosphate phosphorylation; GO:0006725 cellular aromatic compound metabolic process; GO:0006753 nucleoside phosphate metabolic process; GO:0006793 phosphorus metabolic process; GO:0006796 phosphate-containing compound metabolic process; GO:0006807 nitrogen compound m…	GO:0005622 intracellular; GO:0005623 cell; GO:0005634 nucleus; GO:0005737 cytoplasm; GO:0009507 chloroplast; GO:0009526 plastid envelope; GO:0009532 plastid stroma; GO:0009536 plastid; GO:0009570 chloroplast stroma; GO:0009579 thylakoid; GO:0009941 chloroplast envelope; GO:0031967 organelle envelope; GO:0031975 envelope; GO:0043226 organelle; GO:0043227 membrane-bounded organelle; GO:0043229 intr…	GO:0003824 catalytic activity; GO:0004550 nucleoside diphosphate kinase activity; GO:0016301 kinase activity; GO:0016740 transferase activity; GO:0016772 transferase activity, transferring phosphorus-containing groups; GO:0016776 phosphotransferase activity, phosphate group as acceptor; GO:0019205 nucleobase-containing compound kinase activity;	PF00334	Nucleoside diphosphate kinase	F	KOG0888	Nucleoside diphosphate kinase
Cluster-3128.20816_orf1	72	K	2.158	0.000359005	Up	116778950|ABK21070.1 unknown [Picea sitchensis]	1	1.40309e-50	165.09	3	VQFTEYIQK(1)NVHLYQFR	0.19193	0.668	0.611	0.535	1.34	1.243	1.332	cytoplasm	K02734	PSMB2; 20S proteasome subunit beta 4 [EC:3.4.25.1]	map03050 Proteasome		GO:0000502 proteasome complex; GO:0005576 extracellular region; GO:0005622 intracellular; GO:0005623 cell; GO:0005737 cytoplasm; GO:0005773 vacuole; GO:0005774 vacuolar membrane; GO:0005829 cytosol; GO:0005839 proteasome core complex; GO:0005886 plasma membrane; GO:0016020 membrane; GO:0019774 proteasome core complex, beta-subunit complex; GO:0031090 organelle membrane; GO:0032991 protein-contain…		PF00227	Proteasome subunit	O	KOG0177	20S proteasome, regulatory subunit beta type PSMB2/PRE1
Cluster-3128.20816_orf1	158	K	3.248	4.4688e-05	Up	116778950|ABK21070.1 unknown [Picea sitchensis]	1	1.15085e-19	155.34	3	YYHK(1)GMSVEEALDFAEK	0.63559	0.429	0.468	0.379	1.383	1.357	1.405	cytoplasm	K02734	PSMB2; 20S proteasome subunit beta 4 [EC:3.4.25.1]	map03050 Proteasome		GO:0000502 proteasome complex; GO:0005576 extracellular region; GO:0005622 intracellular; GO:0005623 cell; GO:0005737 cytoplasm; GO:0005773 vacuole; GO:0005774 vacuolar membrane; GO:0005829 cytosol; GO:0005839 proteasome core complex; GO:0005886 plasma membrane; GO:0016020 membrane; GO:0019774 proteasome core complex, beta-subunit complex; GO:0031090 organelle membrane; GO:0032991 protein-contain…		PF00227	Proteasome subunit	O	KOG0177	20S proteasome, regulatory subunit beta type PSMB2/PRE1
Cluster-3128.20817_orf1	402	K	2.734	0.00194476	Up	224286774|ACN41090.1 unknown [Picea sitchensis]	1	0.00350528	87.251	2	PGK(1)GPILFR	-2.6681	0.797	0.702	0.913		2.214	2.183	nucleus	K01597	MVD, mvaD; diphosphomevalonate decarboxylase [EC:4.1.1.33]	map00900 Terpenoid backbone biosynthesis; map01100 Metabolic pathways; map01110 Biosynthesis of secondary metabolites	GO:0006066 alcohol metabolic process; GO:0006084 acetyl-CoA metabolic process; GO:0006139 nucleobase-containing compound metabolic process; GO:0006163 purine nucleotide metabolic process; GO:0006464 cellular protein modification process; GO:0006486 protein glycosylation; GO:0006487 protein N-linked glycosylation; GO:0006488 dolichol-linked oligosaccharide biosynthetic process; GO:0006489 dolichyl…	GO:0005622 intracellular; GO:0005623 cell; GO:0005737 cytoplasm; GO:0005777 peroxisome; GO:0005829 cytosol; GO:0042579 microbody; GO:0043226 organelle; GO:0043227 membrane-bounded organelle; GO:0043229 intracellular organelle; GO:0043231 intracellular membrane-bounded organelle;	GO:0003824 catalytic activity; GO:0004163 diphosphomevalonate decarboxylase activity; GO:0005488 binding; GO:0005515 protein binding; GO:0016829 lyase activity; GO:0016830 carbon-carbon lyase activity; GO:0016831 carboxy-lyase activity; GO:0030544 Hsp70 protein binding; GO:0031072 heat shock protein binding; GO:0042802 identical protein binding; GO:0042803 protein homodimerization activity; GO:00…			I	KOG2833	Mevalonate pyrophosphate decarboxylase
Cluster-3128.20824_orf1	131	K	2.464	0.00198353	Up	148909819|ABR17996.1 unknown [Picea sitchensis]	1	2.11489e-36	186.39	2	EK(1)SSYGFVDYFDHR	4.4236	0.686	0.6	0.45	1.485	1.44	1.352	chloroplast	K13201	TIA1, TIAL1; nucleolysin TIA-1/TIAR		GO:0006355 regulation of transcription, DNA-templated; GO:0006357 regulation of transcription by RNA polymerase II; GO:0006915 apoptotic process; GO:0006950 response to stress; GO:0006952 defense response; GO:0007154 cell communication; GO:0007165 signal transduction; GO:0007166 cell surface receptor signaling pathway; GO:0007167 enzyme linked receptor protein signaling pathway; GO:0007169 transm…	GO:0000323 lytic vacuole; GO:0005622 intracellular; GO:0005623 cell; GO:0005634 nucleus; GO:0005654 nucleoplasm; GO:0005737 cytoplasm; GO:0005764 lysosome; GO:0005773 vacuole; GO:0010494 cytoplasmic stress granule; GO:0031974 membrane-enclosed lumen; GO:0031981 nuclear lumen; GO:0032991 protein-containing complex; GO:0035770 ribonucleoprotein granule; GO:0036464 cytoplasmic ribonucleoprotein gran…	GO:0003676 nucleic acid binding; GO:0003723 RNA binding; GO:0003729 mRNA binding; GO:0005488 binding; GO:0097159 organic cyclic compound binding; GO:1901363 heterocyclic compound binding;	PF00076	RNA recognition motif. (a.k.a. RRM, RBD, or RNP domain)	A	KOG0118	FOG: RRM domain
Cluster-3128.20891_orf1	43	K	2.834	4.97136e-05	Up	116785123|ABK23603.1 unknown [Picea sitchensis]	1	1.14899e-27	151.08	2	IELPHWTDLVK(1)TATYK	-0.10673	0.481	0.409	0.438	1.225	1.332	1.206	cytoplasm	K02966	RP-S19e, RPS19; small subunit ribosomal protein S19e	map03010 Ribosome	GO:0000028 ribosomal small subunit assembly; GO:0006996 organelle organization; GO:0009987 cellular process; GO:0016043 cellular component organization; GO:0022607 cellular component assembly; GO:0022613 ribonucleoprotein complex biogenesis; GO:0022618 ribonucleoprotein complex assembly; GO:0034622 cellular protein-containing complex assembly; GO:0042254 ribosome biogenesis; GO:0042255 ribosome a…	GO:0005622 intracellular; GO:0005623 cell; GO:0005737 cytoplasm; GO:0005829 cytosol; GO:0005840 ribosome; GO:0015935 small ribosomal subunit; GO:0022626 cytosolic ribosome; GO:0022627 cytosolic small ribosomal subunit; GO:0032991 protein-containing complex; GO:0043226 organelle; GO:0043228 non-membrane-bounded organelle; GO:0043229 intracellular organelle; GO:0043232 intracellular non-membrane-bo…	GO:0003735 structural constituent of ribosome; GO:0005198 structural molecule activity;			J	KOG3411	40S ribosomal protein S19
Cluster-3128.20919_orf1	129	K	2.959	0.00046025	Up	148909658|ABR17920.1 unknown [Picea sitchensis]	1	0.000882732	96.51	2	WK(1)QAFLK	-1.0129	0.372	0.37		0.994	1.125	1.174	chloroplast	K01262	pepP; Xaa-Pro aminopeptidase [EC:3.4.11.9]		GO:0006508 proteolysis; GO:0006807 nitrogen compound metabolic process; GO:0006810 transport; GO:0008152 metabolic process; GO:0009914 hormone transport; GO:0009926 auxin polar transport; GO:0010817 regulation of hormone levels; GO:0019538 protein metabolic process; GO:0043170 macromolecule metabolic process; GO:0044238 primary metabolic process; GO:0051179 localization; GO:0051234 establishment …	GO:0005622 intracellular; GO:0005623 cell; GO:0005737 cytoplasm; GO:0005829 cytosol; GO:0005886 plasma membrane; GO:0016020 membrane; GO:0071944 cell periphery;	GO:0003824 catalytic activity; GO:0004177 aminopeptidase activity; GO:0005488 binding; GO:0008144 drug binding; GO:0008233 peptidase activity; GO:0008238 exopeptidase activity; GO:0008270 zinc ion binding; GO:0010013 N-1-naphthylphthalamic acid binding; GO:0016787 hydrolase activity; GO:0030145 manganese ion binding; GO:0031406 carboxylic acid binding; GO:0033218 amide binding; GO:0033293 monocar…	PF01321; PF00557	Creatinase/Prolidase N-terminal domain; Metallopeptidase family M24	E	KOG2413	Xaa-Pro aminopeptidase
Cluster-3128.20942_orf1	280	K	2.279	0.0192164	Up	148909277|ABR17738.1 unknown [Picea sitchensis]	1	3.80829e-05	101.45	2	EEEYIEWFTK(1)AGFK	8.4155	0.812		0.603	1.89	1.645	1.303	chloroplast	K12502	VTE3, APG1; MPBQ/MSBQ methyltransferase [EC:2.1.1.295]	map00130 Ubiquinone and other terpenoid-quinone biosynthesis; map01100 Metabolic pathways; map01110 Biosynthesis of secondary metabolites	GO:0008152 metabolic process; GO:0032259 methylation;	GO:0005622 intracellular; GO:0005623 cell; GO:0005737 cytoplasm;	GO:0003824 catalytic activity; GO:0008168 methyltransferase activity; GO:0008757 S-adenosylmethionine-dependent methyltransferase activity; GO:0016740 transferase activity; GO:0016741 transferase activity, transferring one-carbon groups;	PF08241	Methyltransferase domain	H	KOG1540	Ubiquinone biosynthesis methyltransferase COQ5
Cluster-3128.20942_orf1	107	K	1.704	0.00219291	Up	148909277|ABR17738.1 unknown [Picea sitchensis]	1	5.03714e-17	184.27	2	FIQHK(1)QEAFWFYR	3.9662	0.79	1.009	0.92	1.466	1.616	1.55	chloroplast	K12502	VTE3, APG1; MPBQ/MSBQ methyltransferase [EC:2.1.1.295]	map00130 Ubiquinone and other terpenoid-quinone biosynthesis; map01100 Metabolic pathways; map01110 Biosynthesis of secondary metabolites	GO:0008152 metabolic process; GO:0032259 methylation;	GO:0005622 intracellular; GO:0005623 cell; GO:0005737 cytoplasm;	GO:0003824 catalytic activity; GO:0008168 methyltransferase activity; GO:0008757 S-adenosylmethionine-dependent methyltransferase activity; GO:0016740 transferase activity; GO:0016741 transferase activity, transferring one-carbon groups;	PF08241	Methyltransferase domain	H	KOG1540	Ubiquinone biosynthesis methyltransferase COQ5
Cluster-3128.20944_orf1	51	K	3.2	0.000207302	Up	297735418|CBI17858.3 unnamed protein product, partial [Vitis vinifera]	1	2.2731e-25	123.14	3	GASAQVHLFGGHVTSWK(1)NDR	0.94166		0.421	0.396	1.231	1.398	1.293	cytoskeleton	K01792	E5.1.3.15; glucose-6-phosphate 1-epimerase [EC:5.1.3.15]	map00010 Glycolysis / Gluconeogenesis; map01100 Metabolic pathways; map01110 Biosynthesis of secondary metabolites						G	KOG1594	Uncharacterized enzymes related to aldose 1-epimerase
Cluster-3128.20947_orf1	54	K	3.099	6.46554e-05	Up	116785522|ABK23757.1 unknown [Picea sitchensis]	1	0.00649173	92.732	2	DK(1)VQLATK	0.46659	0.644	0.586	0.517	1.837	1.751	1.826	cytoskeleton							PF00248	Aldo/keto reductase family	C	KOG1575	Voltage-gated shaker-like K+ channel, subunit beta/KCNAB
Cluster-3128.20965_orf1	76	K	2.187	0.00698657	Up	148909746|ABR17964.1 unknown [Picea sitchensis]	1	5.88574e-66	215.51	3	AIEK(1)HAAQLCVLAEDCNQPDYTK	-1.3226	0.582	0.801	0.466	1.32	1.397	1.326	cytoplasm	K02951	RP-S12e, RPS12; small subunit ribosomal protein S12e	map03010 Ribosome	GO:0006950 response to stress; GO:0006970 response to osmotic stress; GO:0009628 response to abiotic stimulus; GO:0009651 response to salt stress; GO:0010035 response to inorganic substance; GO:0010038 response to metal ion; GO:0042221 response to chemical; GO:0046686 response to cadmium ion; GO:0050896 response to stimulus;	GO:0005622 intracellular; GO:0005623 cell; GO:0005634 nucleus; GO:0005737 cytoplasm; GO:0005829 cytosol; GO:0005840 ribosome; GO:0005844 polysome; GO:0015935 small ribosomal subunit; GO:0022626 cytosolic ribosome; GO:0022627 cytosolic small ribosomal subunit; GO:0032991 protein-containing complex; GO:0042788 polysomal ribosome; GO:0043226 organelle; GO:0043227 membrane-bounded organelle; GO:00432…	GO:0003735 structural constituent of ribosome; GO:0005198 structural molecule activity;	PF01248	Ribosomal protein L7Ae/L30e/S12e/Gadd45 family	J	KOG3406	40S ribosomal protein S12
Cluster-3128.21003_orf1	204	K	1.609	0.000199475	Up	719994010|XP_010254049.1 PREDICTED: probable tocopherol cyclase, chloroplastic isoform X1 [Nelumbo nucifera]	1	9.09815e-21	164.31	2	STYVQTVK(1)TAR	-4.3021	0.845	0.796	0.746	1.285	1.264	1.291	nucleus	K09834	VTE1, SXD1; tocopherol cyclase [EC:5.5.1.24]	map00130 Ubiquinone and other terpenoid-quinone biosynthesis; map01100 Metabolic pathways; map01110 Biosynthesis of secondary metabolites	GO:0006082 organic acid metabolic process; GO:0006629 lipid metabolic process; GO:0006631 fatty acid metabolic process; GO:0006720 isoprenoid metabolic process; GO:0006721 terpenoid metabolic process; GO:0006725 cellular aromatic compound metabolic process; GO:0006766 vitamin metabolic process; GO:0006775 fat-soluble vitamin metabolic process; GO:0006778 porphyrin-containing compound metabolic pr…	GO:0005622 intracellular; GO:0005623 cell; GO:0005737 cytoplasm; GO:0009507 chloroplast; GO:0009526 plastid envelope; GO:0009528 plastid inner membrane; GO:0009532 plastid stroma; GO:0009534 chloroplast thylakoid; GO:0009536 plastid; GO:0009570 chloroplast stroma; GO:0009579 thylakoid; GO:0009706 chloroplast inner membrane; GO:0009941 chloroplast envelope; GO:0010287 plastoglobule; GO:0016020 mem…	GO:0003824 catalytic activity; GO:0009975 cyclase activity; GO:0009976 tocopherol cyclase activity;
Cluster-3128.21064_orf1	99	K	1.565	0.00114027	Up	294463020|ADE77048.1 unknown [Picea sitchensis]	1	5.69551e-13	156.14	2	K(1)HVAETGISSK	0.5772	0.843	0.747	0.805	1.158	1.332	1.258	chloroplast					GO:0005622 intracellular; GO:0005623 cell; GO:0005737 cytoplasm; GO:0005829 cytosol; GO:0009507 chloroplast; GO:0009536 plastid; GO:0043226 organelle; GO:0043227 membrane-bounded organelle; GO:0043229 intracellular organelle; GO:0043231 intracellular membrane-bounded organelle;		PF00300	Histidine phosphatase superfamily (branch 1)	G	KOG4754	Predicted phosphoglycerate mutase
Cluster-3128.21158_orf1	134	K	2.172	0.000163542	Up	116792169|ABK26257.1 unknown [Picea sitchensis]	1	4.6053e-67	228.28	2	NLIQQDFK(1)TSILR	-2.3773	0.771	0.644	0.661	1.481	1.504	1.524	chloroplast					GO:0005622 intracellular; GO:0005623 cell; GO:0005737 cytoplasm; GO:0009507 chloroplast; GO:0009534 chloroplast thylakoid; GO:0009535 chloroplast thylakoid membrane; GO:0009536 plastid; GO:0009543 chloroplast thylakoid lumen; GO:0009579 thylakoid; GO:0016020 membrane; GO:0031976 plastid thylakoid; GO:0031977 thylakoid lumen; GO:0031978 plastid thylakoid lumen; GO:0031984 organelle subcompartment;…
Cluster-3128.21176_orf1	359	K	2.189	0.000667401	Up	116789943|ABK25446.1 unknown [Picea sitchensis]	1	8.3935e-06	141.29	2	AGLEQAK(1)TELK	-0.99595	0.684	0.869	0.699	1.744	1.577	1.608	chloroplast	K00026	MDH2; malate dehydrogenase [EC:1.1.1.37]	map00020 Citrate cycle (TCA cycle); map00270 Cysteine and methionine metabolism; map00620 Pyruvate metabolism; map00630 Glyoxylate and dicarboxylate metabolism; map00710 Carbon fixation in photosynthetic organisms; map01100 Metabolic pathways; map01110 Biosynthesis of secondary metabolites; map01200 Carbon metabolism	GO:0009894 regulation of catabolic process; GO:0010565 regulation of cellular ketone metabolic process; GO:0019216 regulation of lipid metabolic process; GO:0019217 regulation of fatty acid metabolic process; GO:0019222 regulation of metabolic process; GO:0031323 regulation of cellular metabolic process; GO:0031329 regulation of cellular catabolic process; GO:0031998 regulation of fatty acid beta…	GO:0005622 intracellular; GO:0005623 cell; GO:0005737 cytoplasm; GO:0005777 peroxisome; GO:0009514 glyoxysome; GO:0042579 microbody; GO:0043226 organelle; GO:0043227 membrane-bounded organelle; GO:0043229 intracellular organelle; GO:0043231 intracellular membrane-bounded organelle;		PF02866	lactate/malate dehydrogenase, alpha/beta C-terminal domain	C	KOG1494	NAD-dependent malate dehydrogenase
Cluster-3128.21193_orf1	87	K	5.703	2.08904e-05	Up	1432005271|D5A8I3.1 RecName: Full=Antifungal protein ginkbilobin-like protein 2; Flags: Precursor	1	2.2764e-87	264.98	2	QNTAFSGYDYK(1)TSR	0.032645	0.188	0.237	0.228	1.252	1.287	1.185	extracellular
Cluster-3128.21196_orf1	256	K	1.891	0.0168883	Up	116784465|ABK23352.1 unknown [Picea sitchensis]	0.923491	3.21554e-12	81.373	3	LYTVTGQYLEDDADK(0.077)YGSK(0.923)IEK	4.0996	0.848	0.682	0.97		1.617	1.535	chloroplast					GO:0005622 intracellular; GO:0005623 cell; GO:0005737 cytoplasm; GO:0009507 chloroplast; GO:0009534 chloroplast thylakoid; GO:0009535 chloroplast thylakoid membrane; GO:0009536 plastid; GO:0009579 thylakoid; GO:0016020 membrane; GO:0031976 plastid thylakoid; GO:0031977 thylakoid lumen; GO:0031984 organelle subcompartment; GO:0034357 photosynthetic membrane; GO:0042651 thylakoid membrane; GO:00432…		PF01789	PsbP
Cluster-3128.21227_orf1	227	K	1.52	0.000166944	Up	116792732|ABK26473.1 unknown [Picea sitchensis]	1	2.97195e-148	261.94	2	AISK(1)SNLGLTPSNDGNVIR	-2.7914	1.051	0.975	0.989	1.505	1.489	1.59	nucleus	K02838	frr, MRRF, RRF; ribosome recycling factor		GO:0000003 reproduction; GO:0002181 cytoplasmic translation; GO:0002184 cytoplasmic translational termination; GO:0002376 immune system process; GO:0003006 developmental process involved in reproduction; GO:0006412 translation; GO:0006415 translational termination; GO:0006518 peptide metabolic process; GO:0006807 nitrogen compound metabolic process; GO:0006950 response to stress; GO:0006952 defen…	GO:0005622 intracellular; GO:0005623 cell; GO:0005737 cytoplasm; GO:0009507 chloroplast; GO:0009532 plastid stroma; GO:0009536 plastid; GO:0009570 chloroplast stroma; GO:0009579 thylakoid; GO:0043226 organelle; GO:0043227 membrane-bounded organelle; GO:0043229 intracellular organelle; GO:0043231 intracellular membrane-bounded organelle;	GO:0005488 binding; GO:0005507 copper ion binding; GO:0043021 ribonucleoprotein complex binding; GO:0043023 ribosomal large subunit binding; GO:0043167 ion binding; GO:0043169 cation binding; GO:0044877 protein-containing complex binding; GO:0046872 metal ion binding; GO:0046914 transition metal ion binding;	PF01765	Ribosome recycling factor	J	KOG4759	Ribosome recycling factor
Cluster-3128.21227_orf1	268	K	0.453	0.00093382	Down	116792732|ABK26473.1 unknown [Picea sitchensis]	1	0.00245193	90.761	2	IAEEGK(1)IAIR	-4.6527	1.953	1.76		0.804	0.901	0.819	nucleus	K02838	frr, MRRF, RRF; ribosome recycling factor		GO:0000003 reproduction; GO:0002181 cytoplasmic translation; GO:0002184 cytoplasmic translational termination; GO:0002376 immune system process; GO:0003006 developmental process involved in reproduction; GO:0006412 translation; GO:0006415 translational termination; GO:0006518 peptide metabolic process; GO:0006807 nitrogen compound metabolic process; GO:0006950 response to stress; GO:0006952 defen…	GO:0005622 intracellular; GO:0005623 cell; GO:0005737 cytoplasm; GO:0009507 chloroplast; GO:0009532 plastid stroma; GO:0009536 plastid; GO:0009570 chloroplast stroma; GO:0009579 thylakoid; GO:0043226 organelle; GO:0043227 membrane-bounded organelle; GO:0043229 intracellular organelle; GO:0043231 intracellular membrane-bounded organelle;	GO:0005488 binding; GO:0005507 copper ion binding; GO:0043021 ribonucleoprotein complex binding; GO:0043023 ribosomal large subunit binding; GO:0043167 ion binding; GO:0043169 cation binding; GO:0044877 protein-containing complex binding; GO:0046872 metal ion binding; GO:0046914 transition metal ion binding;	PF01765	Ribosome recycling factor	J	KOG4759	Ribosome recycling factor
Cluster-3128.21227_orf1	164	K	0.65	0.0046654	Down	116792732|ABK26473.1 unknown [Picea sitchensis]	1	7.65942e-10	169.57	2	TLETMK(1)TNFNSIR	-2.2994	1.668	1.353	1.375	0.935	0.908	1.014	nucleus	K02838	frr, MRRF, RRF; ribosome recycling factor		GO:0000003 reproduction; GO:0002181 cytoplasmic translation; GO:0002184 cytoplasmic translational termination; GO:0002376 immune system process; GO:0003006 developmental process involved in reproduction; GO:0006412 translation; GO:0006415 translational termination; GO:0006518 peptide metabolic process; GO:0006807 nitrogen compound metabolic process; GO:0006950 response to stress; GO:0006952 defen…	GO:0005622 intracellular; GO:0005623 cell; GO:0005737 cytoplasm; GO:0009507 chloroplast; GO:0009532 plastid stroma; GO:0009536 plastid; GO:0009570 chloroplast stroma; GO:0009579 thylakoid; GO:0043226 organelle; GO:0043227 membrane-bounded organelle; GO:0043229 intracellular organelle; GO:0043231 intracellular membrane-bounded organelle;	GO:0005488 binding; GO:0005507 copper ion binding; GO:0043021 ribonucleoprotein complex binding; GO:0043023 ribosomal large subunit binding; GO:0043167 ion binding; GO:0043169 cation binding; GO:0044877 protein-containing complex binding; GO:0046872 metal ion binding; GO:0046914 transition metal ion binding;	PF01765	Ribosome recycling factor	J	KOG4759	Ribosome recycling factor
Cluster-3128.21229_orf1	197	K	1.76	0.00409707	Up	116781394|ABK22081.1 unknown [Picea sitchensis]	1	0.00788273	81.32	2	EALVK(1)NIR	-3.1406		0.68	0.729		1.253	1.227	cytoplasm	K03237	EIF2S1; translation initiation factor 2 subunit 1	map03013 RNA transport; map04141 Protein processing in endoplasmic reticulum	GO:0000075 cell cycle checkpoint; GO:0000077 DNA damage checkpoint; GO:0000278 mitotic cell cycle; GO:0002181 cytoplasmic translation; GO:0002183 cytoplasmic translational initiation; GO:0006412 translation; GO:0006413 translational initiation; GO:0006518 peptide metabolic process; GO:0006807 nitrogen compound metabolic process; GO:0006950 response to stress; GO:0006974 cellular response to DNA d…	GO:0005622 intracellular; GO:0005623 cell; GO:0005634 nucleus; GO:0005737 cytoplasm; GO:0005829 cytosol; GO:0005840 ribosome; GO:0005850 eukaryotic translation initiation factor 2 complex; GO:0005851 eukaryotic translation initiation factor 2B complex; GO:0032991 protein-containing complex; GO:0033290 eukaryotic 48S preinitiation complex; GO:0043226 organelle; GO:0043227 membrane-bounded organell…	GO:0003676 nucleic acid binding; GO:0003723 RNA binding; GO:0003729 mRNA binding; GO:0003743 translation initiation factor activity; GO:0005488 binding; GO:0008135 translation factor activity, RNA binding; GO:0043021 ribonucleoprotein complex binding; GO:0043022 ribosome binding; GO:0044877 protein-containing complex binding; GO:0097159 organic cyclic compound binding; GO:1901363 heterocyclic com…	PF00575	S1 RNA binding domain	J	KOG2916	Translation initiation factor 2, alpha subunit (eIF-2alpha)
Cluster-3128.21230_orf1	152	K	1.714	0.000509218	Up	224285374|ACN40410.1 unknown [Picea sitchensis]	1	6.42425e-05	100.67	2	FYK(1)NWYR	-1.1863	0.792	0.811	0.766	1.399	1.437	1.224	chloroplast	K02925	RP-L3e, RPL3; large subunit ribosomal protein L3e	map03010 Ribosome						J	KOG0746	60S ribosomal protein L3 and related proteins
Cluster-3128.21237_orf1	167	K	1.806	0.00569853	Up	116779823|ABK21441.1 unknown [Picea sitchensis]	1	3.07924e-05	136.84	2	ALCTGEK(1)GFGYK	-1.5629	0.967	1	0.709	1.597	1.559	1.676	chloroplast	K03768	PPIB, ppiB; peptidyl-prolyl cis-trans isomerase B (cyclophilin B) [EC:5.2.1.8]			GO:0005622 intracellular; GO:0005623 cell; GO:0005737 cytoplasm; GO:0009507 chloroplast; GO:0009532 plastid stroma; GO:0009536 plastid; GO:0009570 chloroplast stroma; GO:0043226 organelle; GO:0043227 membrane-bounded organelle; GO:0043229 intracellular organelle; GO:0043231 intracellular membrane-bounded organelle;		PF00160	Cyclophilin type peptidyl-prolyl cis-trans isomerase/CLD	O	KOG0880	Peptidyl-prolyl cis-trans isomerase
Cluster-3128.21237_orf1	172	K	2.236	0.000582572	Up	116779823|ABK21441.1 unknown [Picea sitchensis]	1	3.14009e-21	199.54	2	GFGYK(1)GSSFHR	0.29769	0.81	0.858	0.66	1.675	1.744	1.787	chloroplast	K03768	PPIB, ppiB; peptidyl-prolyl cis-trans isomerase B (cyclophilin B) [EC:5.2.1.8]			GO:0005622 intracellular; GO:0005623 cell; GO:0005737 cytoplasm; GO:0009507 chloroplast; GO:0009532 plastid stroma; GO:0009536 plastid; GO:0009570 chloroplast stroma; GO:0043226 organelle; GO:0043227 membrane-bounded organelle; GO:0043229 intracellular organelle; GO:0043231 intracellular membrane-bounded organelle;		PF00160	Cyclophilin type peptidyl-prolyl cis-trans isomerase/CLD	O	KOG0880	Peptidyl-prolyl cis-trans isomerase
Cluster-3128.21237_orf1	199	K	2.644	0.000843119	Up	116779823|ABK21441.1 unknown [Picea sitchensis]	1	1.59743e-66	236.42	2	EDGTGGK(1)SIYGR	-1.0707	0.695	0.818	0.565	1.77	1.906	1.819	chloroplast	K03768	PPIB, ppiB; peptidyl-prolyl cis-trans isomerase B (cyclophilin B) [EC:5.2.1.8]			GO:0005622 intracellular; GO:0005623 cell; GO:0005737 cytoplasm; GO:0009507 chloroplast; GO:0009532 plastid stroma; GO:0009536 plastid; GO:0009570 chloroplast stroma; GO:0043226 organelle; GO:0043227 membrane-bounded organelle; GO:0043229 intracellular organelle; GO:0043231 intracellular membrane-bounded organelle;		PF00160	Cyclophilin type peptidyl-prolyl cis-trans isomerase/CLD	O	KOG0880	Peptidyl-prolyl cis-trans isomerase
Cluster-3128.21237_orf1	154	K	2.141	0.00821916	Up	116779823|ABK21441.1 unknown [Picea sitchensis]	1	7.92907e-61	200.9	2	IVLGLFGEDVPK(1)TAENFR	-3.9454	0.764	1.034	0.604	1.746	1.581	1.815	chloroplast	K03768	PPIB, ppiB; peptidyl-prolyl cis-trans isomerase B (cyclophilin B) [EC:5.2.1.8]			GO:0005622 intracellular; GO:0005623 cell; GO:0005737 cytoplasm; GO:0009507 chloroplast; GO:0009532 plastid stroma; GO:0009536 plastid; GO:0009570 chloroplast stroma; GO:0043226 organelle; GO:0043227 membrane-bounded organelle; GO:0043229 intracellular organelle; GO:0043231 intracellular membrane-bounded organelle;		PF00160	Cyclophilin type peptidyl-prolyl cis-trans isomerase/CLD	O	KOG0880	Peptidyl-prolyl cis-trans isomerase
Cluster-3128.21248_orf1	220	K	2.345	2.19387e-05	Up	116788812|ABK25010.1 unknown [Picea sitchensis]	1	1.49725e-249	264.49	3	LK(1)TTLTGHSGYINTCTVSPDGSLCASGGK	1.1147	0.5	0.55	0.516	1.168	1.271	1.234	chloroplast	K14753	RACK1; guanine nucleotide-binding protein subunit beta-2-like 1 protein		GO:0001101 response to acid chemical; GO:0001932 regulation of protein phosphorylation; GO:0001934 positive regulation of protein phosphorylation; GO:0006417 regulation of translation; GO:0006950 response to stress; GO:0006952 defense response; GO:0007275 multicellular organism development; GO:0009605 response to external stimulus; GO:0009607 response to biotic stimulus; GO:0009620 response to fu…	GO:0005622 intracellular; GO:0005623 cell; GO:0005634 nucleus; GO:0005730 nucleolus; GO:0005737 cytoplasm; GO:0005829 cytosol; GO:0005840 ribosome; GO:0005844 polysome; GO:0005886 plasma membrane; GO:0016020 membrane; GO:0022626 cytosolic ribosome; GO:0031974 membrane-enclosed lumen; GO:0031981 nuclear lumen; GO:0032991 protein-containing complex; GO:0042788 polysomal ribosome; GO:0043226 organel…	GO:0003735 structural constituent of ribosome; GO:0005078 MAP-kinase scaffold activity; GO:0005198 structural molecule activity; GO:0005488 binding; GO:0005515 protein binding; GO:0019899 enzyme binding; GO:0019900 kinase binding; GO:0035591 signaling adaptor activity; GO:0060090 molecular adaptor activity;			T	KOG0279	G protein beta subunit-like protein
Cluster-3128.21274_orf1	103	K	0.632	0.0474474	Down	116778636|ABK20944.1 unknown [Picea sitchensis]	1	1.25984e-26	167.59	2	HNK(1)ATGDNVGPLLLK	-3.8338	1.313	1.946	1.249	0.895	0.869	1.086	chloroplast				GO:0000422 autophagy of mitochondrion; GO:0006914 autophagy; GO:0006996 organelle organization; GO:0007005 mitochondrion organization; GO:0007275 multicellular organism development; GO:0007568 aging; GO:0008152 metabolic process; GO:0009056 catabolic process; GO:0009894 regulation of catabolic process; GO:0009987 cellular process; GO:0010150 leaf senescence; GO:0010259 multicellular organism agin…	GO:0005622 intracellular; GO:0005623 cell; GO:0005737 cytoplasm; GO:0005739 mitochondrion; GO:0005740 mitochondrial envelope; GO:0005741 mitochondrial outer membrane; GO:0005783 endoplasmic reticulum; GO:0005789 endoplasmic reticulum membrane; GO:0009507 chloroplast; GO:0009532 plastid stroma; GO:0009536 plastid; GO:0009570 chloroplast stroma; GO:0012505 endomembrane system; GO:0016020 membrane; …	GO:0005488 binding; GO:0005515 protein binding; GO:0042802 identical protein binding; GO:0042803 protein homodimerization activity; GO:0046983 protein dimerization activity; GO:0048037 cofactor binding; GO:0051536 iron-sulfur cluster binding; GO:0051537 2 iron, 2 sulfur cluster binding; GO:0051540 metal cluster binding;	PF09360	Iron-binding zinc finger CDGSH type	S	KOG3461	CDGSH-type Zn-finger containing protein
Cluster-3128.21274_orf1	100	K	1.54	0.0146523	Up	116778636|ABK20944.1 unknown [Picea sitchensis]	1	2.97441e-65	218.58	2	SQTFPLCDGSHVK(1)HNK	-1.9947	1.014	1.335	0.983	1.659	1.611	1.861	chloroplast				GO:0000422 autophagy of mitochondrion; GO:0006914 autophagy; GO:0006996 organelle organization; GO:0007005 mitochondrion organization; GO:0007275 multicellular organism development; GO:0007568 aging; GO:0008152 metabolic process; GO:0009056 catabolic process; GO:0009894 regulation of catabolic process; GO:0009987 cellular process; GO:0010150 leaf senescence; GO:0010259 multicellular organism agin…	GO:0005622 intracellular; GO:0005623 cell; GO:0005737 cytoplasm; GO:0005739 mitochondrion; GO:0005740 mitochondrial envelope; GO:0005741 mitochondrial outer membrane; GO:0005783 endoplasmic reticulum; GO:0005789 endoplasmic reticulum membrane; GO:0009507 chloroplast; GO:0009532 plastid stroma; GO:0009536 plastid; GO:0009570 chloroplast stroma; GO:0012505 endomembrane system; GO:0016020 membrane; …	GO:0005488 binding; GO:0005515 protein binding; GO:0042802 identical protein binding; GO:0042803 protein homodimerization activity; GO:0046983 protein dimerization activity; GO:0048037 cofactor binding; GO:0051536 iron-sulfur cluster binding; GO:0051537 2 iron, 2 sulfur cluster binding; GO:0051540 metal cluster binding;	PF09360	Iron-binding zinc finger CDGSH type	S	KOG3461	CDGSH-type Zn-finger containing protein
Cluster-3128.21297_orf1	145	K	1.673	0.0201	Up	148907741|ABR16997.1 unknown [Picea sitchensis]	1	5.38307e-13	166.71	2	QYSGYVTVDTK(1)AGR	-4.3519		0.579	0.774	1.085	1.107	1.203	chloroplast	K16297	SCPL-II; serine carboxypeptidase-like clade II [EC:3.4.16.-]					PF00450	Serine carboxypeptidase	EO	KOG1282	Serine carboxypeptidases (lysosomal cathepsin A)
Cluster-3128.21297_orf1	197	K	1.715	0.000559733	Up	148907741|ABR16997.1 unknown [Picea sitchensis]	1	3.13831e-07	173.07	2	VNPDGK(1)TLYFNR	0.51521	0.78	0.695	0.748	1.167	1.333	1.312	chloroplast	K16297	SCPL-II; serine carboxypeptidase-like clade II [EC:3.4.16.-]					PF00450	Serine carboxypeptidase	EO	KOG1282	Serine carboxypeptidases (lysosomal cathepsin A)
Cluster-3128.21316_orf1	44	K	1.62	0.000679083	Up	116792834|ABK26518.1 unknown [Picea sitchensis]	1	0.00147842	97.277	2	YTLGYK(1)TTVK	-3.5351		0.626	0.622	1.023	0.962	1.047	cytoplasm	K02908	RP-L30e, RPL30; large subunit ribosomal protein L30e	map03010 Ribosome	GO:0002181 cytoplasmic translation; GO:0006412 translation; GO:0006518 peptide metabolic process; GO:0006807 nitrogen compound metabolic process; GO:0008152 metabolic process; GO:0009058 biosynthetic process; GO:0009059 macromolecule biosynthetic process; GO:0009987 cellular process; GO:0010467 gene expression; GO:0019538 protein metabolic process; GO:0034641 cellular nitrogen compound metabolic …	GO:0005622 intracellular; GO:0005623 cell; GO:0005737 cytoplasm; GO:0005829 cytosol; GO:0005840 ribosome; GO:0015934 large ribosomal subunit; GO:0022625 cytosolic large ribosomal subunit; GO:0022626 cytosolic ribosome; GO:0032991 protein-containing complex; GO:0043226 organelle; GO:0043228 non-membrane-bounded organelle; GO:0043229 intracellular organelle; GO:0043232 intracellular non-membrane-bo…	GO:0003676 nucleic acid binding; GO:0003723 RNA binding; GO:0003735 structural constituent of ribosome; GO:0005198 structural molecule activity; GO:0005488 binding; GO:0097159 organic cyclic compound binding; GO:1901363 heterocyclic compound binding;	PF01248	Ribosomal protein L7Ae/L30e/S12e/Gadd45 family	J	KOG2988	60S ribosomal protein L30
Cluster-3128.21350_orf1	56	K	2.466	0.00059845	Up	148906810|ABR16551.1 unknown [Picea sitchensis]	1	6.4435e-58	221.56	2	NK(1)NTALHYAAGYGR	-1.5438	0.601	0.755	0.741	1.911	1.679	1.582	extracellular				GO:0006355 regulation of transcription, DNA-templated; GO:0006605 protein targeting; GO:0006810 transport; GO:0006886 intracellular protein transport; GO:0008104 protein localization; GO:0009889 regulation of biosynthetic process; GO:0010468 regulation of gene expression; GO:0010556 regulation of macromolecule biosynthetic process; GO:0015031 protein transport; GO:0015833 peptide transport; GO:00…	GO:0005622 intracellular; GO:0005623 cell; GO:0005634 nucleus; GO:0005737 cytoplasm; GO:0005886 plasma membrane; GO:0009507 chloroplast; GO:0009526 plastid envelope; GO:0009527 plastid outer membrane; GO:0009536 plastid; GO:0009707 chloroplast outer membrane; GO:0009941 chloroplast envelope; GO:0016020 membrane; GO:0016021 integral component of membrane; GO:0019867 outer membrane; GO:0031090 orga…	GO:0005048 signal sequence binding; GO:0005488 binding; GO:0008289 lipid binding; GO:0030941 chloroplast targeting sequence binding; GO:0033218 amide binding; GO:0042277 peptide binding; GO:0051861 glycolipid binding; GO:0097367 carbohydrate derivative binding;			S	KOG0504	FOG: Ankyrin repeat
Cluster-3128.21356_orf1	457	K	2.017	0.00498302	Up	1573240076|RZC45435.1 hypothetical protein C5167_038386 [Papaver somniferum]	1	0.00625435	87.895	2	SVFK(1)NTSEIK	-1.3988	0.78		0.784	1.731	1.639	1.363	chloroplast	K09458	fabF, OXSM, CEM1; 3-oxoacyl-[acyl-carrier-protein] synthase II [EC:2.3.1.179]	map00061 Fatty acid biosynthesis; map00780 Biotin metabolism; map01100 Metabolic pathways; map01212 Fatty acid metabolism				PF00109; PF02801	Beta-ketoacyl synthase, N-terminal domain; Beta-ketoacyl synthase, C-terminal domain	IQ	KOG1394	3-oxoacyl-(acyl-carrier-protein) synthase (I and II)
Cluster-3128.21403_orf1	63	K	2.033	0.000142419	Up	586709665|XP_006846550.1 26S proteasome non-ATPase regulatory subunit 4 homolog [Amborella trichopoda]	1	2.33686e-60	242.35	3	TQSHPENTVGVLTMAGK(1)HVR	-4.7303	0.669	0.641	0.577	1.257	1.34	1.24	nucleus	K03029	PSMD4, RPN10; 26S proteasome regulatory subunit N10	map03050 Proteasome	GO:0000003 reproduction; GO:0001101 response to acid chemical; GO:0003006 developmental process involved in reproduction; GO:0006508 proteolysis; GO:0006511 ubiquitin-dependent protein catabolic process; GO:0006807 nitrogen compound metabolic process; GO:0006950 response to stress; GO:0006970 response to osmotic stress; GO:0006974 cellular response to DNA damage stimulus; GO:0007154 cell communic…	GO:0000502 proteasome complex; GO:0005622 intracellular; GO:0005623 cell; GO:0005634 nucleus; GO:0005737 cytoplasm; GO:0005829 cytosol; GO:0016020 membrane; GO:0032991 protein-containing complex; GO:0043226 organelle; GO:0043227 membrane-bounded organelle; GO:0043229 intracellular organelle; GO:0043231 intracellular membrane-bounded organelle; GO:1902494 catalytic complex; GO:1905368 peptidase co…	GO:0001653 peptide receptor activity; GO:0005488 binding; GO:0005515 protein binding; GO:0031593 polyubiquitin modification-dependent protein binding; GO:0038023 signaling receptor activity; GO:0060089 molecular transducer activity; GO:0140030 modification-dependent protein binding;	PF13519	von Willebrand factor type A domain	O	KOG2884	26S proteasome regulatory complex, subunit RPN10/PSMD4
Cluster-3128.21440_orf1	73	K	2.023	0.000282283	Up	548854621|ERN12531.1 hypothetical protein AMTR_s00025p00194920 [Amborella trichopoda]	1	0.00149566	98.009	2	SK(1)SNAPWILR	-2.0707	0.675	0.684	0.6	1.398	1.216	1.349	plasma membrane	K23025	AVP; H+-translocating diphosphatase [EC:7.1.3.1]		GO:0006810 transport; GO:0051179 localization; GO:0051234 establishment of localization; GO:0055085 transmembrane transport;	GO:0000139 Golgi membrane; GO:0005622 intracellular; GO:0005623 cell; GO:0005737 cytoplasm; GO:0005768 endosome; GO:0005773 vacuole; GO:0005794 Golgi apparatus; GO:0005802 trans-Golgi network; GO:0012505 endomembrane system; GO:0016020 membrane; GO:0031090 organelle membrane; GO:0031410 cytoplasmic vesicle; GO:0031982 vesicle; GO:0031984 organelle subcompartment; GO:0043226 organelle; GO:0043227 …	GO:0003824 catalytic activity; GO:0005215 transporter activity; GO:0009678 pyrophosphate hydrolysis-driven proton transmembrane transporter activity; GO:0015399 primary active transmembrane transporter activity; GO:0016462 pyrophosphatase activity; GO:0016787 hydrolase activity; GO:0016817 hydrolase activity, acting on acid anhydrides; GO:0016818 hydrolase activity, acting on acid anhydrides, in …
Cluster-3128.21503_orf1	214	K	10.455	0.000843739	Up	148910384|ABR18269.1 unknown [Picea sitchensis]	1	6.52594e-11	147.02	3	QPSK(1)LELEQAFHQGK	0.010435	0.094	0.148		1.197	1.276	1.322	mitochondria	K03809	wrbA; NAD(P)H dehydrogenase (quinone) [EC:1.6.5.2]	map00130 Ubiquinone and other terpenoid-quinone biosynthesis; map01100 Metabolic pathways; map01110 Biosynthesis of secondary metabolites				PF03358	NADPH-dependent FMN reductase	DTZ	KOG3135	1,4-benzoquinone reductase-like; Trp repressor binding protein-like/protoplast-secreted protein
Cluster-3128.21561_orf1	184	K	6.998	1.34876e-05	Up	659114777|XP_008457222.1 PREDICTED: serine hydroxymethyltransferase 4 [Cucumis melo]	1	8.99339e-17	138	2	PK(1)LIICGGSAYPR	-2.5964	0.179	0.221	0.225	1.405	1.49	1.479	cytoplasm	K00600	glyA, SHMT; glycine hydroxymethyltransferase [EC:2.1.2.1]	map00260 Glycine, serine and threonine metabolism; map00460 Cyanoamino acid metabolism; map00630 Glyoxylate and dicarboxylate metabolism; map00670 One carbon pool by folate; map01100 Metabolic pathways; map01110 Biosynthesis of secondary metabolites; map01200 Carbon metabolism; map01230 Biosynthesis of amino acids	GO:0000741 karyogamy; GO:0006730 one-carbon metabolic process; GO:0006996 organelle organization; GO:0006997 nucleus organization; GO:0007275 multicellular organism development; GO:0007623 circadian rhythm; GO:0008152 metabolic process; GO:0009553 embryo sac development; GO:0009555 pollen development; GO:0009559 embryo sac central cell differentiation; GO:0009561 megagametogenesis; GO:0009987 cel…	GO:0005622 intracellular; GO:0005623 cell; GO:0005737 cytoplasm; GO:0005829 cytosol; GO:0005886 plasma membrane; GO:0005911 cell-cell junction; GO:0009506 plasmodesma; GO:0016020 membrane; GO:0030054 cell junction; GO:0055044 symplast; GO:0071944 cell periphery;	GO:0003824 catalytic activity; GO:0004372 glycine hydroxymethyltransferase activity; GO:0016740 transferase activity; GO:0016741 transferase activity, transferring one-carbon groups; GO:0016742 hydroxymethyl-, formyl- and related transferase activity;	PF00464	Serine hydroxymethyltransferase	E	KOG2467	Glycine/serine hydroxymethyltransferase
Cluster-3128.21610_orf1	162	K	2.682	4.83189e-06	Up	747096271|XP_011096048.1 aminomethyltransferase, mitochondrial [Sesamum indicum]	1	1.1514e-10	176.97	3	DK(1)DLAHIESHMK	5.53	0.604	0.611	0.657	1.631	1.682	1.708	mitochondria	K00605	gcvT, AMT; aminomethyltransferase [EC:2.1.2.10]	map00260 Glycine, serine and threonine metabolism; map00630 Glyoxylate and dicarboxylate metabolism; map00670 One carbon pool by folate; map01100 Metabolic pathways; map01110 Biosynthesis of secondary metabolites; map01200 Carbon metabolism	GO:0010035 response to inorganic substance; GO:0010038 response to metal ion; GO:0042221 response to chemical; GO:0046686 response to cadmium ion; GO:0050896 response to stimulus;	GO:0005576 extracellular region; GO:0005622 intracellular; GO:0005623 cell; GO:0005737 cytoplasm; GO:0005739 mitochondrion; GO:0005829 cytosol; GO:0005840 ribosome; GO:0009507 chloroplast; GO:0009526 plastid envelope; GO:0009532 plastid stroma; GO:0009534 chloroplast thylakoid; GO:0009536 plastid; GO:0009570 chloroplast stroma; GO:0009579 thylakoid; GO:0009941 chloroplast envelope; GO:0016020 mem…		PF01571; PF08669	Aminomethyltransferase folate-binding domain; Glycine cleavage T-protein C-terminal barrel domain	E	KOG2770	Aminomethyl transferase
Cluster-3128.21610_orf1	103	K	1.641	0.000171362	Up	747096271|XP_011096048.1 aminomethyltransferase, mitochondrial [Sesamum indicum]	1	0.000708806	122.51	2	GK(1)DCVPFLEK	-0.34563	0.918	0.837	0.893	1.397	1.432	1.516	mitochondria	K00605	gcvT, AMT; aminomethyltransferase [EC:2.1.2.10]	map00260 Glycine, serine and threonine metabolism; map00630 Glyoxylate and dicarboxylate metabolism; map00670 One carbon pool by folate; map01100 Metabolic pathways; map01110 Biosynthesis of secondary metabolites; map01200 Carbon metabolism	GO:0010035 response to inorganic substance; GO:0010038 response to metal ion; GO:0042221 response to chemical; GO:0046686 response to cadmium ion; GO:0050896 response to stimulus;	GO:0005576 extracellular region; GO:0005622 intracellular; GO:0005623 cell; GO:0005737 cytoplasm; GO:0005739 mitochondrion; GO:0005829 cytosol; GO:0005840 ribosome; GO:0009507 chloroplast; GO:0009526 plastid envelope; GO:0009532 plastid stroma; GO:0009534 chloroplast thylakoid; GO:0009536 plastid; GO:0009570 chloroplast stroma; GO:0009579 thylakoid; GO:0009941 chloroplast envelope; GO:0016020 mem…		PF01571; PF08669	Aminomethyltransferase folate-binding domain; Glycine cleavage T-protein C-terminal barrel domain	E	KOG2770	Aminomethyl transferase
Cluster-3128.21616_orf1	229	K	2.019	0.00376408	Up	224284578|ACN40022.1 unknown [Picea sitchensis]	1	5.60039e-20	164.56	2	YSENDEVAVK(1)NAEEAHAK	-3.8087	0.653	0.557	0.824	1.305	1.453	1.348	cytoplasm							PF01738	Dienelactone hydrolase family	L	KOG3043	Predicted hydrolase related to dienelactone hydrolase
Cluster-3128.21625_orf1	184	K	0.517	0.042588	Down	224286617|ACN41013.1 unknown [Picea sitchensis]	1	1.59666e-08	74.733	3	GFYSSEPVVLNSK(1)LVHNWHK	3.901	1.512		1.82	0.771		0.953	vacuolar membrane	K00850	pfkA, PFK; 6-phosphofructokinase 1 [EC:2.7.1.11]	map00010 Glycolysis / Gluconeogenesis; map00030 Pentose phosphate pathway; map00051 Fructose and mannose metabolism; map00052 Galactose metabolism; map01100 Metabolic pathways; map01110 Biosynthesis of secondary metabolites; map01200 Carbon metabolism; map01230 Biosynthesis of amino acids; map03018 RNA degradation	GO:0005975 carbohydrate metabolic process; GO:0006082 organic acid metabolic process; GO:0006090 pyruvate metabolic process; GO:0006091 generation of precursor metabolites and energy; GO:0006096 glycolytic process; GO:0006139 nucleobase-containing compound metabolic process; GO:0006163 purine nucleotide metabolic process; GO:0006164 purine nucleotide biosynthetic process; GO:0006165 nucleoside di…	GO:0005622 intracellular; GO:0005623 cell; GO:0005737 cytoplasm; GO:0005829 cytosol;	GO:0003824 catalytic activity; GO:0003872 6-phosphofructokinase activity; GO:0008443 phosphofructokinase activity; GO:0016301 kinase activity; GO:0016740 transferase activity; GO:0016772 transferase activity, transferring phosphorus-containing groups; GO:0016773 phosphotransferase activity, alcohol group as acceptor; GO:0019200 carbohydrate kinase activity;	PF00365	Phosphofructokinase	G	KOG2440	Pyrophosphate-dependent phosphofructo-1-kinase
Cluster-3128.21627_orf1	116	K	1.508	0.000230648	Up	1557855678|RWR81027.1 phosphoenolpyruvate carboxykinase ATP-like protein [Cinnamomum micranthum f. kanehirae]	1	2.55607e-15	163.09	3	K(1)HGATSAEPTTGTPVFAR	2.2638	0.803	0.812	0.757	1.184	1.146	1.246	cytoplasm
Cluster-3128.21627_orf1	177	K	1.901	2.50804e-05	Up	1557855678|RWR81027.1 phosphoenolpyruvate carboxykinase ATP-like protein [Cinnamomum micranthum f. kanehirae]	1	3.78613e-72	233.59	2	LFVQDGAVGSSPK(1)SDAK	-3.2286	0.669	0.673	0.624	1.266	1.206	1.266	cytoplasm
Cluster-3128.21627_orf1	454	K	1.55	0.000549331	Up	1557855678|RWR81027.1 phosphoenolpyruvate carboxykinase ATP-like protein [Cinnamomum micranthum f. kanehirae]	1	7.51446e-15	200.76	2	PSK(1)TAVDGLQAK	-1.2849	0.76	0.812	0.748	1.205	1.122	1.268	cytoplasm
Cluster-3128.21669_orf1	153	K	2.901	0.000242334	Up	255563128|XP_002522568.1 ketol-acid reductoisomerase, chloroplastic [Ricinus communis]	1	6.90864e-12	163.59	2	DSLVEAK(1)SDIVVK	1.0402	0.553	0.725	0.569	1.755	1.812	1.791	chloroplast	K00053	ilvC; ketol-acid reductoisomerase [EC:1.1.1.86]	map00290 Valine, leucine and isoleucine biosynthesis; map00770 Pantothenate and CoA biosynthesis; map01100 Metabolic pathways; map01110 Biosynthesis of secondary metabolites; map01210 2-Oxocarboxylic acid metabolism; map01230 Biosynthesis of amino acids
Cluster-3128.21679_orf1	237	K	2.584	6.68754e-05	Up	148907986|ABR17113.1 unknown [Picea sitchensis]	1	2.11978e-08	183.27	2	GGINSK(1)HICR	0.077394	0.48	0.418	0.482	1.12	1.223	1.223	mitochondria				GO:0006355 regulation of transcription, DNA-templated; GO:0009889 regulation of biosynthetic process; GO:0010468 regulation of gene expression; GO:0010556 regulation of macromolecule biosynthetic process; GO:0019219 regulation of nucleobase-containing compound metabolic process; GO:0019222 regulation of metabolic process; GO:0031323 regulation of cellular metabolic process; GO:0031326 regulation …	GO:0005622 intracellular; GO:0005623 cell; GO:0005634 nucleus; GO:0043226 organelle; GO:0043227 membrane-bounded organelle; GO:0043229 intracellular organelle; GO:0043231 intracellular membrane-bounded organelle;	GO:0003676 nucleic acid binding; GO:0003700 DNA-binding transcription factor activity; GO:0003723 RNA binding; GO:0005488 binding; GO:0097159 organic cyclic compound binding; GO:0140110 transcription regulator activity; GO:1901363 heterocyclic compound binding;	PF00013	KH domain	S	KOG1677	CCCH-type Zn-finger protein
Cluster-3128.21679_orf1	130	K	2.018	0.000231032	Up	148907986|ABR17113.1 unknown [Picea sitchensis]	1	7.60311e-20	168.69	3	KPAGLLPAEPTLNASNYK(1)TR	0.72492		0.491	0.502	0.956	1.041	1.009	mitochondria				GO:0006355 regulation of transcription, DNA-templated; GO:0009889 regulation of biosynthetic process; GO:0010468 regulation of gene expression; GO:0010556 regulation of macromolecule biosynthetic process; GO:0019219 regulation of nucleobase-containing compound metabolic process; GO:0019222 regulation of metabolic process; GO:0031323 regulation of cellular metabolic process; GO:0031326 regulation …	GO:0005622 intracellular; GO:0005623 cell; GO:0005634 nucleus; GO:0043226 organelle; GO:0043227 membrane-bounded organelle; GO:0043229 intracellular organelle; GO:0043231 intracellular membrane-bounded organelle;	GO:0003676 nucleic acid binding; GO:0003700 DNA-binding transcription factor activity; GO:0003723 RNA binding; GO:0005488 binding; GO:0097159 organic cyclic compound binding; GO:0140110 transcription regulator activity; GO:1901363 heterocyclic compound binding;	PF00013	KH domain	S	KOG1677	CCCH-type Zn-finger protein
Cluster-3128.21689_orf1	173	K	2.466	3.98084e-05	Up	116785082|ABK23585.1 unknown [Picea sitchensis]	1	3.32726e-19	185.47	2	CQQYYK(1)AGAR	1.4354	0.66	0.644	0.583	1.48	1.554	1.62	mitochondria	K01623	ALDO; fructose-bisphosphate aldolase, class I [EC:4.1.2.13]	map00010 Glycolysis / Gluconeogenesis; map00030 Pentose phosphate pathway; map00051 Fructose and mannose metabolism; map00710 Carbon fixation in photosynthetic organisms; map01100 Metabolic pathways; map01110 Biosynthesis of secondary metabolites; map01200 Carbon metabolism; map01230 Biosynthesis of amino acids	GO:0001666 response to hypoxia; GO:0005975 carbohydrate metabolic process; GO:0005996 monosaccharide metabolic process; GO:0006006 glucose metabolic process; GO:0006082 organic acid metabolic process; GO:0006090 pyruvate metabolic process; GO:0006091 generation of precursor metabolites and energy; GO:0006094 gluconeogenesis; GO:0006096 glycolytic process; GO:0006139 nucleobase-containing compound…	GO:0005622 intracellular; GO:0005623 cell; GO:0005737 cytoplasm; GO:0009507 chloroplast; GO:0009536 plastid; GO:0043226 organelle; GO:0043227 membrane-bounded organelle; GO:0043229 intracellular organelle; GO:0043231 intracellular membrane-bounded organelle;	GO:0003824 catalytic activity; GO:0004332 fructose-bisphosphate aldolase activity; GO:0016829 lyase activity; GO:0016830 carbon-carbon lyase activity; GO:0016832 aldehyde-lyase activity;	PF00274	Fructose-bisphosphate aldolase class-I	G	KOG1557	Fructose-biphosphate aldolase
Cluster-3128.21727_orf1	260	K	2.507	0.000731136	Up	148907795|ABR17023.1 unknown [Picea sitchensis]	1	2.77884e-102	209.08	4	DLNHGEVLWNTAIVIGNHGNIIGK(1)HR	-3.4506	0.493	0.473	0.447	0.972	1.268	1.302	cytoplasm	K01431	UPB1, pydC; beta-ureidopropionase [EC:3.5.1.6]	map00240 Pyrimidine metabolism; map00410 beta-Alanine metabolism; map00770 Pantothenate and CoA biosynthesis; map01100 Metabolic pathways	GO:0006139 nucleobase-containing compound metabolic process; GO:0006206 pyrimidine nucleobase metabolic process; GO:0006208 pyrimidine nucleobase catabolic process; GO:0006212 uracil catabolic process; GO:0006725 cellular aromatic compound metabolic process; GO:0006807 nitrogen compound metabolic process; GO:0007154 cell communication; GO:0008152 metabolic process; GO:0009056 catabolic process; G…	GO:0005622 intracellular; GO:0005623 cell; GO:0005737 cytoplasm; GO:0005829 cytosol;	GO:0003824 catalytic activity; GO:0003837 beta-ureidopropionase activity; GO:0016787 hydrolase activity; GO:0016810 hydrolase activity, acting on carbon-nitrogen (but not peptide) bonds; GO:0016811 hydrolase activity, acting on carbon-nitrogen (but not peptide) bonds, in linear amides;			E	KOG0808	Carbon-nitrogen hydrolase
Cluster-3128.21733_orf1	1290	K	2.307	0.0206439	Up	720031230|XP_010265749.1 PREDICTED: xanthine dehydrogenase 1 isoform X1 [Nelumbo nucifera]	1	0.000369932	94.804	2	VSLLK(1)NAPNQR	-5.7615		0.513	0.333	1.128	0.932	0.868	nucleus	K00106	XDH; xanthine dehydrogenase/oxidase [EC:1.17.1.4 1.17.3.2]	map00230 Purine metabolism; map00232 Caffeine metabolism; map01100 Metabolic pathways; map01110 Biosynthesis of secondary metabolites; map04146 Peroxisome	GO:0000302 response to reactive oxygen species; GO:0001101 response to acid chemical; GO:0006139 nucleobase-containing compound metabolic process; GO:0006144 purine nucleobase metabolic process; GO:0006145 purine nucleobase catabolic process; GO:0006725 cellular aromatic compound metabolic process; GO:0006801 superoxide metabolic process; GO:0006807 nitrogen compound metabolic process; GO:0006950…	GO:0005622 intracellular; GO:0005623 cell; GO:0005737 cytoplasm; GO:0005829 cytosol;	GO:0000166 nucleotide binding; GO:0003824 catalytic activity; GO:0004854 xanthine dehydrogenase activity; GO:0005488 binding; GO:0016491 oxidoreductase activity; GO:0016725 oxidoreductase activity, acting on CH or CH2 groups; GO:0016726 oxidoreductase activity, acting on CH or CH2 groups, NAD or NADP as acceptor; GO:0016903 oxidoreductase activity, acting on the aldehyde or oxo group of donors; G…	PF00111; PF01799; PF03450; PF01315	2Fe-2S iron-sulfur cluster binding domain; [2Fe-2S] binding domain; CO dehydrogenase flavoprotein C-terminal domain; Aldehyde oxidase and xanthine dehydrogenase, a/b hammerhead domain	F	KOG0430	Xanthine dehydrogenase
Cluster-3128.21738_orf1	331	K	1.613	0.014593	Up	1137219300|OMO85889.1 Glycosyl transferase, family 35 [Corchorus olitorius]	1	1.19282e-05	133.9	2	TK(1)TTLNLR	-5.2335	0.793	0.63		1.077	1.175	1.19	cytoplasm	K00688	PYG, glgP; glycogen phosphorylase [EC:2.4.1.1]	map00500 Starch and sucrose metabolism; map01100 Metabolic pathways; map01110 Biosynthesis of secondary metabolites		GO:0005622 intracellular; GO:0005623 cell; GO:0005737 cytoplasm; GO:0009501 amyloplast; GO:0009507 chloroplast; GO:0009536 plastid; GO:0043226 organelle; GO:0043227 membrane-bounded organelle; GO:0043229 intracellular organelle; GO:0043231 intracellular membrane-bounded organelle;				G	KOG2099	Glycogen phosphorylase
Cluster-3128.21744_orf1	268	K	2.438	6.22303e-06	Up	148908831|ABR17521.1 unknown [Picea sitchensis]	1	1.52888e-13	174.8	2	MDYMDFVQK(1)HR	0.97077	0.745	0.763	0.802	1.825	1.863	1.943	chloroplast	K00975	glgC; glucose-1-phosphate adenylyltransferase [EC:2.7.7.27]	map00500 Starch and sucrose metabolism; map00520 Amino sugar and nucleotide sugar metabolism; map01100 Metabolic pathways; map01110 Biosynthesis of secondary metabolites		GO:0005622 intracellular; GO:0005623 cell; GO:0005737 cytoplasm; GO:0009501 amyloplast; GO:0009507 chloroplast; GO:0009526 plastid envelope; GO:0009532 plastid stroma; GO:0009536 plastid; GO:0009570 chloroplast stroma; GO:0009941 chloroplast envelope; GO:0031967 organelle envelope; GO:0031975 envelope; GO:0043226 organelle; GO:0043227 membrane-bounded organelle; GO:0043229 intracellular organelle…	GO:0003824 catalytic activity; GO:0008878 glucose-1-phosphate adenylyltransferase activity; GO:0016740 transferase activity; GO:0016772 transferase activity, transferring phosphorus-containing groups; GO:0016779 nucleotidyltransferase activity; GO:0070566 adenylyltransferase activity;			M	KOG1322	GDP-mannose pyrophosphorylase/mannose-1-phosphate guanylyltransferase
Cluster-3128.21744_orf1	242	K	0.451	0.0120599	Down	148908831|ABR17521.1 unknown [Picea sitchensis]	1	6.47849e-31	191.24	2	QFAWLFEDAK(1)NK	-2.3749	1.488	1.604	1.763	0.494	0.903	0.791	chloroplast	K00975	glgC; glucose-1-phosphate adenylyltransferase [EC:2.7.7.27]	map00500 Starch and sucrose metabolism; map00520 Amino sugar and nucleotide sugar metabolism; map01100 Metabolic pathways; map01110 Biosynthesis of secondary metabolites		GO:0005622 intracellular; GO:0005623 cell; GO:0005737 cytoplasm; GO:0009501 amyloplast; GO:0009507 chloroplast; GO:0009526 plastid envelope; GO:0009532 plastid stroma; GO:0009536 plastid; GO:0009570 chloroplast stroma; GO:0009941 chloroplast envelope; GO:0031967 organelle envelope; GO:0031975 envelope; GO:0043226 organelle; GO:0043227 membrane-bounded organelle; GO:0043229 intracellular organelle…	GO:0003824 catalytic activity; GO:0008878 glucose-1-phosphate adenylyltransferase activity; GO:0016740 transferase activity; GO:0016772 transferase activity, transferring phosphorus-containing groups; GO:0016779 nucleotidyltransferase activity; GO:0070566 adenylyltransferase activity;			M	KOG1322	GDP-mannose pyrophosphorylase/mannose-1-phosphate guanylyltransferase
Cluster-3128.21744_orf1	504	K	1.575	0.000315844	Up	148908831|ABR17521.1 unknown [Picea sitchensis]	1	3.0634e-10	172.1	2	VPIGIGQNTK(1)IR	1.273	0.929	1.003	1.059	1.584	1.539	1.587	chloroplast	K00975	glgC; glucose-1-phosphate adenylyltransferase [EC:2.7.7.27]	map00500 Starch and sucrose metabolism; map00520 Amino sugar and nucleotide sugar metabolism; map01100 Metabolic pathways; map01110 Biosynthesis of secondary metabolites		GO:0005622 intracellular; GO:0005623 cell; GO:0005737 cytoplasm; GO:0009501 amyloplast; GO:0009507 chloroplast; GO:0009526 plastid envelope; GO:0009532 plastid stroma; GO:0009536 plastid; GO:0009570 chloroplast stroma; GO:0009941 chloroplast envelope; GO:0031967 organelle envelope; GO:0031975 envelope; GO:0043226 organelle; GO:0043227 membrane-bounded organelle; GO:0043229 intracellular organelle…	GO:0003824 catalytic activity; GO:0008878 glucose-1-phosphate adenylyltransferase activity; GO:0016740 transferase activity; GO:0016772 transferase activity, transferring phosphorus-containing groups; GO:0016779 nucleotidyltransferase activity; GO:0070566 adenylyltransferase activity;			M	KOG1322	GDP-mannose pyrophosphorylase/mannose-1-phosphate guanylyltransferase
Cluster-3128.21783_orf1	323	K	2.484	0.000129047	Up	1273162474|PIA44197.1 hypothetical protein AQUCO_01700069v1 [Aquilegia coerulea]	1	1.47351e-05	171.75	2	LYSNTK(1)TNFR	-2.126	0.725	0.616	0.598	1.603	1.555	1.658	cytoplasm	K03233	EEF1G; elongation factor 1-gamma		GO:0006412 translation; GO:0006414 translational elongation; GO:0006518 peptide metabolic process; GO:0006575 cellular modified amino acid metabolic process; GO:0006749 glutathione metabolic process; GO:0006790 sulfur compound metabolic process; GO:0006807 nitrogen compound metabolic process; GO:0008152 metabolic process; GO:0009058 biosynthetic process; GO:0009059 macromolecule biosynthetic proc…	GO:0005618 cell wall; GO:0005622 intracellular; GO:0005623 cell; GO:0005634 nucleus; GO:0005737 cytoplasm; GO:0005773 vacuole; GO:0005829 cytosol; GO:0005886 plasma membrane; GO:0005911 cell-cell junction; GO:0009506 plasmodesma; GO:0016020 membrane; GO:0030054 cell junction; GO:0030312 external encapsulating structure; GO:0043226 organelle; GO:0043227 membrane-bounded organelle; GO:0043229 intra…	GO:0003676 nucleic acid binding; GO:0003723 RNA binding; GO:0003746 translation elongation factor activity; GO:0003824 catalytic activity; GO:0004364 glutathione transferase activity; GO:0005488 binding; GO:0005507 copper ion binding; GO:0008135 translation factor activity, RNA binding; GO:0016740 transferase activity; GO:0016765 transferase activity, transferring alkyl or aryl (other than methyl…	PF02798; PF00043; PF00647	Glutathione S-transferase, N-terminal domain; Glutathione S-transferase, C-terminal domain; Elongation factor 1 gamma, conserved domain	JO	KOG1627	Translation elongation factor EF-1 gamma
Cluster-3128.21783_orf1	299	K	2.201	7.92949e-05	Up	1273162474|PIA44197.1 hypothetical protein AQUCO_01700069v1 [Aquilegia coerulea]	1	0.000930927	81.48	2	PK(1)NSLDLLPPSK	-1.4804	0.818	0.767	0.776	1.744		1.72	cytoplasm	K03233	EEF1G; elongation factor 1-gamma		GO:0006412 translation; GO:0006414 translational elongation; GO:0006518 peptide metabolic process; GO:0006575 cellular modified amino acid metabolic process; GO:0006749 glutathione metabolic process; GO:0006790 sulfur compound metabolic process; GO:0006807 nitrogen compound metabolic process; GO:0008152 metabolic process; GO:0009058 biosynthetic process; GO:0009059 macromolecule biosynthetic proc…	GO:0005618 cell wall; GO:0005622 intracellular; GO:0005623 cell; GO:0005634 nucleus; GO:0005737 cytoplasm; GO:0005773 vacuole; GO:0005829 cytosol; GO:0005886 plasma membrane; GO:0005911 cell-cell junction; GO:0009506 plasmodesma; GO:0016020 membrane; GO:0030054 cell junction; GO:0030312 external encapsulating structure; GO:0043226 organelle; GO:0043227 membrane-bounded organelle; GO:0043229 intra…	GO:0003676 nucleic acid binding; GO:0003723 RNA binding; GO:0003746 translation elongation factor activity; GO:0003824 catalytic activity; GO:0004364 glutathione transferase activity; GO:0005488 binding; GO:0005507 copper ion binding; GO:0008135 translation factor activity, RNA binding; GO:0016740 transferase activity; GO:0016765 transferase activity, transferring alkyl or aryl (other than methyl…	PF02798; PF00043; PF00647	Glutathione S-transferase, N-terminal domain; Glutathione S-transferase, C-terminal domain; Elongation factor 1 gamma, conserved domain	JO	KOG1627	Translation elongation factor EF-1 gamma
Cluster-3128.21783_orf1	396	K	1.823	0.00059094	Up	1273162474|PIA44197.1 hypothetical protein AQUCO_01700069v1 [Aquilegia coerulea]	1	0.00460389	105.04	2	VK(1)GLWLFR	-1.8819	0.869	0.76	0.797	1.559	1.342	1.521	cytoplasm	K03233	EEF1G; elongation factor 1-gamma		GO:0006412 translation; GO:0006414 translational elongation; GO:0006518 peptide metabolic process; GO:0006575 cellular modified amino acid metabolic process; GO:0006749 glutathione metabolic process; GO:0006790 sulfur compound metabolic process; GO:0006807 nitrogen compound metabolic process; GO:0008152 metabolic process; GO:0009058 biosynthetic process; GO:0009059 macromolecule biosynthetic proc…	GO:0005618 cell wall; GO:0005622 intracellular; GO:0005623 cell; GO:0005634 nucleus; GO:0005737 cytoplasm; GO:0005773 vacuole; GO:0005829 cytosol; GO:0005886 plasma membrane; GO:0005911 cell-cell junction; GO:0009506 plasmodesma; GO:0016020 membrane; GO:0030054 cell junction; GO:0030312 external encapsulating structure; GO:0043226 organelle; GO:0043227 membrane-bounded organelle; GO:0043229 intra…	GO:0003676 nucleic acid binding; GO:0003723 RNA binding; GO:0003746 translation elongation factor activity; GO:0003824 catalytic activity; GO:0004364 glutathione transferase activity; GO:0005488 binding; GO:0005507 copper ion binding; GO:0008135 translation factor activity, RNA binding; GO:0016740 transferase activity; GO:0016765 transferase activity, transferring alkyl or aryl (other than methyl…	PF02798; PF00043; PF00647	Glutathione S-transferase, N-terminal domain; Glutathione S-transferase, C-terminal domain; Elongation factor 1 gamma, conserved domain	JO	KOG1627	Translation elongation factor EF-1 gamma
Cluster-3128.21783_orf1	234	K	2.656	0.00023407	Up	1273162474|PIA44197.1 hypothetical protein AQUCO_01700069v1 [Aquilegia coerulea]	1	6.49175e-06	131.22	2	YFWTMANQPK(1)VK	9.596	0.609	0.66	0.571	1.709	1.754	1.424	cytoplasm	K03233	EEF1G; elongation factor 1-gamma		GO:0006412 translation; GO:0006414 translational elongation; GO:0006518 peptide metabolic process; GO:0006575 cellular modified amino acid metabolic process; GO:0006749 glutathione metabolic process; GO:0006790 sulfur compound metabolic process; GO:0006807 nitrogen compound metabolic process; GO:0008152 metabolic process; GO:0009058 biosynthetic process; GO:0009059 macromolecule biosynthetic proc…	GO:0005618 cell wall; GO:0005622 intracellular; GO:0005623 cell; GO:0005634 nucleus; GO:0005737 cytoplasm; GO:0005773 vacuole; GO:0005829 cytosol; GO:0005886 plasma membrane; GO:0005911 cell-cell junction; GO:0009506 plasmodesma; GO:0016020 membrane; GO:0030054 cell junction; GO:0030312 external encapsulating structure; GO:0043226 organelle; GO:0043227 membrane-bounded organelle; GO:0043229 intra…	GO:0003676 nucleic acid binding; GO:0003723 RNA binding; GO:0003746 translation elongation factor activity; GO:0003824 catalytic activity; GO:0004364 glutathione transferase activity; GO:0005488 binding; GO:0005507 copper ion binding; GO:0008135 translation factor activity, RNA binding; GO:0016740 transferase activity; GO:0016765 transferase activity, transferring alkyl or aryl (other than methyl…	PF02798; PF00043; PF00647	Glutathione S-transferase, N-terminal domain; Glutathione S-transferase, C-terminal domain; Elongation factor 1 gamma, conserved domain	JO	KOG1627	Translation elongation factor EF-1 gamma
Cluster-3128.21797_orf1	284	K	1.658	0.0142548	Up	1557850239|RWR76596.1 serine/threonine-protein phosphatase BSL1-like protein [Cinnamomum micranthum f. kanehirae]	1	8.15243e-14	126.32	2	DSTGLPQSDAYGLLK(1)HR	-1.3227	0.628	0.731	0.876	1.152	1.125	1.429	chloroplast	K01090	E3.1.3.16; protein phosphatase [EC:3.1.3.16]			GO:0005623 cell; GO:0005886 plasma membrane; GO:0016020 membrane; GO:0071944 cell periphery;		PF13415; PF00149	Galactose oxidase, central domain; Calcineurin-like phosphoesterase	T	KOG0379	Kelch repeat-containing proteins
Cluster-3128.21802_orf1	154	K	1.569	0.000622478	Up	1515549850|AYV91721.1 superoxide dismutase [Larix kaempferi]	1	1.12818e-110	249.45	2	GGHELSK(1)STGNAGGR	1.9583	0.764	0.722	0.816	1.149	1.19	1.272	chloroplast	K04565	SOD1; superoxide dismutase, Cu-Zn family [EC:1.15.1.1]	map04146 Peroxisome	GO:0000302 response to reactive oxygen species; GO:0000303 response to superoxide; GO:0000305 response to oxygen radical; GO:0001101 response to acid chemical; GO:0006801 superoxide metabolic process; GO:0006950 response to stress; GO:0006952 defense response; GO:0006970 response to osmotic stress; GO:0006979 response to oxidative stress; GO:0008152 metabolic process; GO:0009314 response to radia…	GO:0005576 extracellular region; GO:0005615 extracellular space; GO:0005622 intracellular; GO:0005623 cell; GO:0005634 nucleus; GO:0005737 cytoplasm; GO:0005829 cytosol; GO:0043226 organelle; GO:0043227 membrane-bounded organelle; GO:0043229 intracellular organelle; GO:0043231 intracellular membrane-bounded organelle;	GO:0003824 catalytic activity; GO:0004784 superoxide dismutase activity; GO:0005488 binding; GO:0005507 copper ion binding; GO:0008270 zinc ion binding; GO:0016209 antioxidant activity; GO:0016491 oxidoreductase activity; GO:0016721 oxidoreductase activity, acting on superoxide radicals as acceptor; GO:0043167 ion binding; GO:0043169 cation binding; GO:0046872 metal ion binding; GO:0046914 transi…	PF00080	Copper/zinc superoxide dismutase (SODC)	P	KOG0441	Cu2+/Zn2+ superoxide dismutase SOD1
Cluster-3128.21817_orf1	422	K	2.638	9.00893e-07	Up	116788110|ABK24760.1 unknown [Picea sitchensis]	1	2.5298e-07	136.94	2	LMK(1)SAIGEGMTR	1.8719	0.459	0.475	0.455	1.248	1.226	1.19	chloroplast	K02147	ATPeV1B, ATP6B; V-type H+-transporting ATPase subunit B	map00190 Oxidative phosphorylation; map01100 Metabolic pathways; map04145 Phagosome				PF02874; PF00006	ATP synthase alpha/beta family, beta-barrel domain; ATP synthase alpha/beta family, nucleotide-binding domain	C	KOG1351	Vacuolar H+-ATPase V1 sector, subunit B
Cluster-3128.21833_orf2	284	K	6.81	0.00185798	Up	224284204|ACN39838.1 unknown [Picea sitchensis]	1	8.24722e-67	152.19	3	K(1)HGCTPGQLALAWVLHQGDDVVPIPGTTK	2.4152	0.378	0.221	0.148	1.695	1.753	1.639	cytoplasm							PF00248	Aldo/keto reductase family	C	KOG1575	Voltage-gated shaker-like K+ channel, subunit beta/KCNAB
Cluster-3128.21833_orf2	272	K	2.168	1.16225e-05	Up	224284204|ACN39838.1 unknown [Picea sitchensis]	1	0.00116714	95.138	2	NK(1)IFYTHISNLAK	-3.2113		0.586	0.598	1.262	1.289	1.299	cytoplasm							PF00248	Aldo/keto reductase family	C	KOG1575	Voltage-gated shaker-like K+ channel, subunit beta/KCNAB
Cluster-3128.21855_orf1	106	K	2.712	0.000335322	Up	294461150|ADE76139.1 unknown [Picea sitchensis]	1	2.19364e-26	153.08	2	SLLK(1)NECPHIVVGTPGR	-4.0288	0.413	0.486	0.546	1.219	1.347	1.353	cytoplasm	K12812	DDX39B, UAP56, SUB2; ATP-dependent RNA helicase UAP56/SUB2 [EC:3.6.4.13]	map03013 RNA transport; map03015 mRNA surveillance pathway; map03040 Spliceosome				PF00270	DEAD/DEAH box helicase	A	KOG0329	ATP-dependent RNA helicase
Cluster-3128.21882_orf1	535	K	2.293	0.0166579	Up	1557870091|RWR91583.1 histidine--tRNA ligase, chloroplastic/mitochondrial isoform X1 [Cinnamomum micranthum f. kanehirae]	1	0.0108651	84.368	2	WAFK(1)HAER	-1.3532	1.004	0.833	0.857	2.467	1.651		chloroplast	K01892	HARS, hisS; histidyl-tRNA synthetase [EC:6.1.1.21]	map00970 Aminoacyl-tRNA biosynthesis	GO:0006082 organic acid metabolic process; GO:0006139 nucleobase-containing compound metabolic process; GO:0006399 tRNA metabolic process; GO:0006412 translation; GO:0006418 tRNA aminoacylation for protein translation; GO:0006427 histidyl-tRNA aminoacylation; GO:0006518 peptide metabolic process; GO:0006520 cellular amino acid metabolic process; GO:0006725 cellular aromatic compound metabolic pro…	GO:0005622 intracellular; GO:0005623 cell; GO:0005737 cytoplasm; GO:0005739 mitochondrion; GO:0009507 chloroplast; GO:0009536 plastid; GO:0043226 organelle; GO:0043227 membrane-bounded organelle; GO:0043229 intracellular organelle; GO:0043231 intracellular membrane-bounded organelle;	GO:0003824 catalytic activity; GO:0004812 aminoacyl-tRNA ligase activity; GO:0004821 histidine-tRNA ligase activity; GO:0016874 ligase activity; GO:0016875 ligase activity, forming carbon-oxygen bonds; GO:0140098 catalytic activity, acting on RNA; GO:0140101 catalytic activity, acting on a tRNA;	PF13393; PF03129	Histidyl-tRNA synthetase; Anticodon binding domain	J	KOG1936	Histidyl-tRNA synthetase
Cluster-3128.21909_orf1	165	K	1.52	0.0203696	Up	224284992|ACN40225.1 unknown [Picea sitchensis]	1	3.28883e-130	253.14	2	CTWDVSEAVDK(1)HYNFD	3.5106	1.101	1.22	0.923	1.708	1.819	1.405	chloroplast	K06995	K06995; uncharacterized protein					PF05899	Protein of unknown function (DUF861)
Cluster-3128.21956_orf1	69	K	1.566	0.0271216	Up	116781770|ABK22234.1 unknown [Picea sitchensis]	1	4.0884e-16	168.05	2	GDEFLK(1)NAFFEVK	0.3484	0.684		0.746	1.267	0.959	1.132	chloroplast				GO:0007275 multicellular organism development; GO:0009555 pollen development; GO:0032501 multicellular organismal process; GO:0032502 developmental process; GO:0048229 gametophyte development; GO:0048856 anatomical structure development;	GO:0005622 intracellular; GO:0005623 cell; GO:0005634 nucleus; GO:0005730 nucleolus; GO:0005737 cytoplasm; GO:0005739 mitochondrion; GO:0005740 mitochondrial envelope; GO:0005743 mitochondrial inner membrane; GO:0005753 mitochondrial proton-transporting ATP synthase complex; GO:0009507 chloroplast; GO:0009536 plastid; GO:0016020 membrane; GO:0016469 proton-transporting two-sector ATPase complex; …	GO:0005488 binding; GO:0005507 copper ion binding; GO:0008270 zinc ion binding; GO:0043167 ion binding; GO:0043169 cation binding; GO:0046872 metal ion binding; GO:0046914 transition metal ion binding; GO:0050897 cobalt ion binding;
Cluster-3128.21956_orf1	99	K	0.601	0.00423929	Down	116781770|ABK22234.1 unknown [Picea sitchensis]	1	1.80338e-16	105.78	3	ITIDPDDPK(1)AVSHYAQVMK	-1.5654	1.33	1.745	1.44	0.926	0.936	0.852	chloroplast				GO:0007275 multicellular organism development; GO:0009555 pollen development; GO:0032501 multicellular organismal process; GO:0032502 developmental process; GO:0048229 gametophyte development; GO:0048856 anatomical structure development;	GO:0005622 intracellular; GO:0005623 cell; GO:0005634 nucleus; GO:0005730 nucleolus; GO:0005737 cytoplasm; GO:0005739 mitochondrion; GO:0005740 mitochondrial envelope; GO:0005743 mitochondrial inner membrane; GO:0005753 mitochondrial proton-transporting ATP synthase complex; GO:0009507 chloroplast; GO:0009536 plastid; GO:0016020 membrane; GO:0016469 proton-transporting two-sector ATPase complex; …	GO:0005488 binding; GO:0005507 copper ion binding; GO:0008270 zinc ion binding; GO:0043167 ion binding; GO:0043169 cation binding; GO:0046872 metal ion binding; GO:0046914 transition metal ion binding; GO:0050897 cobalt ion binding;
Cluster-3128.21987_orf1	168	K	1.582	0.00596928	Up	148908001|ABR17120.1 unknown [Picea sitchensis]	1	1.0289e-06	162.59	3	HYK(1)NAFHALYR	-1.8519	0.691	0.828	0.881	1.157	1.358	1.281	mitochondria	K15104	SLC25A11, OGC; solute carrier family 25 (mitochondrial oxoglutarate transporter), member 11		GO:0006810 transport; GO:0006811 ion transport; GO:0006820 anion transport; GO:0006835 dicarboxylic acid transport; GO:0006839 mitochondrial transport; GO:0006842 tricarboxylic acid transport; GO:0015711 organic anion transport; GO:0015740 C4-dicarboxylate transport; GO:0015742 alpha-ketoglutarate transport; GO:0015743 malate transport; GO:0015849 organic acid transport; GO:0034220 ion transmembr…	GO:0005618 cell wall; GO:0005622 intracellular; GO:0005623 cell; GO:0005737 cytoplasm; GO:0005739 mitochondrion; GO:0005740 mitochondrial envelope; GO:0005743 mitochondrial inner membrane; GO:0005773 vacuole; GO:0005774 vacuolar membrane; GO:0005911 cell-cell junction; GO:0009506 plasmodesma; GO:0009507 chloroplast; GO:0009526 plastid envelope; GO:0009536 plastid; GO:0009941 chloroplast envelope;…	GO:0005215 transporter activity; GO:0005310 dicarboxylic acid transmembrane transporter activity; GO:0005342 organic acid transmembrane transporter activity; GO:0008509 anion transmembrane transporter activity; GO:0008514 organic anion transmembrane transporter activity; GO:0015075 ion transmembrane transporter activity; GO:0015140 malate transmembrane transporter activity; GO:0015142 tricarboxyl…			C	KOG0759	Mitochondrial oxoglutarate/malate carrier proteins
Cluster-3128.21987_orf1	74	K	1.707	0.00100121	Up	148908001|ABR17120.1 unknown [Picea sitchensis]	1	2.46902e-138	297.54	2	MQLGQGSGYNVAK(1)NMLR	-5.128	0.68	0.793	0.79	1.197	1.319	1.346	mitochondria	K15104	SLC25A11, OGC; solute carrier family 25 (mitochondrial oxoglutarate transporter), member 11		GO:0006810 transport; GO:0006811 ion transport; GO:0006820 anion transport; GO:0006835 dicarboxylic acid transport; GO:0006839 mitochondrial transport; GO:0006842 tricarboxylic acid transport; GO:0015711 organic anion transport; GO:0015740 C4-dicarboxylate transport; GO:0015742 alpha-ketoglutarate transport; GO:0015743 malate transport; GO:0015849 organic acid transport; GO:0034220 ion transmembr…	GO:0005618 cell wall; GO:0005622 intracellular; GO:0005623 cell; GO:0005737 cytoplasm; GO:0005739 mitochondrion; GO:0005740 mitochondrial envelope; GO:0005743 mitochondrial inner membrane; GO:0005773 vacuole; GO:0005774 vacuolar membrane; GO:0005911 cell-cell junction; GO:0009506 plasmodesma; GO:0009507 chloroplast; GO:0009526 plastid envelope; GO:0009536 plastid; GO:0009941 chloroplast envelope;…	GO:0005215 transporter activity; GO:0005310 dicarboxylic acid transmembrane transporter activity; GO:0005342 organic acid transmembrane transporter activity; GO:0008509 anion transmembrane transporter activity; GO:0008514 organic anion transmembrane transporter activity; GO:0015075 ion transmembrane transporter activity; GO:0015140 malate transmembrane transporter activity; GO:0015142 tricarboxyl…			C	KOG0759	Mitochondrial oxoglutarate/malate carrier proteins
Cluster-3128.21993_orf1	166	K	1.674	0.000661107	Up	1557861901|RWR85773.1 GTP-dependent nucleic acid-binding protein engD [Cinnamomum micranthum f. kanehirae]	1	4.05598e-06	144.27	2	LNVLSQLNK(1)SQR	2.5992	0.911	1.009	1.082	1.657	1.627	1.742	chloroplast	K19788	OLA1; obg-like ATPase 1					PF06071	Protein of unknown function (DUF933)	J	KOG1491	Predicted GTP-binding protein (ODN superfamily)
Cluster-3128.22011_orf1	116	K	0.507	1.48821e-05	Down	116782184|ABK22399.1 unknown [Picea sitchensis]	1	7.67392e-13	158.59	2	FK(1)WGYEMPVDVLAK	0.045026	1.669	1.608	1.734	0.846	0.823	0.87	cytoplasm	K02730	PSMA6; 20S proteasome subunit alpha 1 [EC:3.4.25.1]	map03050 Proteasome	GO:0010035 response to inorganic substance; GO:0010038 response to metal ion; GO:0010043 response to zinc ion; GO:0042221 response to chemical; GO:0050896 response to stimulus;	GO:0000502 proteasome complex; GO:0005622 intracellular; GO:0005623 cell; GO:0005737 cytoplasm; GO:0005773 vacuole; GO:0005774 vacuolar membrane; GO:0005829 cytosol; GO:0005839 proteasome core complex; GO:0005840 ribosome; GO:0005844 polysome; GO:0016020 membrane; GO:0019773 proteasome core complex, alpha-subunit complex; GO:0022626 cytosolic ribosome; GO:0031090 organelle membrane; GO:0032991 pr…	GO:0003735 structural constituent of ribosome; GO:0005198 structural molecule activity;	PF10584; PF00227	Proteasome subunit A N-terminal signature; Proteasome subunit	O	KOG0182	20S proteasome, regulatory subunit alpha type PSMA6/SCL1
Cluster-3128.22028_orf1	468	K	3.952	1.99776e-05	Up	148907035|ABR16661.1 unknown [Picea sitchensis]	1	6.48566e-16	153.52	2	VEAEEHYYNAK(1)HTK	0.28718	0.385	0.395		1.521	1.605	1.498	chloroplast	K06118	SQD1, sqdB; UDP-sulfoquinovose synthase [EC:3.13.1.1]	map00520 Amino sugar and nucleotide sugar metabolism; map00561 Glycerolipid metabolism; map01100 Metabolic pathways	GO:0006629 lipid metabolic process; GO:0006643 membrane lipid metabolic process; GO:0006664 glycolipid metabolic process; GO:0006950 response to stress; GO:0007154 cell communication; GO:0008152 metabolic process; GO:0008610 lipid biosynthetic process; GO:0009058 biosynthetic process; GO:0009247 glycolipid biosynthetic process; GO:0009267 cellular response to starvation; GO:0009605 response to ex…	GO:0005622 intracellular; GO:0005623 cell; GO:0005737 cytoplasm; GO:0009507 chloroplast; GO:0009532 plastid stroma; GO:0009536 plastid; GO:0009570 chloroplast stroma; GO:0043226 organelle; GO:0043227 membrane-bounded organelle; GO:0043229 intracellular organelle; GO:0043231 intracellular membrane-bounded organelle;	GO:0003824 catalytic activity; GO:0005488 binding; GO:0005515 protein binding; GO:0008146 sulfotransferase activity; GO:0008270 zinc ion binding; GO:0016740 transferase activity; GO:0016782 transferase activity, transferring sulfur-containing groups; GO:0019899 enzyme binding; GO:0019904 protein domain specific binding; GO:0043167 ion binding; GO:0043169 cation binding; GO:0046872 metal ion bindi…			M	KOG1371	UDP-glucose 4-epimerase/UDP-sulfoquinovose synthase
Cluster-3128.22038_orf1	94	K	2.378	5.79849e-05	Up	1050572248|XP_017606947.1 PREDICTED: glutathionyl-hydroquinone reductase YqjG isoform X1 [Gossypium arboreum]	1	2.76789e-21	175.54	2	DK(1)SSEFYAESGR	0.17911	0.636	0.563	0.558	1.396	1.449	1.333	chloroplast	K07393	ECM4, yqjG; glutathionyl-hydroquinone reductase [EC:1.8.5.7]					PF13409; PF13410	Glutathione S-transferase, N-terminal domain; Glutathione S-transferase, C-terminal domain	O	KOG2903	Predicted glutathione S-transferase
Cluster-3128.22040_orf1	145	K	1.781	0.000134732	Up	116785822|ABK23876.1 unknown [Picea sitchensis]	1	6.12365e-22	196.44	2	VVLSK(1)SQLEEAR	-1.9946	0.751	0.683	0.67	1.217	1.296	1.234	chloroplast
Cluster-3128.22041_orf1	284	K	1.784	0.00596994	Up	300157524|EFJ24149.1 hypothetical protein SELMODRAFT_267791 [Selaginella moellendorffii]	1	0.0173788	85.813	2	NK(1)VLYER	2.1508		0.672	0.809	1.311	1.245	1.408	chloroplast				GO:0010035 response to inorganic substance; GO:0010038 response to metal ion; GO:0042221 response to chemical; GO:0046686 response to cadmium ion; GO:0050896 response to stimulus;	GO:0005622 intracellular; GO:0005623 cell; GO:0005737 cytoplasm; GO:0005829 cytosol; GO:0005886 plasma membrane; GO:0009507 chloroplast; GO:0009526 plastid envelope; GO:0009536 plastid; GO:0009941 chloroplast envelope; GO:0016020 membrane; GO:0031967 organelle envelope; GO:0031975 envelope; GO:0043226 organelle; GO:0043227 membrane-bounded organelle; GO:0043229 intracellular organelle; GO:0043231…		PF00248	Aldo/keto reductase family	C	KOG1575	Voltage-gated shaker-like K+ channel, subunit beta/KCNAB
Cluster-3128.22058_orf1	464	K	1.623	0.000248241	Up	1557853093|RWR78442.1 alanine--glyoxylate aminotransferase 2 1, mitochondrial [Cinnamomum micranthum f. kanehirae]	1	3.84021e-12	191.95	2	VLQDK(1)HEVIGDVR	-1.0624	0.65	0.741	0.686	1.134	1.137	1.101	chloroplast	K00827	AGXT2; alanine-glyoxylate transaminase / (R)-3-amino-2-methylpropionate-pyruvate transaminase [EC:2.6.1.44 2.6.1.40]	map00250 Alanine, aspartate and glutamate metabolism; map00260 Glycine, serine and threonine metabolism; map00270 Cysteine and methionine metabolism; map00280 Valine, leucine and isoleucine degradation; map01100 Metabolic pathways; map01110 Biosynthesis of secondary metabolites	GO:0010035 response to inorganic substance; GO:0010038 response to metal ion; GO:0042221 response to chemical; GO:0046686 response to cadmium ion; GO:0050896 response to stimulus;	GO:0005622 intracellular; GO:0005623 cell; GO:0005737 cytoplasm; GO:0005739 mitochondrion; GO:0005773 vacuole; GO:0005774 vacuolar membrane; GO:0016020 membrane; GO:0031090 organelle membrane; GO:0043226 organelle; GO:0043227 membrane-bounded organelle; GO:0043229 intracellular organelle; GO:0043231 intracellular membrane-bounded organelle; GO:0098588 bounding membrane of organelle; GO:0098805 wh…	GO:0005488 binding; GO:0005515 protein binding; GO:0008144 drug binding; GO:0008270 zinc ion binding; GO:0019842 vitamin binding; GO:0030170 pyridoxal phosphate binding; GO:0036094 small molecule binding; GO:0042802 identical protein binding; GO:0043167 ion binding; GO:0043168 anion binding; GO:0043169 cation binding; GO:0046872 metal ion binding; GO:0046914 transition metal ion binding; GO:00480…	PF00202	Aminotransferase class-III	E	KOG1404	Alanine-glyoxylate aminotransferase AGT2
Cluster-3128.22099_orf1	106	K	2.608	0.000281703	Up	224284399|ACN39934.1 unknown [Picea sitchensis]	1	0.00101011	136.84	2	SK(1)VESELSK	-4.5636	0.577	0.492	0.445	1.261	1.387	1.3	chloroplast	K06630	YWHAE; 14-3-3 protein epsilon					PF00244	14-3-3 protein	O	KOG0841	Multifunctional chaperone (14-3-3 family)
Cluster-3128.22099_orf1	113	K	2.591	0.0011179	Up	224284399|ACN39934.1 unknown [Picea sitchensis]	1	4.1805e-16	137.58	2	VESELSK(1)ICEGILR	4.8303	0.611	0.462	0.451	1.181	1.312	1.455	chloroplast	K06630	YWHAE; 14-3-3 protein epsilon					PF00244	14-3-3 protein	O	KOG0841	Multifunctional chaperone (14-3-3 family)
Cluster-3128.22107_orf1	146	K	1.778	3.21528e-06	Up	294463753|ADE77401.1 unknown [Picea sitchensis]	1	7.94204e-05	126.29	2	IAIISK(1)SADGAK	-3.8384	0.804	0.799	0.772	1.392	1.397	1.433	cytoplasm	K00658	DLST, sucB; 2-oxoglutarate dehydrogenase E2 component (dihydrolipoamide succinyltransferase) [EC:2.3.1.61]	map00020 Citrate cycle (TCA cycle); map00310 Lysine degradation; map00380 Tryptophan metabolism; map01100 Metabolic pathways; map01110 Biosynthesis of secondary metabolites; map01200 Carbon metabolism				PF00364; PF00198	Biotin-requiring enzyme; 2-oxoacid dehydrogenases acyltransferase (catalytic domain)	C	KOG0559	Dihydrolipoamide succinyltransferase (2-oxoglutarate dehydrogenase, E2 subunit)
Cluster-3128.22113_orf1	188	K	1.951	6.14273e-06	Up	116787962|ABK24706.1 unknown [Picea sitchensis]	1	0.00286844	104.39	2	VGSK(1)VEGFK	-1.5334	0.928	0.92	0.936	1.754	1.796	1.882	chloroplast	K18980	EO, FaQR; 2-methylene-furan-3-one reductase [EC:1.3.1.105]		GO:0006950 response to stress; GO:0008152 metabolic process; GO:0009266 response to temperature stimulus; GO:0009409 response to cold; GO:0009628 response to abiotic stimulus; GO:0050896 response to stimulus; GO:0055114 oxidation-reduction process;	GO:0005576 extracellular region; GO:0005622 intracellular; GO:0005623 cell; GO:0005737 cytoplasm; GO:0009507 chloroplast; GO:0009526 plastid envelope; GO:0009532 plastid stroma; GO:0009536 plastid; GO:0009570 chloroplast stroma; GO:0009579 thylakoid; GO:0009941 chloroplast envelope; GO:0010319 stromule; GO:0031967 organelle envelope; GO:0031975 envelope; GO:0043226 organelle; GO:0043227 membrane-…	GO:0003824 catalytic activity; GO:0016491 oxidoreductase activity; GO:0016627 oxidoreductase activity, acting on the CH-CH group of donors; GO:0016628 oxidoreductase activity, acting on the CH-CH group of donors, NAD or NADP as acceptor; GO:0035671 enone reductase activity; GO:0035798 2-alkenal reductase (NADP+) activity;	PF08240; PF13602	Alcohol dehydrogenase GroES-like domain; Zinc-binding dehydrogenase	C	KOG1198	Zinc-binding oxidoreductase
Cluster-3128.22126_orf1	190	K	0.494	0.000340222	Down	116792071|ABK26219.1 unknown [Picea sitchensis]	1	1.47059e-09	168.43	2	DK(1)ADVGQFAADIR	1.9316	1.817	1.544	1.664	0.834	0.766	0.88	chloroplast	K02933	RP-L6, MRPL6, rplF; large subunit ribosomal protein L6	map03010 Ribosome	GO:0000003 reproduction; GO:0003006 developmental process involved in reproduction; GO:0007275 multicellular organism development; GO:0009719 response to endogenous stimulus; GO:0009725 response to hormone; GO:0009735 response to cytokinin; GO:0009790 embryo development; GO:0009791 post-embryonic development; GO:0009793 embryo development ending in seed dormancy; GO:0010033 response to organic su…	GO:0005622 intracellular; GO:0005623 cell; GO:0005737 cytoplasm; GO:0009507 chloroplast; GO:0009526 plastid envelope; GO:0009532 plastid stroma; GO:0009536 plastid; GO:0009570 chloroplast stroma; GO:0009941 chloroplast envelope; GO:0016020 membrane; GO:0031967 organelle envelope; GO:0031975 envelope; GO:0043226 organelle; GO:0043227 membrane-bounded organelle; GO:0043229 intracellular organelle; …	GO:0003676 nucleic acid binding; GO:0003723 RNA binding; GO:0003735 structural constituent of ribosome; GO:0005198 structural molecule activity; GO:0005488 binding; GO:0097159 organic cyclic compound binding; GO:1901363 heterocyclic compound binding;	PF00347	Ribosomal protein L6	J	KOG3254	Mitochondrial/chloroplast ribosomal protein L6
Cluster-3128.22139_orf1	646	K	2.204	0.000314614	Up	148907636|ABR16947.1 unknown [Picea sitchensis]	1	1.42005e-19	120.75	4	EETLEHVEK(1)HMWDPNYAPLVYHK	-0.81803	0.567	0.687	0.595	1.299	1.459	1.318	mitochondria	K00028	E1.1.1.39; malate dehydrogenase (decarboxylating) [EC:1.1.1.39]	map00620 Pyruvate metabolism; map00710 Carbon fixation in photosynthetic organisms; map01100 Metabolic pathways; map01200 Carbon metabolism	GO:0006082 organic acid metabolic process; GO:0006090 pyruvate metabolic process; GO:0006108 malate metabolic process; GO:0006950 response to stress; GO:0006970 response to osmotic stress; GO:0008152 metabolic process; GO:0009628 response to abiotic stimulus; GO:0009651 response to salt stress; GO:0009987 cellular process; GO:0019752 carboxylic acid metabolic process; GO:0032787 monocarboxylic ac…	GO:0005622 intracellular; GO:0005623 cell; GO:0005737 cytoplasm; GO:0005739 mitochondrion; GO:0005759 mitochondrial matrix; GO:0009507 chloroplast; GO:0009536 plastid; GO:0031974 membrane-enclosed lumen; GO:0043226 organelle; GO:0043227 membrane-bounded organelle; GO:0043229 intracellular organelle; GO:0043231 intracellular membrane-bounded organelle; GO:0043233 organelle lumen; GO:0070013 intrac…	GO:0000166 nucleotide binding; GO:0003824 catalytic activity; GO:0004470 malic enzyme activity; GO:0004471 malate dehydrogenase (decarboxylating) (NAD+) activity; GO:0005488 binding; GO:0005515 protein binding; GO:0005524 ATP binding; GO:0008144 drug binding; GO:0008270 zinc ion binding; GO:0016491 oxidoreductase activity; GO:0016614 oxidoreductase activity, acting on CH-OH group of donors; GO:00…	PF00390; PF03949	Malic enzyme, N-terminal domain; Malic enzyme, NAD binding domain	C	KOG1257	NADP+-dependent malic enzyme
Cluster-3128.22148_orf1	508	K	0.567	0.00137487	Down	1333486724|PNR58508.1 hypothetical protein PHYPA_005503 [Physcomitrella patens]	1	1.87215e-07	74.62	3	FPK(1)SVTHFFPGSYQHMMR	1.9776	1.461		1.597	0.82	0.884	0.897	chloroplast							PF01593	Flavin containing amine oxidoreductase	Q	KOG0029	Amine oxidase
Cluster-3128.22148_orf1	483	K	1.803	9.90604e-05	Up	1333486724|PNR58508.1 hypothetical protein PHYPA_005503 [Physcomitrella patens]	1	0.00492637	76.85	2	VK(1)TYLTTCIK	1.5552	0.712	0.7	0.678	1.17	1.294	1.304	chloroplast							PF01593	Flavin containing amine oxidoreductase	Q	KOG0029	Amine oxidase
Cluster-3128.22223_orf1	108	K	2.026	8.33902e-06	Up	148908652|ABR17434.1 unknown [Picea sitchensis]	1	2.30723e-39	211.84	2	IK(1)NETDPSLTFR	-4.584	0.622	0.582	0.585	1.181	1.217	1.227	chloroplast	K00235	SDHB, SDH2; succinate dehydrogenase (ubiquinone) iron-sulfur subunit [EC:1.3.5.1]	map00020 Citrate cycle (TCA cycle); map00190 Oxidative phosphorylation; map01100 Metabolic pathways; map01110 Biosynthesis of secondary metabolites; map01200 Carbon metabolism	GO:0006091 generation of precursor metabolites and energy; GO:0006119 oxidative phosphorylation; GO:0006121 mitochondrial electron transport, succinate to ubiquinone; GO:0006139 nucleobase-containing compound metabolic process; GO:0006163 purine nucleotide metabolic process; GO:0006725 cellular aromatic compound metabolic process; GO:0006753 nucleoside phosphate metabolic process; GO:0006793 phos…	GO:0005622 intracellular; GO:0005623 cell; GO:0005737 cytoplasm; GO:0005739 mitochondrion; GO:0005740 mitochondrial envelope; GO:0005743 mitochondrial inner membrane; GO:0005746 mitochondrial respirasome; GO:0005749 mitochondrial respiratory chain complex II, succinate dehydrogenase complex (ubiquinone); GO:0016020 membrane; GO:0019866 organelle inner membrane; GO:0031090 organelle membrane; GO:0…	GO:0000104 succinate dehydrogenase activity; GO:0003824 catalytic activity; GO:0005488 binding; GO:0008270 zinc ion binding; GO:0009055 electron transfer activity; GO:0016491 oxidoreductase activity; GO:0016627 oxidoreductase activity, acting on the CH-CH group of donors; GO:0043167 ion binding; GO:0043169 cation binding; GO:0046872 metal ion binding; GO:0046914 transition metal ion binding;	PF13085; PF13534	2Fe-2S iron-sulfur cluster binding domain; 4Fe-4S dicluster domain	C	KOG3049	Succinate dehydrogenase, Fe-S protein subunit
Cluster-3128.22223_orf1	69	K	1.902	0.00110179	Up	148908652|ABR17434.1 unknown [Picea sitchensis]	1	1.16753e-09	158.61	2	PK(1)TFSIYR	3.7791	0.688	0.664	0.538	1.177	1.209	1.209	chloroplast	K00235	SDHB, SDH2; succinate dehydrogenase (ubiquinone) iron-sulfur subunit [EC:1.3.5.1]	map00020 Citrate cycle (TCA cycle); map00190 Oxidative phosphorylation; map01100 Metabolic pathways; map01110 Biosynthesis of secondary metabolites; map01200 Carbon metabolism	GO:0006091 generation of precursor metabolites and energy; GO:0006119 oxidative phosphorylation; GO:0006121 mitochondrial electron transport, succinate to ubiquinone; GO:0006139 nucleobase-containing compound metabolic process; GO:0006163 purine nucleotide metabolic process; GO:0006725 cellular aromatic compound metabolic process; GO:0006753 nucleoside phosphate metabolic process; GO:0006793 phos…	GO:0005622 intracellular; GO:0005623 cell; GO:0005737 cytoplasm; GO:0005739 mitochondrion; GO:0005740 mitochondrial envelope; GO:0005743 mitochondrial inner membrane; GO:0005746 mitochondrial respirasome; GO:0005749 mitochondrial respiratory chain complex II, succinate dehydrogenase complex (ubiquinone); GO:0016020 membrane; GO:0019866 organelle inner membrane; GO:0031090 organelle membrane; GO:0…	GO:0000104 succinate dehydrogenase activity; GO:0003824 catalytic activity; GO:0005488 binding; GO:0008270 zinc ion binding; GO:0009055 electron transfer activity; GO:0016491 oxidoreductase activity; GO:0016627 oxidoreductase activity, acting on the CH-CH group of donors; GO:0043167 ion binding; GO:0043169 cation binding; GO:0046872 metal ion binding; GO:0046914 transition metal ion binding;	PF13085; PF13534	2Fe-2S iron-sulfur cluster binding domain; 4Fe-4S dicluster domain	C	KOG3049	Succinate dehydrogenase, Fe-S protein subunit
Cluster-3128.22244_orf1	392	K	1.883	0.000991163	Up	743756147|XP_010915357.1 NADP-dependent malic enzyme isoform X1 [Elaeis guineensis]	1	0.00039247	101.48	2	IWLVDSK(1)GLIVK	0.25532		0.487	0.479	0.874	0.979	0.876	chloroplast	K00029	E1.1.1.40, maeB; malate dehydrogenase (oxaloacetate-decarboxylating)(NADP+) [EC:1.1.1.40]	map00620 Pyruvate metabolism; map00710 Carbon fixation in photosynthetic organisms; map01100 Metabolic pathways; map01200 Carbon metabolism	GO:0006082 organic acid metabolic process; GO:0006090 pyruvate metabolic process; GO:0006108 malate metabolic process; GO:0008152 metabolic process; GO:0009987 cellular process; GO:0016043 cellular component organization; GO:0019752 carboxylic acid metabolic process; GO:0022607 cellular component assembly; GO:0032787 monocarboxylic acid metabolic process; GO:0043436 oxoacid metabolic process; GO:…	GO:0005622 intracellular; GO:0005623 cell; GO:0005737 cytoplasm; GO:0005829 cytosol; GO:0009507 chloroplast; GO:0009536 plastid; GO:0043226 organelle; GO:0043227 membrane-bounded organelle; GO:0043229 intracellular organelle; GO:0043231 intracellular membrane-bounded organelle;	GO:0003824 catalytic activity; GO:0004470 malic enzyme activity; GO:0004473 malate dehydrogenase (decarboxylating) (NADP+) activity; GO:0016491 oxidoreductase activity; GO:0016614 oxidoreductase activity, acting on CH-OH group of donors; GO:0016615 malate dehydrogenase activity; GO:0016616 oxidoreductase activity, acting on the CH-OH group of donors, NAD or NADP as acceptor;	PF00390; PF03949	Malic enzyme, N-terminal domain; Malic enzyme, NAD binding domain	C	KOG1257	NADP+-dependent malic enzyme
Cluster-3128.22271_orf1	449	K	3.528	1.09116e-06	Up	116787502|ABK24531.1 unknown [Picea sitchensis]	1	1.16434e-58	220.34	2	FK(1)SCVLFTQLDDPK	0.84645	0.433	0.443	0.424	1.597	1.51	1.48	chloroplast	K17361	ACOT9; acyl-coenzyme A thioesterase 9 [EC:3.1.2.-]							I	KOG2763	Acyl-CoA thioesterase
Cluster-3128.22309_orf1	347	K	0.529	0.000328293	Down	116787591|ABK24568.1 unknown [Picea sitchensis]	1	3.78119e-10	133.07	2	TWK(1)GLPENVEAAQR	-5.8656	1.659	1.538	1.6	0.779	0.829	0.928	chloroplast	K01623	ALDO; fructose-bisphosphate aldolase, class I [EC:4.1.2.13]	map00010 Glycolysis / Gluconeogenesis; map00030 Pentose phosphate pathway; map00051 Fructose and mannose metabolism; map00710 Carbon fixation in photosynthetic organisms; map01100 Metabolic pathways; map01110 Biosynthesis of secondary metabolites; map01200 Carbon metabolism; map01230 Biosynthesis of amino acids	GO:0005975 carbohydrate metabolic process; GO:0005996 monosaccharide metabolic process; GO:0006006 glucose metabolic process; GO:0006082 organic acid metabolic process; GO:0006090 pyruvate metabolic process; GO:0006091 generation of precursor metabolites and energy; GO:0006094 gluconeogenesis; GO:0006096 glycolytic process; GO:0006139 nucleobase-containing compound metabolic process; GO:0006163 p…	GO:0005622 intracellular; GO:0005623 cell; GO:0005737 cytoplasm; GO:0005739 mitochondrion; GO:0009507 chloroplast; GO:0009532 plastid stroma; GO:0009534 chloroplast thylakoid; GO:0009536 plastid; GO:0009570 chloroplast stroma; GO:0009579 thylakoid; GO:0010287 plastoglobule; GO:0031976 plastid thylakoid; GO:0031984 organelle subcompartment; GO:0043226 organelle; GO:0043227 membrane-bounded organel…	GO:0003824 catalytic activity; GO:0004332 fructose-bisphosphate aldolase activity; GO:0016829 lyase activity; GO:0016830 carbon-carbon lyase activity; GO:0016832 aldehyde-lyase activity;	PF00274	Fructose-bisphosphate aldolase class-I	G	KOG1557	Fructose-biphosphate aldolase
Cluster-3128.22309_orf1	175	K	0.625	0.000183064	Down	116787591|ABK24568.1 unknown [Picea sitchensis]	1	4.91315e-05	174.92	2	SAEYYK(1)QGAR	0.069934	1.528	1.429	1.48	0.875	0.932	0.968	chloroplast	K01623	ALDO; fructose-bisphosphate aldolase, class I [EC:4.1.2.13]	map00010 Glycolysis / Gluconeogenesis; map00030 Pentose phosphate pathway; map00051 Fructose and mannose metabolism; map00710 Carbon fixation in photosynthetic organisms; map01100 Metabolic pathways; map01110 Biosynthesis of secondary metabolites; map01200 Carbon metabolism; map01230 Biosynthesis of amino acids	GO:0005975 carbohydrate metabolic process; GO:0005996 monosaccharide metabolic process; GO:0006006 glucose metabolic process; GO:0006082 organic acid metabolic process; GO:0006090 pyruvate metabolic process; GO:0006091 generation of precursor metabolites and energy; GO:0006094 gluconeogenesis; GO:0006096 glycolytic process; GO:0006139 nucleobase-containing compound metabolic process; GO:0006163 p…	GO:0005622 intracellular; GO:0005623 cell; GO:0005737 cytoplasm; GO:0005739 mitochondrion; GO:0009507 chloroplast; GO:0009532 plastid stroma; GO:0009534 chloroplast thylakoid; GO:0009536 plastid; GO:0009570 chloroplast stroma; GO:0009579 thylakoid; GO:0010287 plastoglobule; GO:0031976 plastid thylakoid; GO:0031984 organelle subcompartment; GO:0043226 organelle; GO:0043227 membrane-bounded organel…	GO:0003824 catalytic activity; GO:0004332 fructose-bisphosphate aldolase activity; GO:0016829 lyase activity; GO:0016830 carbon-carbon lyase activity; GO:0016832 aldehyde-lyase activity;	PF00274	Fructose-bisphosphate aldolase class-I	G	KOG1557	Fructose-biphosphate aldolase
Cluster-3128.22317_orf1	227	K	2.015	8.4379e-05	Up	116792529|ABK26403.1 unknown [Picea sitchensis]	1	0.000125582	88.35	2	VELLK(1)NR	-5.3667	0.734	0.702	0.714	1.349	1.429	1.554	cytoplasm	K19825	DBR; 2-alkenal reductase (NADP+) [EC:1.3.1.102]							S	KOG1196	Predicted NAD-dependent oxidoreductase
Cluster-3128.22329_orf1	133	K	2.113	0.000202433	Up	224284718|ACN40090.1 unknown [Picea sitchensis]	1	8.3973e-06	191.25	3	LTYK(1)NVPTWHR	0.78584	0.58	0.591	0.639	1.211	1.21	1.403	cytoplasm	K07936	RAN; GTP-binding nuclear protein Ran	map03008 Ribosome biogenesis in eukaryotes; map03013 RNA transport	GO:0000054 ribosomal subunit export from nucleus; GO:0006403 RNA localization; GO:0006405 RNA export from nucleus; GO:0006606 protein import into nucleus; GO:0006611 protein export from nucleus; GO:0006810 transport; GO:0006886 intracellular protein transport; GO:0006913 nucleocytoplasmic transport; GO:0008104 protein localization; GO:0015031 protein transport; GO:0015833 peptide transport; GO:00…	GO:0005622 intracellular; GO:0005623 cell; GO:0005634 nucleus; GO:0005737 cytoplasm; GO:0005794 Golgi apparatus; GO:0005911 cell-cell junction; GO:0009506 plasmodesma; GO:0012505 endomembrane system; GO:0030054 cell junction; GO:0043226 organelle; GO:0043227 membrane-bounded organelle; GO:0043229 intracellular organelle; GO:0043231 intracellular membrane-bounded organelle; GO:0055044 symplast;	GO:0000166 nucleotide binding; GO:0001882 nucleoside binding; GO:0001883 purine nucleoside binding; GO:0003824 catalytic activity; GO:0003924 GTPase activity; GO:0005488 binding; GO:0005525 GTP binding; GO:0016462 pyrophosphatase activity; GO:0016787 hydrolase activity; GO:0016817 hydrolase activity, acting on acid anhydrides; GO:0016818 hydrolase activity, acting on acid anhydrides, in phosphoru…	PF00071	Ras family	U	KOG0096	GTPase Ran/TC4/GSP1 (nuclear protein transport pathway), small G protein superfamily
Cluster-3128.22389_orf1	199	K	1.655	0.000306291	Up	116784135|ABK23226.1 unknown [Picea sitchensis]	1	8.69772e-70	223.38	3	ASYTHLVNPITK(1)TAVAAEFIHK	3.3071	0.727	0.694	0.679	1.146	1.089	1.241	cytoskeleton	K15040	VDAC2; voltage-dependent anion channel protein 2		GO:0006810 transport; GO:0006811 ion transport; GO:0006820 anion transport; GO:0015698 inorganic anion transport; GO:0034220 ion transmembrane transport; GO:0051179 localization; GO:0051234 establishment of localization; GO:0055085 transmembrane transport; GO:0098656 anion transmembrane transport;	GO:0005622 intracellular; GO:0005623 cell; GO:0005737 cytoplasm; GO:0005739 mitochondrion; GO:0005740 mitochondrial envelope; GO:0009526 plastid envelope; GO:0009527 plastid outer membrane; GO:0009536 plastid; GO:0016020 membrane; GO:0016021 integral component of membrane; GO:0019867 outer membrane; GO:0031090 organelle membrane; GO:0031224 intrinsic component of membrane; GO:0031300 intrinsic co…	GO:0005215 transporter activity; GO:0005216 ion channel activity; GO:0005244 voltage-gated ion channel activity; GO:0005253 anion channel activity; GO:0008308 voltage-gated anion channel activity; GO:0008509 anion transmembrane transporter activity; GO:0015075 ion transmembrane transporter activity; GO:0015103 inorganic anion transmembrane transporter activity; GO:0015267 channel activity; GO:001…			P	KOG3126	Porin/voltage-dependent anion-selective channel protein
Cluster-3128.22392_orf1	442	K	2.013	0.0031518	Up	1600727315|YP_009568723.1 photosystem II 47 kDa protein (chloroplast) [Tsuga diversifolia]	1	1.5727e-05	152.17	2	ATLK(1)SDGVFR	-3.7275	1.003	0.825	1.199	1.92	2.052	2.122	plasma membrane	K02704	psbB; photosystem II CP47 chlorophyll apoprotein	map00195 Photosynthesis; map01100 Metabolic pathways	GO:0006091 generation of precursor metabolites and energy; GO:0008152 metabolic process; GO:0009987 cellular process; GO:0010207 photosystem II assembly; GO:0015979 photosynthesis; GO:0016043 cellular component organization; GO:0019684 photosynthesis, light reaction; GO:0022607 cellular component assembly; GO:0034622 cellular protein-containing complex assembly; GO:0043933 protein-containing comp…	GO:0005622 intracellular; GO:0005623 cell; GO:0005737 cytoplasm; GO:0009507 chloroplast; GO:0009532 plastid stroma; GO:0009534 chloroplast thylakoid; GO:0009535 chloroplast thylakoid membrane; GO:0009536 plastid; GO:0009570 chloroplast stroma; GO:0009579 thylakoid; GO:0010287 plastoglobule; GO:0016020 membrane; GO:0031976 plastid thylakoid; GO:0031984 organelle subcompartment; GO:0034357 photosyn…
Cluster-3128.22422_orf1	32	K	1.7	0.00456466	Up	1515544828|AYV91719.1 superoxide dismutase [Larix kaempferi]	1	1.04502e-12	178.52	3	GVLHFTQEFNGPTK(1)VFGR	-0.31999	0.867	0.799	0.655	1.248	1.427	1.27	cytoplasm	K04565	SOD1; superoxide dismutase, Cu-Zn family [EC:1.15.1.1]	map04146 Peroxisome	GO:0000302 response to reactive oxygen species; GO:0000303 response to superoxide; GO:0000305 response to oxygen radical; GO:0001101 response to acid chemical; GO:0006801 superoxide metabolic process; GO:0006950 response to stress; GO:0006952 defense response; GO:0006970 response to osmotic stress; GO:0006979 response to oxidative stress; GO:0008152 metabolic process; GO:0009314 response to radia…	GO:0005576 extracellular region; GO:0005615 extracellular space; GO:0005622 intracellular; GO:0005623 cell; GO:0005634 nucleus; GO:0005737 cytoplasm; GO:0005829 cytosol; GO:0043226 organelle; GO:0043227 membrane-bounded organelle; GO:0043229 intracellular organelle; GO:0043231 intracellular membrane-bounded organelle;	GO:0003824 catalytic activity; GO:0004784 superoxide dismutase activity; GO:0005488 binding; GO:0005507 copper ion binding; GO:0008270 zinc ion binding; GO:0016209 antioxidant activity; GO:0016491 oxidoreductase activity; GO:0016721 oxidoreductase activity, acting on superoxide radicals as acceptor; GO:0043167 ion binding; GO:0043169 cation binding; GO:0046872 metal ion binding; GO:0046914 transi…	PF00080	Copper/zinc superoxide dismutase (SODC)	P	KOG0441	Cu2+/Zn2+ superoxide dismutase SOD1
Cluster-3128.22434_orf1	264	K	2.702	0.00602039	Up	116789369|ABK25224.1 unknown [Picea sitchensis]	1	0.000332659	99.174	2	IPPK(1)NFHALTR	-1.5937	0.43	0.78	0.711	1.884	1.739	1.568	chloroplast	K00051	E1.1.1.82; malate dehydrogenase (NADP+) [EC:1.1.1.82]	map00620 Pyruvate metabolism; map00710 Carbon fixation in photosynthetic organisms; map01100 Metabolic pathways; map01200 Carbon metabolism	GO:0006082 organic acid metabolic process; GO:0006091 generation of precursor metabolites and energy; GO:0006099 tricarboxylic acid cycle; GO:0006101 citrate metabolic process; GO:0006107 oxaloacetate metabolic process; GO:0006108 malate metabolic process; GO:0006139 nucleobase-containing compound metabolic process; GO:0006725 cellular aromatic compound metabolic process; GO:0006732 coenzyme meta…	GO:0005576 extracellular region; GO:0005622 intracellular; GO:0005623 cell; GO:0005737 cytoplasm; GO:0005739 mitochondrion; GO:0009507 chloroplast; GO:0009526 plastid envelope; GO:0009532 plastid stroma; GO:0009536 plastid; GO:0009570 chloroplast stroma; GO:0009579 thylakoid; GO:0009941 chloroplast envelope; GO:0031967 organelle envelope; GO:0031975 envelope; GO:0043226 organelle; GO:0043227 memb…	GO:0003824 catalytic activity; GO:0008746 NAD(P)+ transhydrogenase activity; GO:0016491 oxidoreductase activity; GO:0016614 oxidoreductase activity, acting on CH-OH group of donors; GO:0016615 malate dehydrogenase activity; GO:0016616 oxidoreductase activity, acting on the CH-OH group of donors, NAD or NADP as acceptor; GO:0016651 oxidoreductase activity, acting on NAD(P)H; GO:0016652 oxidoreduct…	PF02866	lactate/malate dehydrogenase, alpha/beta C-terminal domain	C	KOG1496	Malate dehydrogenase
Cluster-3128.22434_orf1	256	K	2.71	0.000136836	Up	116789369|ABK25224.1 unknown [Picea sitchensis]	1	1.6803e-141	278.73	2	VLVVGNPCNTNALICLK(1)NAPK	-1.4548	0.692	0.578	0.657	1.64	1.896	1.687	chloroplast	K00051	E1.1.1.82; malate dehydrogenase (NADP+) [EC:1.1.1.82]	map00620 Pyruvate metabolism; map00710 Carbon fixation in photosynthetic organisms; map01100 Metabolic pathways; map01200 Carbon metabolism	GO:0006082 organic acid metabolic process; GO:0006091 generation of precursor metabolites and energy; GO:0006099 tricarboxylic acid cycle; GO:0006101 citrate metabolic process; GO:0006107 oxaloacetate metabolic process; GO:0006108 malate metabolic process; GO:0006139 nucleobase-containing compound metabolic process; GO:0006725 cellular aromatic compound metabolic process; GO:0006732 coenzyme meta…	GO:0005576 extracellular region; GO:0005622 intracellular; GO:0005623 cell; GO:0005737 cytoplasm; GO:0005739 mitochondrion; GO:0009507 chloroplast; GO:0009526 plastid envelope; GO:0009532 plastid stroma; GO:0009536 plastid; GO:0009570 chloroplast stroma; GO:0009579 thylakoid; GO:0009941 chloroplast envelope; GO:0031967 organelle envelope; GO:0031975 envelope; GO:0043226 organelle; GO:0043227 memb…	GO:0003824 catalytic activity; GO:0008746 NAD(P)+ transhydrogenase activity; GO:0016491 oxidoreductase activity; GO:0016614 oxidoreductase activity, acting on CH-OH group of donors; GO:0016615 malate dehydrogenase activity; GO:0016616 oxidoreductase activity, acting on the CH-OH group of donors, NAD or NADP as acceptor; GO:0016651 oxidoreductase activity, acting on NAD(P)H; GO:0016652 oxidoreduct…	PF02866	lactate/malate dehydrogenase, alpha/beta C-terminal domain	C	KOG1496	Malate dehydrogenase
Cluster-3128.22458_orf1	668	K	2.406	1.1903e-05	Up	302776488|XP_002971405.1 uncharacterized protein LOC9642793 [Selaginella moellendorffii]	1	1.08335e-22	174.72	2	FILNVLGEGK(1)SSAVMK	-0.31679	0.839	0.798	0.756	1.966	1.875	1.916	chloroplast							PF00258; PF01613	Flavodoxin; Flavin reductase like domain
Cluster-3128.22458_orf1	363	K	2.52	0.000119436	Up	302776488|XP_002971405.1 uncharacterized protein LOC9642793 [Selaginella moellendorffii]	1	0.00131438	96.946	2	TGIDIVK(1)TDVK	-4.4321	0.786	0.826	0.711	1.88	2.125	1.849	chloroplast							PF00258; PF01613	Flavodoxin; Flavin reductase like domain
Cluster-3128.22465_orf1	181	K	1.601	0.0462789	Up	116792560|ABK26414.1 unknown [Picea sitchensis]	1	7.8121e-94	256.93	2	GSCDIEGAILK(1)HLGVK	-0.31619	0.981	0.733	0.539	1.138	1.239	1.229	cytoplasm	K03943	NDUFV2; NADH dehydrogenase (ubiquinone) flavoprotein 2 [EC:7.1.1.2 1.6.99.3]	map00190 Oxidative phosphorylation; map01100 Metabolic pathways	GO:0006091 generation of precursor metabolites and energy; GO:0006119 oxidative phosphorylation; GO:0006120 mitochondrial electron transport, NADH to ubiquinone; GO:0006139 nucleobase-containing compound metabolic process; GO:0006163 purine nucleotide metabolic process; GO:0006725 cellular aromatic compound metabolic process; GO:0006753 nucleoside phosphate metabolic process; GO:0006793 phosphoru…	GO:0005622 intracellular; GO:0005623 cell; GO:0005737 cytoplasm; GO:0005739 mitochondrion; GO:0005740 mitochondrial envelope; GO:0005743 mitochondrial inner membrane; GO:0005746 mitochondrial respirasome; GO:0005747 mitochondrial respiratory chain complex I; GO:0016020 membrane; GO:0019866 organelle inner membrane; GO:0030964 NADH dehydrogenase complex; GO:0031090 organelle membrane; GO:0031966 m…	GO:0003824 catalytic activity; GO:0003954 NADH dehydrogenase activity; GO:0005488 binding; GO:0008137 NADH dehydrogenase (ubiquinone) activity; GO:0008270 zinc ion binding; GO:0016491 oxidoreductase activity; GO:0016651 oxidoreductase activity, acting on NAD(P)H; GO:0016655 oxidoreductase activity, acting on NAD(P)H, quinone or similar compound as acceptor; GO:0043167 ion binding; GO:0043169 cati…			C	KOG3196	NADH:ubiquinone oxidoreductase, NDUFV2/24 kD subunit
Cluster-3128.22481_orf1	71	K	2.435	0.00277445	Up	148908933|ABR17571.1 unknown [Picea sitchensis]	1	1.30089e-26	137.39	3	SVHTLFGGGK(1)SADVLLWR	-5.2423	0.518		0.671	1.426	1.491	1.426	plasma membrane	K20721	RTN1; reticulon-1							U	KOG1792	Reticulon
Cluster-3128.22488_orf1	187	K	0.598	0.0473189	Down	148907467|ABR16866.1 unknown [Picea sitchensis]	1	2.57111e-64	205.26	2	DGLQNEK(1)NTVPTDVK	-5.5272	1.144	2.022	1.468	1.004	0.929	0.839	chloroplast	K01640	E4.1.3.4, HMGCL, hmgL; hydroxymethylglutaryl-CoA lyase [EC:4.1.3.4]	map00072 Synthesis and degradation of ketone bodies; map00280 Valine, leucine and isoleucine degradation; map00650 Butanoate metabolism; map01100 Metabolic pathways; map04146 Peroxisome		GO:0005622 intracellular; GO:0005623 cell; GO:0005737 cytoplasm; GO:0005739 mitochondrion; GO:0043226 organelle; GO:0043227 membrane-bounded organelle; GO:0043229 intracellular organelle; GO:0043231 intracellular membrane-bounded organelle;	GO:0003824 catalytic activity; GO:0004419 hydroxymethylglutaryl-CoA lyase activity; GO:0005488 binding; GO:0016829 lyase activity; GO:0016830 carbon-carbon lyase activity; GO:0016833 oxo-acid-lyase activity; GO:0043167 ion binding; GO:0043169 cation binding; GO:0046872 metal ion binding;	PF00682	HMGL-like	CE	KOG2368	Hydroxymethylglutaryl-CoA lyase
Cluster-3128.22488_orf1	447	K	3.207	0.00463986	Up	148907467|ABR16866.1 unknown [Picea sitchensis]	1	2.6896e-21	166.65	2	LLSAADFICK(1)HLGR	1.1344		0.429	0.343	1.492	1.106	1.116	chloroplast	K01640	E4.1.3.4, HMGCL, hmgL; hydroxymethylglutaryl-CoA lyase [EC:4.1.3.4]	map00072 Synthesis and degradation of ketone bodies; map00280 Valine, leucine and isoleucine degradation; map00650 Butanoate metabolism; map01100 Metabolic pathways; map04146 Peroxisome		GO:0005622 intracellular; GO:0005623 cell; GO:0005737 cytoplasm; GO:0005739 mitochondrion; GO:0043226 organelle; GO:0043227 membrane-bounded organelle; GO:0043229 intracellular organelle; GO:0043231 intracellular membrane-bounded organelle;	GO:0003824 catalytic activity; GO:0004419 hydroxymethylglutaryl-CoA lyase activity; GO:0005488 binding; GO:0016829 lyase activity; GO:0016830 carbon-carbon lyase activity; GO:0016833 oxo-acid-lyase activity; GO:0043167 ion binding; GO:0043169 cation binding; GO:0046872 metal ion binding;	PF00682	HMGL-like	CE	KOG2368	Hydroxymethylglutaryl-CoA lyase
Cluster-3128.22498_orf1	255	K	2.454	0.00135813	Up	116784129|ABK23224.1 unknown [Picea sitchensis]	1	8.91961e-07	150.21	2	FPQDGSSPK(1)SLR	-0.095029	0.618		0.523	1.35	1.501	1.349	cytoplasm	K03841	FBP, fbp; fructose-1,6-bisphosphatase I [EC:3.1.3.11]	map00010 Glycolysis / Gluconeogenesis; map00030 Pentose phosphate pathway; map00051 Fructose and mannose metabolism; map00710 Carbon fixation in photosynthetic organisms; map01100 Metabolic pathways; map01110 Biosynthesis of secondary metabolites; map01200 Carbon metabolism	GO:0005975 carbohydrate metabolic process; GO:0005984 disaccharide metabolic process; GO:0005985 sucrose metabolic process; GO:0005986 sucrose biosynthetic process; GO:0005996 monosaccharide metabolic process; GO:0006000 fructose metabolic process; GO:0006002 fructose 6-phosphate metabolic process; GO:0006006 glucose metabolic process; GO:0006094 gluconeogenesis; GO:0006793 phosphorus metabolic p…	GO:0005622 intracellular; GO:0005623 cell; GO:0005737 cytoplasm; GO:0005829 cytosol;	GO:0003824 catalytic activity; GO:0016787 hydrolase activity; GO:0016788 hydrolase activity, acting on ester bonds; GO:0016791 phosphatase activity; GO:0019203 carbohydrate phosphatase activity; GO:0042132 fructose 1,6-bisphosphate 1-phosphatase activity; GO:0042578 phosphoric ester hydrolase activity; GO:0050308 sugar-phosphatase activity;	PF00316	Fructose-1-6-bisphosphatase	G	KOG1458	Fructose-1,6-bisphosphatase
Cluster-3128.22498_orf1	232	K	1.623	0.00181662	Up	116784129|ABK23224.1 unknown [Picea sitchensis]	1	0	410.05	3	K(1)GK(1)IYSVNEGNTK(1)NWDEPTR	4.9186	0.894	0.839	0.823	1.351	1.255	1.543	cytoplasm	K03841	FBP, fbp; fructose-1,6-bisphosphatase I [EC:3.1.3.11]	map00010 Glycolysis / Gluconeogenesis; map00030 Pentose phosphate pathway; map00051 Fructose and mannose metabolism; map00710 Carbon fixation in photosynthetic organisms; map01100 Metabolic pathways; map01110 Biosynthesis of secondary metabolites; map01200 Carbon metabolism	GO:0005975 carbohydrate metabolic process; GO:0005984 disaccharide metabolic process; GO:0005985 sucrose metabolic process; GO:0005986 sucrose biosynthetic process; GO:0005996 monosaccharide metabolic process; GO:0006000 fructose metabolic process; GO:0006002 fructose 6-phosphate metabolic process; GO:0006006 glucose metabolic process; GO:0006094 gluconeogenesis; GO:0006793 phosphorus metabolic p…	GO:0005622 intracellular; GO:0005623 cell; GO:0005737 cytoplasm; GO:0005829 cytosol;	GO:0003824 catalytic activity; GO:0016787 hydrolase activity; GO:0016788 hydrolase activity, acting on ester bonds; GO:0016791 phosphatase activity; GO:0019203 carbohydrate phosphatase activity; GO:0042132 fructose 1,6-bisphosphate 1-phosphatase activity; GO:0042578 phosphoric ester hydrolase activity; GO:0050308 sugar-phosphatase activity;	PF00316	Fructose-1-6-bisphosphatase	G	KOG1458	Fructose-1,6-bisphosphatase
Cluster-3128.22502_orf1	273	K	0.632	0.0020897	Down	148908977|ABR17592.1 unknown [Picea sitchensis]	1	9.41869e-47	160.04	2	ELASAAAAEK(1)NVAFDQGLEER	-3.8469	1.516	1.437	1.47	1.034	0.93	0.83	cytoplasm
Cluster-3128.22538_orf1	29	K	2.266	0.000327333	Up	224284499|ACN39983.1 unknown [Picea sitchensis]	1	4.16118e-57	202.26	4	KPVFTK(1)IDQLRPGTSGHNLIVK	-2.1379		0.547	0.594	1.354	1.253	1.271	chloroplast	K07466	RFA1, RPA1, rpa; replication factor A1	map03030 DNA replication; map03420 Nucleotide excision repair; map03430 Mismatch repair; map03440 Homologous recombination
Cluster-3128.22556_orf1	140	K	0.614	0.0312349	Down	548846820|ERN06049.1 hypothetical protein AMTR_s00142p00070390 [Amborella trichopoda]	1	6.13913e-08	104.49	2	AFSAGMDIK(1)GVVAAIK	3.0227	1.233		1.683	0.857	0.87	0.958	chloroplast	K05605	HIBCH; 3-hydroxyisobutyryl-CoA hydrolase [EC:3.1.2.4]	map00280 Valine, leucine and isoleucine degradation; map00410 beta-Alanine metabolism; map00640 Propanoate metabolism; map01100 Metabolic pathways; map01200 Carbon metabolism		GO:0005622 intracellular; GO:0005623 cell; GO:0005737 cytoplasm; GO:0005829 cytosol; GO:0016020 membrane;				I	KOG1684	Enoyl-CoA hydratase
Cluster-3128.22556_orf1	318	K	2.351	0.0029521	Up	548846820|ERN06049.1 hypothetical protein AMTR_s00142p00070390 [Amborella trichopoda]	1	5.67504e-22	168.05	2	DK(1)SVVASIEELKR	-5.4544	0.521	0.725	0.462	1.364	1.335	1.316	chloroplast	K05605	HIBCH; 3-hydroxyisobutyryl-CoA hydrolase [EC:3.1.2.4]	map00280 Valine, leucine and isoleucine degradation; map00410 beta-Alanine metabolism; map00640 Propanoate metabolism; map01100 Metabolic pathways; map01200 Carbon metabolism		GO:0005622 intracellular; GO:0005623 cell; GO:0005737 cytoplasm; GO:0005829 cytosol; GO:0016020 membrane;				I	KOG1684	Enoyl-CoA hydratase
Cluster-3128.22563_orf1	60	K	2.334	0.00651752	Up	1228867684|XP_021989290.1 ubiquitin-conjugating enzyme E2 35 [Helianthus annuus]	1	4.23977e-40	220.25	3	FLTK(1)IYHPNIDK	1.2228	0.719	0.575	0.526	1.164	1.799	1.285	chloroplast	K10580	UBE2N, BLU, UBC13; ubiquitin-conjugating enzyme E2 N [EC:2.3.2.23]	map04120 Ubiquitin mediated proteolysis				PF00179	Ubiquitin-conjugating enzyme	O	KOG0417	Ubiquitin-protein ligase
Cluster-3128.22563_orf1	116	K	2.19	5.5192e-05	Up	1228867684|XP_021989290.1 ubiquitin-conjugating enzyme E2 35 [Helianthus annuus]	1	1.32949e-27	153.52	2	HWK(1)SNEAEAVETAK	-2.304	0.657	0.603	0.649	1.302	1.457	1.421	chloroplast	K10580	UBE2N, BLU, UBC13; ubiquitin-conjugating enzyme E2 N [EC:2.3.2.23]	map04120 Ubiquitin mediated proteolysis				PF00179	Ubiquitin-conjugating enzyme	O	KOG0417	Ubiquitin-protein ligase
Cluster-3128.22566_orf1	329	K	4.268	4.25407e-05	Up	1201307549|OVA08525.1 Arginine-tRNA ligase [Macleaya cordata]	1	8.70314e-05	106.11	2	YHK(1)AWQQICDISR	-5.2716	0.371	0.428	0.434	1.597	1.728	1.937	chloroplast	K01887	RARS, argS; arginyl-tRNA synthetase [EC:6.1.1.19]	map00970 Aminoacyl-tRNA biosynthesis				PF03485; PF05746	Arginyl tRNA synthetase N terminal domain; DALR anticodon binding domain	J	KOG4426	Arginyl-tRNA synthetase
Cluster-3128.22569_orf1	46	K	3.785	0.00037849	Up	116788786|ABK25001.1 unknown [Picea sitchensis]	1	1.86848e-34	167.01	2	IVMELYADVVPK(1)TAENFR	-1.1213	0.597	0.497	0.437	2.085	1.638	2.072	chloroplast	K01802	E5.2.1.8; peptidylprolyl isomerase [EC:5.2.1.8]		GO:0000413 protein peptidyl-prolyl isomerization; GO:0006464 cellular protein modification process; GO:0006807 nitrogen compound metabolic process; GO:0007154 cell communication; GO:0007165 signal transduction; GO:0008152 metabolic process; GO:0009987 cellular process; GO:0018193 peptidyl-amino acid modification; GO:0018208 peptidyl-proline modification; GO:0019538 protein metabolic process; GO:0…	GO:0005576 extracellular region; GO:0005622 intracellular; GO:0005623 cell; GO:0005737 cytoplasm; GO:0005773 vacuole; GO:0005774 vacuolar membrane; GO:0005794 Golgi apparatus; GO:0005829 cytosol; GO:0005886 plasma membrane; GO:0005911 cell-cell junction; GO:0009506 plasmodesma; GO:0009507 chloroplast; GO:0009536 plastid; GO:0012505 endomembrane system; GO:0016020 membrane; GO:0030054 cell junctio…	GO:0003755 peptidyl-prolyl cis-trans isomerase activity; GO:0003824 catalytic activity; GO:0005488 binding; GO:0008144 drug binding; GO:0016018 cyclosporin A binding; GO:0016853 isomerase activity; GO:0016859 cis-trans isomerase activity; GO:0033218 amide binding; GO:0042277 peptide binding; GO:0140096 catalytic activity, acting on a protein;	PF00160	Cyclophilin type peptidyl-prolyl cis-trans isomerase/CLD	O	KOG0865	Cyclophilin type peptidyl-prolyl cis-trans isomerase
Cluster-3128.22569_orf1	71	K	2.176	0.000182018	Up	116788786|ABK25001.1 unknown [Picea sitchensis]	1	1.80114e-14	183	2	PLHFK(1)GSTFHR	-0.40446	0.74	0.851	0.699	1.654	1.667	1.662	chloroplast	K01802	E5.2.1.8; peptidylprolyl isomerase [EC:5.2.1.8]		GO:0000413 protein peptidyl-prolyl isomerization; GO:0006464 cellular protein modification process; GO:0006807 nitrogen compound metabolic process; GO:0007154 cell communication; GO:0007165 signal transduction; GO:0008152 metabolic process; GO:0009987 cellular process; GO:0018193 peptidyl-amino acid modification; GO:0018208 peptidyl-proline modification; GO:0019538 protein metabolic process; GO:0…	GO:0005576 extracellular region; GO:0005622 intracellular; GO:0005623 cell; GO:0005737 cytoplasm; GO:0005773 vacuole; GO:0005774 vacuolar membrane; GO:0005794 Golgi apparatus; GO:0005829 cytosol; GO:0005886 plasma membrane; GO:0005911 cell-cell junction; GO:0009506 plasmodesma; GO:0009507 chloroplast; GO:0009536 plastid; GO:0012505 endomembrane system; GO:0016020 membrane; GO:0030054 cell junctio…	GO:0003755 peptidyl-prolyl cis-trans isomerase activity; GO:0003824 catalytic activity; GO:0005488 binding; GO:0008144 drug binding; GO:0016018 cyclosporin A binding; GO:0016853 isomerase activity; GO:0016859 cis-trans isomerase activity; GO:0033218 amide binding; GO:0042277 peptide binding; GO:0140096 catalytic activity, acting on a protein;	PF00160	Cyclophilin type peptidyl-prolyl cis-trans isomerase/CLD	O	KOG0865	Cyclophilin type peptidyl-prolyl cis-trans isomerase
Cluster-3128.22572_orf1	86	K	2.11	0.000317282	Up	146233381|ABQ14358.1 putative cyclophilin [Pinus taeda]	1	2.00897e-06	163.43	2	PLHYK(1)GSSFHR	1.4311	0.809	0.852	0.748	1.523	1.78	1.781	cytoplasm	K01802	E5.2.1.8; peptidylprolyl isomerase [EC:5.2.1.8]		GO:0000413 protein peptidyl-prolyl isomerization; GO:0006464 cellular protein modification process; GO:0006807 nitrogen compound metabolic process; GO:0007154 cell communication; GO:0007165 signal transduction; GO:0008152 metabolic process; GO:0009987 cellular process; GO:0018193 peptidyl-amino acid modification; GO:0018208 peptidyl-proline modification; GO:0019538 protein metabolic process; GO:0…	GO:0005576 extracellular region; GO:0005622 intracellular; GO:0005623 cell; GO:0005737 cytoplasm; GO:0005773 vacuole; GO:0005774 vacuolar membrane; GO:0005794 Golgi apparatus; GO:0005829 cytosol; GO:0005886 plasma membrane; GO:0005911 cell-cell junction; GO:0009506 plasmodesma; GO:0009507 chloroplast; GO:0009536 plastid; GO:0012505 endomembrane system; GO:0016020 membrane; GO:0030054 cell junctio…	GO:0003755 peptidyl-prolyl cis-trans isomerase activity; GO:0003824 catalytic activity; GO:0005488 binding; GO:0008144 drug binding; GO:0016018 cyclosporin A binding; GO:0016853 isomerase activity; GO:0016859 cis-trans isomerase activity; GO:0033218 amide binding; GO:0042277 peptide binding; GO:0140096 catalytic activity, acting on a protein;	PF00160	Cyclophilin type peptidyl-prolyl cis-trans isomerase/CLD	O	KOG0865	Cyclophilin type peptidyl-prolyl cis-trans isomerase
Cluster-3128.22572_orf1	128	K	1.579	0.00158265	Up	146233381|ABQ14358.1 putative cyclophilin [Pinus taeda]	1	6.2157e-33	155.57	2	K(1)HTGPGILSMANAGK	3.9789	0.929	1.016	0.933	1.372	1.64	1.532	cytoplasm	K01802	E5.2.1.8; peptidylprolyl isomerase [EC:5.2.1.8]		GO:0000413 protein peptidyl-prolyl isomerization; GO:0006464 cellular protein modification process; GO:0006807 nitrogen compound metabolic process; GO:0007154 cell communication; GO:0007165 signal transduction; GO:0008152 metabolic process; GO:0009987 cellular process; GO:0018193 peptidyl-amino acid modification; GO:0018208 peptidyl-proline modification; GO:0019538 protein metabolic process; GO:0…	GO:0005576 extracellular region; GO:0005622 intracellular; GO:0005623 cell; GO:0005737 cytoplasm; GO:0005773 vacuole; GO:0005774 vacuolar membrane; GO:0005794 Golgi apparatus; GO:0005829 cytosol; GO:0005886 plasma membrane; GO:0005911 cell-cell junction; GO:0009506 plasmodesma; GO:0009507 chloroplast; GO:0009536 plastid; GO:0012505 endomembrane system; GO:0016020 membrane; GO:0030054 cell junctio…	GO:0003755 peptidyl-prolyl cis-trans isomerase activity; GO:0003824 catalytic activity; GO:0005488 binding; GO:0008144 drug binding; GO:0016018 cyclosporin A binding; GO:0016853 isomerase activity; GO:0016859 cis-trans isomerase activity; GO:0033218 amide binding; GO:0042277 peptide binding; GO:0140096 catalytic activity, acting on a protein;	PF00160	Cyclophilin type peptidyl-prolyl cis-trans isomerase/CLD	O	KOG0865	Cyclophilin type peptidyl-prolyl cis-trans isomerase
Cluster-3128.22572_orf1	162	K	4.538	0.0243217	Up	146233381|ABQ14358.1 putative cyclophilin [Pinus taeda]	1	4.64806e-95	229.08	3	TEWLDGK(1)HVVFGQVVEGLDVVK	-2.8323	0.884	0.346	0.166	1.763	2.305	2.267	cytoplasm	K01802	E5.2.1.8; peptidylprolyl isomerase [EC:5.2.1.8]		GO:0000413 protein peptidyl-prolyl isomerization; GO:0006464 cellular protein modification process; GO:0006807 nitrogen compound metabolic process; GO:0007154 cell communication; GO:0007165 signal transduction; GO:0008152 metabolic process; GO:0009987 cellular process; GO:0018193 peptidyl-amino acid modification; GO:0018208 peptidyl-proline modification; GO:0019538 protein metabolic process; GO:0…	GO:0005576 extracellular region; GO:0005622 intracellular; GO:0005623 cell; GO:0005737 cytoplasm; GO:0005773 vacuole; GO:0005774 vacuolar membrane; GO:0005794 Golgi apparatus; GO:0005829 cytosol; GO:0005886 plasma membrane; GO:0005911 cell-cell junction; GO:0009506 plasmodesma; GO:0009507 chloroplast; GO:0009536 plastid; GO:0012505 endomembrane system; GO:0016020 membrane; GO:0030054 cell junctio…	GO:0003755 peptidyl-prolyl cis-trans isomerase activity; GO:0003824 catalytic activity; GO:0005488 binding; GO:0008144 drug binding; GO:0016018 cyclosporin A binding; GO:0016853 isomerase activity; GO:0016859 cis-trans isomerase activity; GO:0033218 amide binding; GO:0042277 peptide binding; GO:0140096 catalytic activity, acting on a protein;	PF00160	Cyclophilin type peptidyl-prolyl cis-trans isomerase/CLD	O	KOG0865	Cyclophilin type peptidyl-prolyl cis-trans isomerase
Cluster-3128.22591_orf1	268	K	2.17	2.78555e-06	Up	116786768|ABK24229.1 unknown [Picea sitchensis]	1	7.58837e-13	183.27	2	SK(1)FDNLYGCR	-2.5482	0.622	0.592	0.59	1.298	1.284	1.332	chloroplast	K01251	E3.3.1.1, ahcY; adenosylhomocysteinase [EC:3.3.1.1]	map00270 Cysteine and methionine metabolism; map01100 Metabolic pathways	GO:0000096 sulfur amino acid metabolic process; GO:0006082 organic acid metabolic process; GO:0006139 nucleobase-containing compound metabolic process; GO:0006520 cellular amino acid metabolic process; GO:0006534 cysteine metabolic process; GO:0006555 methionine metabolic process; GO:0006575 cellular modified amino acid metabolic process; GO:0006725 cellular aromatic compound metabolic process; G…	GO:0005622 intracellular; GO:0005623 cell; GO:0005737 cytoplasm; GO:0005829 cytosol;	GO:0003824 catalytic activity; GO:0004013 adenosylhomocysteinase activity; GO:0016787 hydrolase activity; GO:0016801 hydrolase activity, acting on ether bonds; GO:0016802 trialkylsulfonium hydrolase activity;	PF05221; PF00670	S-adenosyl-L-homocysteine hydrolase; S-adenosyl-L-homocysteine hydrolase, NAD binding domain	H	KOG1370	S-adenosylhomocysteine hydrolase
Cluster-3128.22592_orf1	242	K	0.283	0.00023482	Down	148909192|ABR17696.1 unknown [Picea sitchensis]	1	0.00177953	90.308	2	EK(1)EFWSR	-3.8255	1.62	1.617	1.503		0.417	0.478	chloroplast	K00384	trxB, TRR; thioredoxin reductase (NADPH) [EC:1.8.1.9]	map00450 Selenocompound metabolism				PF07992; PF00085	Pyridine nucleotide-disulphide oxidoreductase; Thioredoxin	O	KOG0907	Thioredoxin
Cluster-3128.22603_orf1	207	K	0.348	0.000364633	Down	148908539|ABR17380.1 unknown [Picea sitchensis]	1	2.15798e-51	219.89	2	IFSTFIGFLK(1)SK	-1.0739	2.207	1.75	1.647	0.615	0.656	0.679	chloroplast	K21888	DHAR; glutathione dehydrogenase/transferase [EC:1.8.5.1 2.5.1.18]	map00053 Ascorbate and aldarate metabolism; map00480 Glutathione metabolism; map01100 Metabolic pathways	GO:0006464 cellular protein modification process; GO:0006518 peptide metabolic process; GO:0006575 cellular modified amino acid metabolic process; GO:0006749 glutathione metabolic process; GO:0006790 sulfur compound metabolic process; GO:0006807 nitrogen compound metabolic process; GO:0008152 metabolic process; GO:0009636 response to toxic substance; GO:0009719 response to endogenous stimulus; GO…	GO:0005622 intracellular; GO:0005623 cell; GO:0005737 cytoplasm; GO:0009507 chloroplast; GO:0009526 plastid envelope; GO:0009532 plastid stroma; GO:0009536 plastid; GO:0009570 chloroplast stroma; GO:0009941 chloroplast envelope; GO:0031967 organelle envelope; GO:0031975 envelope; GO:0043226 organelle; GO:0043227 membrane-bounded organelle; GO:0043229 intracellular organelle; GO:0043231 intracellu…	GO:0003824 catalytic activity; GO:0004364 glutathione transferase activity; GO:0015036 disulfide oxidoreductase activity; GO:0015037 peptide disulfide oxidoreductase activity; GO:0015038 glutathione disulfide oxidoreductase activity; GO:0016209 antioxidant activity; GO:0016491 oxidoreductase activity; GO:0016667 oxidoreductase activity, acting on a sulfur group of donors; GO:0016672 oxidoreductas…	PF13417; PF13410	Glutathione S-transferase, N-terminal domain; Glutathione S-transferase, C-terminal domain	P	KOG1422	Intracellular Cl- channel CLIC, contains GST domain
Cluster-3128.22612_orf1	194	K	3.301	0.000737618	Up	116783747|ABK23071.1 unknown [Picea sitchensis]	1	6.26829e-20	145.18	3	SSYSK(1)IHLFDVDVPGGPVLK	-1.3523	0.574	0.389	0.391	1.448	1.535	1.486	chloroplast	K11206	NIT1, ybeM; deaminated glutathione amidase [EC:3.5.1.128]		GO:0010035 response to inorganic substance; GO:0010038 response to metal ion; GO:0042221 response to chemical; GO:0046686 response to cadmium ion; GO:0050896 response to stimulus;	GO:0005622 intracellular; GO:0005623 cell; GO:0005737 cytoplasm; GO:0009536 plastid; GO:0043226 organelle; GO:0043227 membrane-bounded organelle; GO:0043229 intracellular organelle; GO:0043231 intracellular membrane-bounded organelle;				E	KOG0807	Carbon-nitrogen hydrolase
Cluster-3128.22618_orf1	200	K	6.043	0.00582878	Up	502181951|XP_004516913.1 uncharacterized protein LOC101502447 isoform X1 [Cicer arietinum]	1	4.76697e-36	155.38	2	TPVAVVCAGVK(1)SILDIPR	-3.8082	0.474	0.15	0.187	1.534	1.862	1.505	chloroplast	K16329	psuG; pseudouridylate synthase [EC:4.2.1.70]	map00240 Pyrimidine metabolism; map01100 Metabolic pathways						Q	KOG3009	Predicted carbohydrate kinase, contains PfkB domain
Cluster-3128.22631_orf1	140	K	0.392	0.00123591	Down	116791044|ABK25837.1 unknown [Picea sitchensis]	1	8.17677e-08	93.162	3	IHFEEQK(1)GSNSGPCK	2.3819	1.564	1.585	1.743	0.535	0.78	0.603	chloroplast							PF12697	Alpha/beta hydrolase family
Cluster-3128.22644_orf1	245	K	2.407	6.23197e-06	Up	116779963|ABK21497.1 unknown [Picea sitchensis]	1	0.000518322	97.277	2	FAPK(1)NFEGILR	-5.6576	0.606	0.586	0.588	1.469	1.46	1.355	mitochondria	K03238	EIF2S2; translation initiation factor 2 subunit 2	map03013 RNA transport						J	KOG2768	Translation initiation factor 2, beta subunit (eIF-2beta)
Cluster-3128.22648_orf1	250	K	2	0.00128271	Up	1201320974|OVA19793.1 ClpP [Macleaya cordata]	1	4.70003e-10	175.54	2	NVK(1)NELVALYSR	-2.192	0.77	0.663	0.895	1.534	1.554	1.568	chloroplast	K01358	clpP, CLPP; ATP-dependent Clp protease, protease subunit [EC:3.4.21.92]		GO:0000302 response to reactive oxygen species; GO:0006950 response to stress; GO:0006979 response to oxidative stress; GO:0010468 regulation of gene expression; GO:0019222 regulation of metabolic process; GO:0042221 response to chemical; GO:0050789 regulation of biological process; GO:0050896 response to stimulus; GO:0060255 regulation of macromolecule metabolic process; GO:0065007 biological re…	GO:0005622 intracellular; GO:0005623 cell; GO:0005737 cytoplasm; GO:0009507 chloroplast; GO:0009526 plastid envelope; GO:0009532 plastid stroma; GO:0009536 plastid; GO:0009570 chloroplast stroma; GO:0009941 chloroplast envelope; GO:0031967 organelle envelope; GO:0031975 envelope; GO:0043226 organelle; GO:0043227 membrane-bounded organelle; GO:0043229 intracellular organelle; GO:0043231 intracellu…		PF00574	Clp protease	O	KOG0840	ATP-dependent Clp protease, proteolytic subunit
Cluster-3128.22655_orf1	75	K	2.081	0.0396192	Up	796405154|AKA59704.1 phenylalanoyl CoA ligase [Taxus baccata]	1	7.63271e-11	114.93	2	SVK(1)SLAAGLAGLGIK	1.1049	0.958	0.416	0.519	1.125	1.498	1.316	chloroplast	K10526	OPCL1; OPC-8:0 CoA ligase 1 [EC:6.2.1.-]	map00592 alpha-Linolenic acid metabolism; map01100 Metabolic pathways; map01110 Biosynthesis of secondary metabolites	GO:0006082 organic acid metabolic process; GO:0006950 response to stress; GO:0008152 metabolic process; GO:0009058 biosynthetic process; GO:0009611 response to wounding; GO:0009694 jasmonic acid metabolic process; GO:0009695 jasmonic acid biosynthetic process; GO:0009987 cellular process; GO:0010817 regulation of hormone levels; GO:0016053 organic acid biosynthetic process; GO:0019752 carboxylic …	GO:0005622 intracellular; GO:0005623 cell; GO:0005737 cytoplasm; GO:0005777 peroxisome; GO:0042579 microbody; GO:0043226 organelle; GO:0043227 membrane-bounded organelle; GO:0043229 intracellular organelle; GO:0043231 intracellular membrane-bounded organelle;		PF13193	Domain of unknown function (DUF4009)	I	KOG2027	Spindle pole body protein
Cluster-3128.22673_orf2	880	K	0.307	0.000791449	Down	302143856|CBI22717.3 unnamed protein product, partial [Vitis vinifera]	1	1.17938e-72	199.3	2	EDVFLSGTEAPTK(1)IDVK	0.55716	1.56	1.606	1.446	0.425	0.519		chloroplast	K01280	TPP2; tripeptidyl-peptidase II [EC:3.4.14.10]		GO:0000209 protein polyubiquitination; GO:0006464 cellular protein modification process; GO:0006508 proteolysis; GO:0006807 nitrogen compound metabolic process; GO:0008152 metabolic process; GO:0009987 cellular process; GO:0016567 protein ubiquitination; GO:0019538 protein metabolic process; GO:0032446 protein modification by small protein conjugation; GO:0036211 protein modification process; GO:…	GO:0005622 intracellular; GO:0005623 cell; GO:0005634 nucleus; GO:0005654 nucleoplasm; GO:0005737 cytoplasm; GO:0005773 vacuole; GO:0005774 vacuolar membrane; GO:0005829 cytosol; GO:0005840 ribosome; GO:0009507 chloroplast; GO:0009536 plastid; GO:0016020 membrane; GO:0016604 nuclear body; GO:0022626 cytosolic ribosome; GO:0031090 organelle membrane; GO:0031974 membrane-enclosed lumen; GO:0031981 …	GO:0003824 catalytic activity; GO:0004175 endopeptidase activity; GO:0004177 aminopeptidase activity; GO:0005488 binding; GO:0005515 protein binding; GO:0008233 peptidase activity; GO:0008236 serine-type peptidase activity; GO:0008238 exopeptidase activity; GO:0008240 tripeptidyl-peptidase activity; GO:0016787 hydrolase activity; GO:0017171 serine hydrolase activity; GO:0042802 identical protein …	PF00082	Subtilase family	O	KOG1114	Tripeptidyl peptidase II
Cluster-3128.22676_orf1	214	K	2.203	0.000112175	Up	548854172|ERN12102.1 hypothetical protein AMTR_s00159p00012160 [Amborella trichopoda]	1	7.18702e-10	153.52	2	AK(1)EYIMNELNAVAK	1.2657	0.6		0.562	1.248	1.3	1.291	cytoplasm	K01897	ACSL, fadD; long-chain acyl-CoA synthetase [EC:6.2.1.3]	map00061 Fatty acid biosynthesis; map00071 Fatty acid degradation; map01100 Metabolic pathways; map01212 Fatty acid metabolism; map04146 Peroxisome	GO:0001676 long-chain fatty acid metabolic process; GO:0006082 organic acid metabolic process; GO:0006629 lipid metabolic process; GO:0006631 fatty acid metabolic process; GO:0008152 metabolic process; GO:0009987 cellular process; GO:0019752 carboxylic acid metabolic process; GO:0032787 monocarboxylic acid metabolic process; GO:0043436 oxoacid metabolic process; GO:0044237 cellular metabolic proc…	GO:0005622 intracellular; GO:0005623 cell; GO:0005737 cytoplasm; GO:0005783 endoplasmic reticulum; GO:0005794 Golgi apparatus; GO:0005886 plasma membrane; GO:0012505 endomembrane system; GO:0016020 membrane; GO:0043226 organelle; GO:0043227 membrane-bounded organelle; GO:0043229 intracellular organelle; GO:0043231 intracellular membrane-bounded organelle; GO:0071944 cell periphery;	GO:0003824 catalytic activity; GO:0004467 long-chain fatty acid-CoA ligase activity; GO:0015645 fatty acid ligase activity; GO:0016405 CoA-ligase activity; GO:0016874 ligase activity; GO:0016877 ligase activity, forming carbon-sulfur bonds; GO:0016878 acid-thiol ligase activity;			I	KOG1256	Long-chain acyl-CoA synthetases (AMP-forming)
Cluster-3128.22676_orf1	97	K	2.686	1.6302e-05	Up	548854172|ERN12102.1 hypothetical protein AMTR_s00159p00012160 [Amborella trichopoda]	1	0.00206892	108.93	2	GK(1)TLFAGYYK	1.2471	0.565	0.519	0.561	1.421	1.437	1.561	cytoplasm	K01897	ACSL, fadD; long-chain acyl-CoA synthetase [EC:6.2.1.3]	map00061 Fatty acid biosynthesis; map00071 Fatty acid degradation; map01100 Metabolic pathways; map01212 Fatty acid metabolism; map04146 Peroxisome	GO:0001676 long-chain fatty acid metabolic process; GO:0006082 organic acid metabolic process; GO:0006629 lipid metabolic process; GO:0006631 fatty acid metabolic process; GO:0008152 metabolic process; GO:0009987 cellular process; GO:0019752 carboxylic acid metabolic process; GO:0032787 monocarboxylic acid metabolic process; GO:0043436 oxoacid metabolic process; GO:0044237 cellular metabolic proc…	GO:0005622 intracellular; GO:0005623 cell; GO:0005737 cytoplasm; GO:0005783 endoplasmic reticulum; GO:0005794 Golgi apparatus; GO:0005886 plasma membrane; GO:0012505 endomembrane system; GO:0016020 membrane; GO:0043226 organelle; GO:0043227 membrane-bounded organelle; GO:0043229 intracellular organelle; GO:0043231 intracellular membrane-bounded organelle; GO:0071944 cell periphery;	GO:0003824 catalytic activity; GO:0004467 long-chain fatty acid-CoA ligase activity; GO:0015645 fatty acid ligase activity; GO:0016405 CoA-ligase activity; GO:0016874 ligase activity; GO:0016877 ligase activity, forming carbon-sulfur bonds; GO:0016878 acid-thiol ligase activity;			I	KOG1256	Long-chain acyl-CoA synthetases (AMP-forming)
Cluster-3128.22677_orf1	52	K	0.347	0.00779962	Down	224286135|ACN40778.1 unknown [Picea sitchensis]	1	4.01409e-07	110.91	2	TLDGFLK(1)IGTVGASR	4.8065	1.431	1.887	2.202	0.625		0.652	cytoplasm				GO:0001101 response to acid chemical; GO:0003333 amino acid transmembrane transport; GO:0006605 protein targeting; GO:0006626 protein targeting to mitochondrion; GO:0006810 transport; GO:0006811 ion transport; GO:0006820 anion transport; GO:0006839 mitochondrial transport; GO:0006865 amino acid transport; GO:0006886 intracellular protein transport; GO:0006950 response to stress; GO:0006996 organe…	GO:0005622 intracellular; GO:0005623 cell; GO:0005737 cytoplasm; GO:0005739 mitochondrion; GO:0005740 mitochondrial envelope; GO:0005743 mitochondrial inner membrane; GO:0005744 TIM23 mitochondrial import inner membrane translocase complex; GO:0005773 vacuole; GO:0009507 chloroplast; GO:0009513 etioplast; GO:0009526 plastid envelope; GO:0009527 plastid outer membrane; GO:0009536 plastid; GO:00097…	GO:0005215 transporter activity; GO:0005342 organic acid transmembrane transporter activity; GO:0005488 binding; GO:0005515 protein binding; GO:0008509 anion transmembrane transporter activity; GO:0008514 organic anion transmembrane transporter activity; GO:0015075 ion transmembrane transporter activity; GO:0015171 amino acid transmembrane transporter activity; GO:0015318 inorganic molecular enti…
Cluster-3128.22681_orf1	272	K	1.605	0.0274573	Up	224286660|ACN41034.1 unknown [Picea sitchensis]	1	4.84565e-12	167.06	2	TVLDAAVLMLK(1)NK	-1.2117	1.034	0.683	0.994	1.586	1.457	1.308	chloroplast							PF00571	CBS domain
Cluster-3128.22719_orf1	336	K	3.287	7.97652e-07	Up	116789165|ABK25140.1 unknown [Picea sitchensis]	1	0.00156052	122.44	2	YYTK(1)GFSGR	-1.1061	0.613	0.613	0.589	1.917	2.014	2.035	chloroplast	K00847	E2.7.1.4, scrK; fructokinase [EC:2.7.1.4]	map00051 Fructose and mannose metabolism; map00500 Starch and sucrose metabolism; map00520 Amino sugar and nucleotide sugar metabolism; map01100 Metabolic pathways	GO:0005975 carbohydrate metabolic process; GO:0005996 monosaccharide metabolic process; GO:0006000 fructose metabolic process; GO:0006082 organic acid metabolic process; GO:0006629 lipid metabolic process; GO:0006631 fatty acid metabolic process; GO:0006633 fatty acid biosynthetic process; GO:0006793 phosphorus metabolic process; GO:0006796 phosphate-containing compound metabolic process; GO:0008…	GO:0005622 intracellular; GO:0005623 cell; GO:0005737 cytoplasm; GO:0005829 cytosol; GO:0005911 cell-cell junction; GO:0009506 plasmodesma; GO:0009507 chloroplast; GO:0009532 plastid stroma; GO:0009536 plastid; GO:0009570 chloroplast stroma; GO:0030054 cell junction; GO:0043226 organelle; GO:0043227 membrane-bounded organelle; GO:0043229 intracellular organelle; GO:0043231 intracellular membrane-…	GO:0003824 catalytic activity; GO:0004396 hexokinase activity; GO:0008865 fructokinase activity; GO:0016301 kinase activity; GO:0016740 transferase activity; GO:0016772 transferase activity, transferring phosphorus-containing groups; GO:0016773 phosphotransferase activity, alcohol group as acceptor; GO:0019200 carbohydrate kinase activity;			G	KOG2855	Ribokinase
Cluster-3128.22728_orf1	396	K	2.506	6.0254e-05	Up	1269977651|XP_022739520.1 asparagine synthetase [glutamine-hydrolyzing] 3 [Durio zibethinus]	1	0.000659625	117.21	2	ANK(1)STAAWGVEAR	-1.0292	0.448		0.446	1.08	1.117	1.163	endoplasmic reticulum	K01953	asnB, ASNS; asparagine synthase (glutamine-hydrolysing) [EC:6.3.5.4]	map00250 Alanine, aspartate and glutamate metabolism; map01100 Metabolic pathways; map01110 Biosynthesis of secondary metabolites; map01230 Biosynthesis of amino acids	GO:0006082 organic acid metabolic process; GO:0006520 cellular amino acid metabolic process; GO:0006528 asparagine metabolic process; GO:0006529 asparagine biosynthetic process; GO:0006807 nitrogen compound metabolic process; GO:0006950 response to stress; GO:0006970 response to osmotic stress; GO:0006972 hyperosmotic response; GO:0008152 metabolic process; GO:0008652 cellular amino acid biosynth…	GO:0005622 intracellular; GO:0005623 cell; GO:0005737 cytoplasm; GO:0005829 cytosol; GO:0005911 cell-cell junction; GO:0009506 plasmodesma; GO:0030054 cell junction; GO:0055044 symplast;	GO:0003824 catalytic activity; GO:0004066 asparagine synthase (glutamine-hydrolyzing) activity; GO:0005488 binding; GO:0005515 protein binding; GO:0016874 ligase activity; GO:0016879 ligase activity, forming carbon-nitrogen bonds; GO:0016884 carbon-nitrogen ligase activity, with glutamine as amido-N-donor; GO:0042802 identical protein binding; GO:0042803 protein homodimerization activity; GO:0046…	PF13537; PF00733	Glutamine amidotransferase domain; Asparagine synthase	E	KOG0571	Asparagine synthase (glutamine-hydrolyzing)
Cluster-3128.22728_orf1	384	K	4.056	9.45016e-06	Up	1269977651|XP_022739520.1 asparagine synthetase [glutamine-hydrolyzing] 3 [Durio zibethinus]	1	0.000112988	117.45	2	IK(1)SLHLYDCLR	-3.003	0.313	0.365	0.323	1.369	1.309	1.382	endoplasmic reticulum	K01953	asnB, ASNS; asparagine synthase (glutamine-hydrolysing) [EC:6.3.5.4]	map00250 Alanine, aspartate and glutamate metabolism; map01100 Metabolic pathways; map01110 Biosynthesis of secondary metabolites; map01230 Biosynthesis of amino acids	GO:0006082 organic acid metabolic process; GO:0006520 cellular amino acid metabolic process; GO:0006528 asparagine metabolic process; GO:0006529 asparagine biosynthetic process; GO:0006807 nitrogen compound metabolic process; GO:0006950 response to stress; GO:0006970 response to osmotic stress; GO:0006972 hyperosmotic response; GO:0008152 metabolic process; GO:0008652 cellular amino acid biosynth…	GO:0005622 intracellular; GO:0005623 cell; GO:0005737 cytoplasm; GO:0005829 cytosol; GO:0005911 cell-cell junction; GO:0009506 plasmodesma; GO:0030054 cell junction; GO:0055044 symplast;	GO:0003824 catalytic activity; GO:0004066 asparagine synthase (glutamine-hydrolyzing) activity; GO:0005488 binding; GO:0005515 protein binding; GO:0016874 ligase activity; GO:0016879 ligase activity, forming carbon-nitrogen bonds; GO:0016884 carbon-nitrogen ligase activity, with glutamine as amido-N-donor; GO:0042802 identical protein binding; GO:0042803 protein homodimerization activity; GO:0046…	PF13537; PF00733	Glutamine amidotransferase domain; Asparagine synthase	E	KOG0571	Asparagine synthase (glutamine-hydrolyzing)
Cluster-3128.22737_orf1	177	K	1.574	0.00472267	Up	294462766|ADE76927.1 unknown [Picea sitchensis]	1	0.00213957	113.1	2	WFFTK(1)LR	2.5164	0.656	0.727	0.8	1.023	1.191	1.223	cytoplasm	K02901	RP-L27e, RPL27; large subunit ribosomal protein L27e	map03010 Ribosome						J	KOG3418	60S ribosomal protein L27
Cluster-3128.22748_orf1	389	K	1.571	0.0186229	Up	1333461456|PNR34810.1 hypothetical protein PHYPA_022708 [Physcomitrella patens]	1	0.000562701	81.335	2	ESVLVVVDK(1)TR	-4.3548	1.034	1.059	1.123	2.08	1.499	1.474	endoplasmic reticulum				GO:0009987 cellular process; GO:0016043 cellular component organization; GO:0022607 cellular component assembly; GO:0034622 cellular protein-containing complex assembly; GO:0043933 protein-containing complex subunit organization; GO:0044085 cellular component biogenesis; GO:0065003 protein-containing complex assembly; GO:0071840 cellular component organization or biogenesis; GO:0110102 chloroplas…	GO:0005622 intracellular; GO:0005623 cell; GO:0005737 cytoplasm; GO:0009507 chloroplast; GO:0009532 plastid stroma; GO:0009536 plastid; GO:0009570 chloroplast stroma; GO:0043226 organelle; GO:0043227 membrane-bounded organelle; GO:0043229 intracellular organelle; GO:0043231 intracellular membrane-bounded organelle;
Cluster-3128.22750_orf1	288	K	2.547	0.00384183	Up	148908792|ABR17502.1 unknown [Picea sitchensis]	1	8.65333e-15	167.76	2	VAVLTLK(1)NLLFK	-4.4189	0.588	0.347	0.412	1.153	1.07	1.208	nucleus	K02144	ATPeV1H; V-type H+-transporting ATPase subunit H	map00190 Oxidative phosphorylation; map01100 Metabolic pathways; map04145 Phagosome	GO:0006810 transport; GO:0006811 ion transport; GO:0006812 cation transport; GO:0006873 cellular ion homeostasis; GO:0006885 regulation of pH; GO:0007035 vacuolar acidification; GO:0009987 cellular process; GO:0015672 monovalent inorganic cation transport; GO:0019725 cellular homeostasis; GO:0030003 cellular cation homeostasis; GO:0030004 cellular monovalent inorganic cation homeostasis; GO:00306…	GO:0000221 vacuolar proton-transporting V-type ATPase, V1 domain; GO:0000325 plant-type vacuole; GO:0005622 intracellular; GO:0005623 cell; GO:0005737 cytoplasm; GO:0005773 vacuole; GO:0005774 vacuolar membrane; GO:0005794 Golgi apparatus; GO:0005886 plasma membrane; GO:0009507 chloroplast; GO:0009536 plastid; GO:0012505 endomembrane system; GO:0016020 membrane; GO:0016469 proton-transporting two…	GO:0003824 catalytic activity; GO:0005215 transporter activity; GO:0008324 cation transmembrane transporter activity; GO:0015075 ion transmembrane transporter activity; GO:0015077 monovalent inorganic cation transmembrane transporter activity; GO:0015078 proton transmembrane transporter activity; GO:0015318 inorganic molecular entity transmembrane transporter activity; GO:0015399 primary active t…			C	KOG2759	Vacuolar H+-ATPase V1 sector, subunit H
Cluster-3128.22755_orf1	209	K	2.223	0.00025477	Up	586759577|XP_006854035.1 40S ribosomal protein S6 [Amborella trichopoda]	1	0.00166109	104.39	2	AK(1)SEAAEYQK	-3.9832	1.1	0.94	0.907	2.18	2.291	2.081	nucleus	K02991	RP-S6e, RPS6; small subunit ribosomal protein S6e	map03010 Ribosome						J	KOG1646	40S ribosomal protein S6
Cluster-3128.22755_orf1	153	K	4.101	0.00525406	Up	586759577|XP_006854035.1 40S ribosomal protein S6 [Amborella trichopoda]	1	0.000364154	108.93	2	LFNLTK(1)DDDVR	-0.29527	0.736		0.615		2.631	2.909	nucleus	K02991	RP-S6e, RPS6; small subunit ribosomal protein S6e	map03010 Ribosome						J	KOG1646	40S ribosomal protein S6
Cluster-3128.22766_orf1	339	K	3.923	0.0227993	Up	224286528|ACN40970.1 unknown [Picea sitchensis]	1	2.10084e-11	115.41	2	IPVGK(1)GCGFVQFGNR	-2.7953	0.333		0.506	1.713		1.578	nucleus				GO:0006950 response to stress; GO:0009266 response to temperature stimulus; GO:0009408 response to heat; GO:0009628 response to abiotic stimulus; GO:0009987 cellular process; GO:0033554 cellular response to stress; GO:0034605 cellular response to heat; GO:0050896 response to stimulus; GO:0051716 cellular response to stimulus;	GO:0005622 intracellular; GO:0005623 cell; GO:0005634 nucleus; GO:0005737 cytoplasm; GO:0010494 cytoplasmic stress granule; GO:0032991 protein-containing complex; GO:0035770 ribonucleoprotein granule; GO:0036464 cytoplasmic ribonucleoprotein granule; GO:0043226 organelle; GO:0043227 membrane-bounded organelle; GO:0043228 non-membrane-bounded organelle; GO:0043229 intracellular organelle; GO:00432…	GO:0003676 nucleic acid binding; GO:0003723 RNA binding; GO:0003727 single-stranded RNA binding; GO:0003729 mRNA binding; GO:0005488 binding; GO:0008143 poly(A) binding; GO:0070717 poly-purine tract binding; GO:0097159 organic cyclic compound binding; GO:1901363 heterocyclic compound binding;	PF00076	RNA recognition motif. (a.k.a. RRM, RBD, or RNP domain)	A	KOG0118	FOG: RRM domain
Cluster-3128.22774_orf1	177	K	1.653	0.0188906	Up	659099787|XP_008450776.1 PREDICTED: NADP-dependent malic enzyme [Cucumis melo]	1	1.70411e-51	211.68	2	ILETLK(1)NWNEK	5.2635	0.6	0.717	0.942	1.222	1.18	1.333	cytoplasm	K00029	E1.1.1.40, maeB; malate dehydrogenase (oxaloacetate-decarboxylating)(NADP+) [EC:1.1.1.40]	map00620 Pyruvate metabolism; map00710 Carbon fixation in photosynthetic organisms; map01100 Metabolic pathways; map01200 Carbon metabolism	GO:0006082 organic acid metabolic process; GO:0006090 pyruvate metabolic process; GO:0006108 malate metabolic process; GO:0008152 metabolic process; GO:0009987 cellular process; GO:0016043 cellular component organization; GO:0019752 carboxylic acid metabolic process; GO:0022607 cellular component assembly; GO:0032787 monocarboxylic acid metabolic process; GO:0043436 oxoacid metabolic process; GO:…	GO:0005622 intracellular; GO:0005623 cell; GO:0005737 cytoplasm; GO:0005829 cytosol; GO:0009507 chloroplast; GO:0009536 plastid; GO:0043226 organelle; GO:0043227 membrane-bounded organelle; GO:0043229 intracellular organelle; GO:0043231 intracellular membrane-bounded organelle;	GO:0003824 catalytic activity; GO:0004470 malic enzyme activity; GO:0004473 malate dehydrogenase (decarboxylating) (NADP+) activity; GO:0016491 oxidoreductase activity; GO:0016614 oxidoreductase activity, acting on CH-OH group of donors; GO:0016615 malate dehydrogenase activity; GO:0016616 oxidoreductase activity, acting on the CH-OH group of donors, NAD or NADP as acceptor;	PF00390; PF03949	Malic enzyme, N-terminal domain; Malic enzyme, NAD binding domain	C	KOG1257	NADP+-dependent malic enzyme
Cluster-3128.22784_orf1	669	K	1.502	0.000114918	Up	720066411|XP_010276511.1 PREDICTED: glucose-6-phosphate 1-dehydrogenase 4, chloroplastic [Nelumbo nucifera]	1	3.23631e-64	253.1	2	GPDGAYYLGAK(1)HGVR	-8.783	1.013	0.987	1.064	1.502	1.518	1.582	chloroplast	K00036	G6PD, zwf; glucose-6-phosphate 1-dehydrogenase [EC:1.1.1.49 1.1.1.363]	map00030 Pentose phosphate pathway; map00480 Glutathione metabolism; map01100 Metabolic pathways; map01110 Biosynthesis of secondary metabolites; map01200 Carbon metabolism				PF00479; PF02781	Glucose-6-phosphate dehydrogenase, NAD binding domain; Glucose-6-phosphate dehydrogenase, C-terminal domain	G	KOG0563	Glucose-6-phosphate 1-dehydrogenase
Cluster-3128.22794_orf2	354	K	1.818	0.00171626	Up	769816684|XP_011621903.1 peroxisomal fatty acid beta-oxidation multifunctional protein MFP2 [Amborella trichopoda]	1	6.90398e-06	80.815	3	LTSK(1)VPGVTDVGLKPR	1.0749	0.613		0.659	1.131	1.242	1.096	cytoplasm	K10527	MFP2; enoyl-CoA hydratase/3-hydroxyacyl-CoA dehydrogenase [EC:4.2.1.17 1.1.1.35 1.1.1.211]	map00071 Fatty acid degradation; map00592 alpha-Linolenic acid metabolism; map01100 Metabolic pathways; map01110 Biosynthesis of secondary metabolites; map01212 Fatty acid metabolism	GO:0006082 organic acid metabolic process; GO:0006629 lipid metabolic process; GO:0006631 fatty acid metabolic process; GO:0006635 fatty acid beta-oxidation; GO:0008152 metabolic process; GO:0009056 catabolic process; GO:0009062 fatty acid catabolic process; GO:0009987 cellular process; GO:0016042 lipid catabolic process; GO:0016054 organic acid catabolic process; GO:0019395 fatty acid oxidation;…	GO:0005618 cell wall; GO:0005622 intracellular; GO:0005623 cell; GO:0005634 nucleus; GO:0005730 nucleolus; GO:0005737 cytoplasm; GO:0005777 peroxisome; GO:0005911 cell-cell junction; GO:0009506 plasmodesma; GO:0009514 glyoxysome; GO:0030054 cell junction; GO:0030312 external encapsulating structure; GO:0031974 membrane-enclosed lumen; GO:0031981 nuclear lumen; GO:0042579 microbody; GO:0043226 org…	GO:0003824 catalytic activity; GO:0003857 3-hydroxyacyl-CoA dehydrogenase activity; GO:0004165 dodecenoyl-CoA delta-isomerase activity; GO:0004300 enoyl-CoA hydratase activity; GO:0008692 3-hydroxybutyryl-CoA epimerase activity; GO:0016491 oxidoreductase activity; GO:0016508 long-chain-enoyl-CoA hydratase activity; GO:0016614 oxidoreductase activity, acting on CH-OH group of donors; GO:0016616 ox…	PF00378; PF02737; PF00725	Enoyl-CoA hydratase/isomerase family; 3-hydroxyacyl-CoA dehydrogenase, NAD binding domain; 3-hydroxyacyl-CoA dehydrogenase, C-terminal domain	I	KOG1683	Hydroxyacyl-CoA dehydrogenase/enoyl-CoA hydratase
Cluster-3128.22794_orf2	620	K	3.817	0.00159691	Up	769816684|XP_011621903.1 peroxisomal fatty acid beta-oxidation multifunctional protein MFP2 [Amborella trichopoda]	1	0.000115763	130.71	2	VYK(1)SLLIPIMLEDK	1.5566		0.324	0.325	1.019	1.359	1.338	cytoplasm	K10527	MFP2; enoyl-CoA hydratase/3-hydroxyacyl-CoA dehydrogenase [EC:4.2.1.17 1.1.1.35 1.1.1.211]	map00071 Fatty acid degradation; map00592 alpha-Linolenic acid metabolism; map01100 Metabolic pathways; map01110 Biosynthesis of secondary metabolites; map01212 Fatty acid metabolism	GO:0006082 organic acid metabolic process; GO:0006629 lipid metabolic process; GO:0006631 fatty acid metabolic process; GO:0006635 fatty acid beta-oxidation; GO:0008152 metabolic process; GO:0009056 catabolic process; GO:0009062 fatty acid catabolic process; GO:0009987 cellular process; GO:0016042 lipid catabolic process; GO:0016054 organic acid catabolic process; GO:0019395 fatty acid oxidation;…	GO:0005618 cell wall; GO:0005622 intracellular; GO:0005623 cell; GO:0005634 nucleus; GO:0005730 nucleolus; GO:0005737 cytoplasm; GO:0005777 peroxisome; GO:0005911 cell-cell junction; GO:0009506 plasmodesma; GO:0009514 glyoxysome; GO:0030054 cell junction; GO:0030312 external encapsulating structure; GO:0031974 membrane-enclosed lumen; GO:0031981 nuclear lumen; GO:0042579 microbody; GO:0043226 org…	GO:0003824 catalytic activity; GO:0003857 3-hydroxyacyl-CoA dehydrogenase activity; GO:0004165 dodecenoyl-CoA delta-isomerase activity; GO:0004300 enoyl-CoA hydratase activity; GO:0008692 3-hydroxybutyryl-CoA epimerase activity; GO:0016491 oxidoreductase activity; GO:0016508 long-chain-enoyl-CoA hydratase activity; GO:0016614 oxidoreductase activity, acting on CH-OH group of donors; GO:0016616 ox…	PF00378; PF02737; PF00725	Enoyl-CoA hydratase/isomerase family; 3-hydroxyacyl-CoA dehydrogenase, NAD binding domain; 3-hydroxyacyl-CoA dehydrogenase, C-terminal domain	I	KOG1683	Hydroxyacyl-CoA dehydrogenase/enoyl-CoA hydratase
Cluster-3128.22815_orf1	526	K	2.781	5.75281e-05	Up	720065263|XP_010276221.1 PREDICTED: uncharacterized protein LOC104611013 [Nelumbo nucifera]	1	0.00160005	94.806	2	FAWLCVK(1)HVK	1.0217	0.554	0.532	0.622	1.642	1.481	1.627	chloroplast	K00602	purH; phosphoribosylaminoimidazolecarboxamide formyltransferase / IMP cyclohydrolase [EC:2.1.2.3 3.5.4.10]	map00230 Purine metabolism; map00670 One carbon pool by folate; map01100 Metabolic pathways; map01110 Biosynthesis of secondary metabolites				PF02142	MGS-like domain	F	KOG2555	AICAR transformylase/IMP cyclohydrolase/methylglyoxal synthase
Cluster-3128.22815_orf1	529	K	1.781	0.000418104	Up	720065263|XP_010276221.1 PREDICTED: uncharacterized protein LOC104611013 [Nelumbo nucifera]	1	0.000140812	145.75	2	HVK(1)SNAIVIAK	3.184	0.743	0.761	0.882	1.407	1.417	1.426	chloroplast	K00602	purH; phosphoribosylaminoimidazolecarboxamide formyltransferase / IMP cyclohydrolase [EC:2.1.2.3 3.5.4.10]	map00230 Purine metabolism; map00670 One carbon pool by folate; map01100 Metabolic pathways; map01110 Biosynthesis of secondary metabolites				PF02142	MGS-like domain	F	KOG2555	AICAR transformylase/IMP cyclohydrolase/methylglyoxal synthase
Cluster-3128.22858_orf1	214	K	0.409	0.000136304	Down	224286475|ACN40944.1 unknown [Picea sitchensis]	1	1.32092e-05	132.44	2	QAMEK(1)NLISMAR	0.20925	1.726	1.68	1.81	0.794	0.688	0.653	mitochondria
Cluster-3128.22880_orf1	232	K	1.608	0.00841043	Up	1515558777|AYV91724.1 superoxide dismutase [Larix kaempferi]	1	1.41121e-06	150.21	2	PDYLK(1)NIWK	-1.2729	0.75	0.896	0.774	1.148	1.239	1.505	cytoplasm	K04564	SOD2; superoxide dismutase, Fe-Mn family [EC:1.15.1.1]	map04146 Peroxisome	GO:0000003 reproduction; GO:0003006 developmental process involved in reproduction; GO:0006950 response to stress; GO:0006952 defense response; GO:0006970 response to osmotic stress; GO:0007275 multicellular organism development; GO:0009605 response to external stimulus; GO:0009607 response to biotic stimulus; GO:0009617 response to bacterium; GO:0009628 response to abiotic stimulus; GO:0009651 r…	GO:0005622 intracellular; GO:0005623 cell; GO:0005737 cytoplasm; GO:0005739 mitochondrion; GO:0043226 organelle; GO:0043227 membrane-bounded organelle; GO:0043229 intracellular organelle; GO:0043231 intracellular membrane-bounded organelle;	GO:0005488 binding; GO:0005507 copper ion binding; GO:0043167 ion binding; GO:0043169 cation binding; GO:0046872 metal ion binding; GO:0046914 transition metal ion binding;	PF00081; PF02777	Iron/manganese superoxide dismutases, alpha-hairpin domain; Iron/manganese superoxide dismutases, C-terminal domain	P	KOG0876	Manganese superoxide dismutase
Cluster-3128.22894_orf1	299	K	1.712	0.00221435	Up	359474156|XP_002278648.2 PREDICTED: monodehydroascorbate reductase 5, mitochondrial isoform X2 [Vitis vinifera]	1	0.00968701	88.921	2	FFK(1)SAFVK	-1.9262	0.718	0.737	0.903	1.272	1.373	1.391	cytoplasm	K08232	E1.6.5.4; monodehydroascorbate reductase (NADH) [EC:1.6.5.4]	map00053 Ascorbate and aldarate metabolism; map01100 Metabolic pathways	GO:0006950 response to stress; GO:0009266 response to temperature stimulus; GO:0009409 response to cold; GO:0009628 response to abiotic stimulus; GO:0010035 response to inorganic substance; GO:0010038 response to metal ion; GO:0042221 response to chemical; GO:0046686 response to cadmium ion; GO:0050896 response to stimulus;	GO:0005622 intracellular; GO:0005623 cell; GO:0005737 cytoplasm; GO:0005739 mitochondrion; GO:0009507 chloroplast; GO:0009526 plastid envelope; GO:0009532 plastid stroma; GO:0009536 plastid; GO:0009570 chloroplast stroma; GO:0010319 stromule; GO:0031967 organelle envelope; GO:0031975 envelope; GO:0043226 organelle; GO:0043227 membrane-bounded organelle; GO:0043229 intracellular organelle; GO:0043…	GO:0000166 nucleotide binding; GO:0005488 binding; GO:0005524 ATP binding; GO:0008144 drug binding; GO:0017076 purine nucleotide binding; GO:0030554 adenyl nucleotide binding; GO:0032553 ribonucleotide binding; GO:0032555 purine ribonucleotide binding; GO:0032559 adenyl ribonucleotide binding; GO:0035639 purine ribonucleoside triphosphate binding; GO:0036094 small molecule binding; GO:0043167 ion…	PF07992	Pyridine nucleotide-disulphide oxidoreductase	S	KOG1336	Monodehydroascorbate/ferredoxin reductase
Cluster-3128.22898_orf1	102	K	2.924	4.6094e-05	Up	294463732|ADE77391.1 unknown [Picea sitchensis]	1	1.23729e-20	116.6	3	ISK(1)IDDHMVGFFGVFDGHGGSR	-2.6463		0.415	0.446	1.283	1.248	1.245	cytoplasm	K17506	PPM1L, PP2CE; protein phosphatase 1L [EC:3.1.3.16]							T	KOG0698	Serine/threonine protein phosphatase
Cluster-3128.22932_orf1	66	K	3.243	0.000348003	Up	116783783|ABK23082.1 unknown [Picea sitchensis]	1	3.08621e-36	215.93	2	DVCTGK(1)TNHAEIVR	-2.8578	0.478		0.417	1.525	1.375	1.454	cytoplasm	K07304	msrA; peptide-methionine (S)-S-oxide reductase [EC:1.8.4.11]		GO:0006464 cellular protein modification process; GO:0006807 nitrogen compound metabolic process; GO:0006950 response to stress; GO:0006970 response to osmotic stress; GO:0006979 response to oxidative stress; GO:0008152 metabolic process; GO:0009314 response to radiation; GO:0009416 response to light stimulus; GO:0009628 response to abiotic stimulus; GO:0009651 response to salt stress; GO:0009719…	GO:0005622 intracellular; GO:0005623 cell; GO:0005737 cytoplasm; GO:0005739 mitochondrion; GO:0005829 cytosol; GO:0009507 chloroplast; GO:0009526 plastid envelope; GO:0009532 plastid stroma; GO:0009536 plastid; GO:0009570 chloroplast stroma; GO:0009941 chloroplast envelope; GO:0031967 organelle envelope; GO:0031975 envelope; GO:0043226 organelle; GO:0043227 membrane-bounded organelle; GO:0043229 …	GO:0003824 catalytic activity; GO:0008113 peptide-methionine (S)-S-oxide reductase activity; GO:0016491 oxidoreductase activity; GO:0016667 oxidoreductase activity, acting on a sulfur group of donors; GO:0016671 oxidoreductase activity, acting on a sulfur group of donors, disulfide as acceptor; GO:0033744 L-methionine:thioredoxin-disulfide S-oxidoreductase activity;			O	KOG1635	Peptide methionine sulfoxide reductase
Cluster-3128.22963_orf1	91	K	2.02	0.0413904	Up	116793177|ABK26640.1 unknown [Picea sitchensis]	1	3.38125e-93	234.58	2	VCDIVK(1)SQLALSDDK	-2.028	0.833	0.722		2.011	1.205	1.495	chloroplast				GO:0002376 immune system process; GO:0005975 carbohydrate metabolic process; GO:0006082 organic acid metabolic process; GO:0006629 lipid metabolic process; GO:0006631 fatty acid metabolic process; GO:0006633 fatty acid biosynthetic process; GO:0006643 membrane lipid metabolic process; GO:0006644 phospholipid metabolic process; GO:0006664 glycolipid metabolic process; GO:0006793 phosphorus metabol…	GO:0005622 intracellular; GO:0005623 cell; GO:0005737 cytoplasm; GO:0005829 cytosol; GO:0009507 chloroplast; GO:0009536 plastid; GO:0043226 organelle; GO:0043227 membrane-bounded organelle; GO:0043229 intracellular organelle; GO:0043231 intracellular membrane-bounded organelle;	GO:0000035 acyl binding; GO:0000036 acyl carrier activity; GO:0005488 binding; GO:0019842 vitamin binding; GO:0031177 phosphopantetheine binding; GO:0033218 amide binding; GO:0036094 small molecule binding; GO:0043167 ion binding; GO:0043168 anion binding; GO:0044620 ACP phosphopantetheine attachment site binding; GO:0048037 cofactor binding; GO:0051192 prosthetic group binding; GO:0072341 modifi…	PF00550	Phosphopantetheine attachment site	I	KOG1748	Acyl carrier protein/NADH-ubiquinone oxidoreductase, NDUFAB1/SDAP subunit
Cluster-3128.22968_orf1	196	K	2.989	0.000652597	Up	548857028|ERN14842.1 hypothetical protein AMTR_s00032p00130220 [Amborella trichopoda]	1	0.000413517	81.163	3	NVMQEK(1)HHALR	1.7152	0.863	0.902	0.752		2.44	2.576	chloroplast
Cluster-3128.22974_orf1	62	K	1.519	0.00673785	Up	1570385974|XP_027940687.1 heat shock cognate protein 80 [Vigna unguiculata]	1	1.37529e-05	67.927	3	SK(1)LDAQPELFIHIIPDK	4.5625		0.84	0.924	1.26	1.317	1.441	nucleus	K04079	HSP90A, htpG; molecular chaperone HtpG	map04141 Protein processing in endoplasmic reticulum; map04626 Plant-pathogen interaction	GO:0002376 immune system process; GO:0006457 protein folding; GO:0006950 response to stress; GO:0006952 defense response; GO:0006955 immune response; GO:0009266 response to temperature stimulus; GO:0009408 response to heat; GO:0009605 response to external stimulus; GO:0009607 response to biotic stimulus; GO:0009617 response to bacterium; GO:0009628 response to abiotic stimulus; GO:0009814 defense…	GO:0005576 extracellular region; GO:0005618 cell wall; GO:0005622 intracellular; GO:0005623 cell; GO:0005634 nucleus; GO:0005730 nucleolus; GO:0005737 cytoplasm; GO:0005773 vacuole; GO:0005774 vacuolar membrane; GO:0005794 Golgi apparatus; GO:0005829 cytosol; GO:0005886 plasma membrane; GO:0009507 chloroplast; GO:0009532 plastid stroma; GO:0009536 plastid; GO:0009570 chloroplast stroma; GO:001250…	GO:0003824 catalytic activity; GO:0016462 pyrophosphatase activity; GO:0016787 hydrolase activity; GO:0016817 hydrolase activity, acting on acid anhydrides; GO:0016818 hydrolase activity, acting on acid anhydrides, in phosphorus-containing anhydrides; GO:0016887 ATPase activity; GO:0017111 nucleoside-triphosphatase activity;	PF02518	Histidine kinase-, DNA gyrase B-, and HSP90-like ATPase	O	KOG0019	Molecular chaperone (HSP90 family)
Cluster-3128.22974_orf2	16	K	1.57	4.58031e-05	Up	1570385974|XP_027940687.1 heat shock cognate protein 80 [Vigna unguiculata]	1	4.35482e-06	110.14	3	K(1)HSEFISYPISLWTEK	0.76401	0.899	0.958	0.908	1.415	1.482	1.445	cytoplasm	K04079	HSP90A, htpG; molecular chaperone HtpG	map04141 Protein processing in endoplasmic reticulum; map04626 Plant-pathogen interaction						O	KOG0019	Molecular chaperone (HSP90 family)
Cluster-3128.22974_orf2	261	K	2.512	0.000307507	Up	1570385974|XP_027940687.1 heat shock cognate protein 80 [Vigna unguiculata]	1	5.92871e-58	183	2	YHSTK(1)SGDEMTSLK	0.22441	0.659	0.762	0.595	1.758	1.578	1.729	cytoplasm	K04079	HSP90A, htpG; molecular chaperone HtpG	map04141 Protein processing in endoplasmic reticulum; map04626 Plant-pathogen interaction						O	KOG0019	Molecular chaperone (HSP90 family)
Cluster-3128.23032_orf1	484	K	3.695	7.01122e-05	Up	1173211786|BAX09078.1 glyceraldehyde-3-phosphate dehydrogenase [Cryptomeria japonica]	1	1.55223e-23	156.73	2	VK(1)STVINLPSPSFTMG	3.2318	0.434	0.368	0.345	1.48	1.442	1.316	cytoskeleton	K00131	gapN; glyceraldehyde-3-phosphate dehydrogenase (NADP+) [EC:1.2.1.9]	map00010 Glycolysis / Gluconeogenesis; map00030 Pentose phosphate pathway; map01100 Metabolic pathways; map01200 Carbon metabolism		GO:0005622 intracellular; GO:0005623 cell; GO:0005737 cytoplasm;				C	KOG2450	Aldehyde dehydrogenase
Cluster-3128.23032_orf1	59	K	2.888	0.000310494	Up	1173211786|BAX09078.1 glyceraldehyde-3-phosphate dehydrogenase [Cryptomeria japonica]	1	1.02032e-101	245.56	2	VQACTQEEVNK(1)VVDSSR	-4.3571	0.45	0.558	0.415	1.437	1.346	1.327	cytoskeleton	K00131	gapN; glyceraldehyde-3-phosphate dehydrogenase (NADP+) [EC:1.2.1.9]	map00010 Glycolysis / Gluconeogenesis; map00030 Pentose phosphate pathway; map01100 Metabolic pathways; map01200 Carbon metabolism		GO:0005622 intracellular; GO:0005623 cell; GO:0005737 cytoplasm;				C	KOG2450	Aldehyde dehydrogenase
Cluster-3128.23043_orf1	109	K	2.934	0.000158245	Up	116791016|ABK25823.1 unknown [Picea sitchensis]	1	0.00214514	113.7	2	WVPVTK(1)LGR	-1.2275	0.577	0.528	0.45	1.446	1.52	1.596	chloroplast	K02981	RP-S2e, RPS2; small subunit ribosomal protein S2e	map03010 Ribosome	GO:0006412 translation; GO:0006518 peptide metabolic process; GO:0006807 nitrogen compound metabolic process; GO:0008152 metabolic process; GO:0009058 biosynthetic process; GO:0009059 macromolecule biosynthetic process; GO:0009987 cellular process; GO:0010467 gene expression; GO:0019538 protein metabolic process; GO:0034641 cellular nitrogen compound metabolic process; GO:0034645 cellular macromo…	GO:0005618 cell wall; GO:0005622 intracellular; GO:0005623 cell; GO:0005737 cytoplasm; GO:0005829 cytosol; GO:0005840 ribosome; GO:0005911 cell-cell junction; GO:0009506 plasmodesma; GO:0015935 small ribosomal subunit; GO:0016020 membrane; GO:0022626 cytosolic ribosome; GO:0022627 cytosolic small ribosomal subunit; GO:0030054 cell junction; GO:0030312 external encapsulating structure; GO:0032991 …	GO:0003676 nucleic acid binding; GO:0003723 RNA binding; GO:0003729 mRNA binding; GO:0003735 structural constituent of ribosome; GO:0005198 structural molecule activity; GO:0005488 binding; GO:0097159 organic cyclic compound binding; GO:1901363 heterocyclic compound binding;	PF00333; PF03719	Ribosomal protein S5, N-terminal domain; Ribosomal protein S5, C-terminal domain	J	KOG0877	40S ribosomal protein S2/30S ribosomal protein S5
Cluster-3128.23046_orf1	470	K	2.723	3.58626e-06	Up	1445359645|RDX60264.1 NADH dehydrogenase [ubiquinone] flavoprotein 1, mitochondrial, partial [Mucuna pruriens]	1	9.49816e-61	268.44	2	LSYFYK(1)HESCGQCTPCR	-1.4389	0.458	0.482	0.45	1.215	1.29	1.28	chloroplast	K03942	NDUFV1; NADH dehydrogenase (ubiquinone) flavoprotein 1 [EC:7.1.1.2 1.6.99.3]	map00190 Oxidative phosphorylation; map01100 Metabolic pathways				PF10531; PF10589	SLBB domain; NADH-ubiquinone oxidoreductase-F iron-sulfur binding region	C	KOG2658	NADH:ubiquinone oxidoreductase, NDUFV1/51kDa subunit
Cluster-3128.23062_orf1	253	K	1.593	0.000569667	Up	116781528|ABK22139.1 unknown [Picea sitchensis]	1	7.35602e-38	178.03	3	DEAMLK(1)HVHESFDTVGGTGSG	-4.405	0.891	0.775	0.864	1.293	1.385	1.352	chloroplast							PF01789	PsbP
Cluster-3128.23062_orf1	232	K	2.408	1.83472e-05	Up	116781528|ABK22139.1 unknown [Picea sitchensis]	1	2.24373e-35	220.34	2	NK(1)LYAHFVNAPLQDWAK	-2.2967	0.618	0.588	0.65	1.465	1.558	1.447	chloroplast							PF01789	PsbP
Cluster-3128.23068_orf1	259	K	0.459	2.20582e-05	Down	224284686|ACN40075.1 unknown [Picea sitchensis]	1	2.76137e-20	207.88	2	DPDQFALLK(1)VK	-0.78394	1.512	1.452	1.63	0.704	0.698	0.708	extracellular	K08916	LHCB5; light-harvesting complex II chlorophyll a/b binding protein 5	map00196 Photosynthesis - antenna proteins; map01100 Metabolic pathways
Cluster-3128.23068_orf1	146	K	0.338	1.99423e-05	Down	224284686|ACN40075.1 unknown [Picea sitchensis]	1	2.03447e-86	257.12	3	KPENFDK(1)YQAYELIHSR	2.5205	1.589	1.466	1.668	0.504	0.539	0.552	extracellular	K08916	LHCB5; light-harvesting complex II chlorophyll a/b binding protein 5	map00196 Photosynthesis - antenna proteins; map01100 Metabolic pathways
Cluster-3128.23070_orf1	179	K	3.202	3.32279e-05	Up	116778737|ABK20974.1 unknown [Picea sitchensis]	1	9.91593e-95	259.4	2	HTCIAIK(1)NVNK	0.65181	0.622	0.684	0.612	1.947	1.96	2.234	extracellular	K08234	yaeR; glyoxylase I family protein					PF00903	Glyoxalase/Bleomycin resistance protein/Dioxygenase superfamily
Cluster-3128.23090_orf1	169	K	2.637	0.00484183	Up	823253611|XP_012459438.1 PREDICTED: transmembrane 9 superfamily member 1 [Gossypium raimondii]	1	1.82552e-06	112.93	2	HLLYTHK(1)NIIVK	-1.9377		0.599	0.427	1.352	1.414	1.293	plasma membrane	K17087	TM9SF3; transmembrane 9 superfamily member 3			GO:0005622 intracellular; GO:0005623 cell; GO:0005737 cytoplasm; GO:0005768 endosome; GO:0005794 Golgi apparatus; GO:0005795 Golgi stack; GO:0005797 Golgi medial cisterna; GO:0005801 cis-Golgi network; GO:0005802 trans-Golgi network; GO:0012505 endomembrane system; GO:0016020 membrane; GO:0016021 integral component of membrane; GO:0031224 intrinsic component of membrane; GO:0031410 cytoplasmic ve…				U	KOG1278	Endosomal membrane proteins, EMP70
Cluster-3128.23090_orf1	162	K	1.763	0.000697284	Up	823253611|XP_012459438.1 PREDICTED: transmembrane 9 superfamily member 1 [Gossypium raimondii]	1	0.000211797	101.48	2	SDDQK(1)HLLYTHK	0.097838	0.696	0.763		1.308	1.25	1.301	plasma membrane	K17087	TM9SF3; transmembrane 9 superfamily member 3			GO:0005622 intracellular; GO:0005623 cell; GO:0005737 cytoplasm; GO:0005768 endosome; GO:0005794 Golgi apparatus; GO:0005795 Golgi stack; GO:0005797 Golgi medial cisterna; GO:0005801 cis-Golgi network; GO:0005802 trans-Golgi network; GO:0012505 endomembrane system; GO:0016020 membrane; GO:0016021 integral component of membrane; GO:0031224 intrinsic component of membrane; GO:0031410 cytoplasmic ve…				U	KOG1278	Endosomal membrane proteins, EMP70
Cluster-3128.23091_orf1	150	K	1.733	0.00365314	Up	116778798|ABK21001.1 unknown [Picea sitchensis]	1	5.61564e-06	92.747	2	VK(1)NLEENIGAFSVK	4.1705	0.904	0.772	0.935	1.313	1.634	1.579	cytoplasm							PF00248	Aldo/keto reductase family	C	KOG1575	Voltage-gated shaker-like K+ channel, subunit beta/KCNAB
Cluster-3128.23093_orf1	56	K	2.827	0.000415926	Up	116793312|ABK26701.1 unknown [Picea sitchensis]	1	6.04567e-06	125.17	2	VFITILLPDAK(1)NAK	-1.8807	0.541	0.555	0.466	1.46	1.277	1.678	nucleus				GO:0007275 multicellular organism development; GO:0009888 tissue development; GO:0009893 positive regulation of metabolic process; GO:0009966 regulation of signal transduction; GO:0009968 negative regulation of signal transduction; GO:0010449 root meristem growth; GO:0010468 regulation of gene expression; GO:0010604 positive regulation of macromolecule metabolic process; GO:0010628 positive regul…	GO:0005622 intracellular; GO:0005623 cell; GO:0005634 nucleus; GO:0005737 cytoplasm; GO:0005829 cytosol; GO:0005886 plasma membrane; GO:0005911 cell-cell junction; GO:0009506 plasmodesma; GO:0016020 membrane; GO:0030054 cell junction; GO:0043226 organelle; GO:0043227 membrane-bounded organelle; GO:0043229 intracellular organelle; GO:0043231 intracellular membrane-bounded organelle; GO:0055044 sym…		PF04969	CS domain	O	KOG3158	HSP90 co-chaperone p23
Cluster-3128.23093_orf1	132	K	1.516	0.0010481	Up	116793312|ABK26701.1 unknown [Picea sitchensis]	1	0.000359682	115.04	2	TPLYLK(1)VDWDK	1.2997		0.8	0.746	1.158	1.208	1.15	nucleus				GO:0007275 multicellular organism development; GO:0009888 tissue development; GO:0009893 positive regulation of metabolic process; GO:0009966 regulation of signal transduction; GO:0009968 negative regulation of signal transduction; GO:0010449 root meristem growth; GO:0010468 regulation of gene expression; GO:0010604 positive regulation of macromolecule metabolic process; GO:0010628 positive regul…	GO:0005622 intracellular; GO:0005623 cell; GO:0005634 nucleus; GO:0005737 cytoplasm; GO:0005829 cytosol; GO:0005886 plasma membrane; GO:0005911 cell-cell junction; GO:0009506 plasmodesma; GO:0016020 membrane; GO:0030054 cell junction; GO:0043226 organelle; GO:0043227 membrane-bounded organelle; GO:0043229 intracellular organelle; GO:0043231 intracellular membrane-bounded organelle; GO:0055044 sym…		PF04969	CS domain	O	KOG3158	HSP90 co-chaperone p23
Cluster-3128.23142_orf1	325	K	1.708	0.000244921	Up	148906654|ABR16478.1 unknown [Picea sitchensis]	1	4.15729e-67	224.09	2	VK(1)NNPNLEDVTFR	0.13468	0.858	0.795	0.747	1.344	1.412	1.343	chloroplast				GO:0006950 response to stress; GO:0006952 defense response; GO:0009605 response to external stimulus; GO:0009607 response to biotic stimulus; GO:0009617 response to bacterium; GO:0042742 defense response to bacterium; GO:0043207 response to external biotic stimulus; GO:0050896 response to stimulus; GO:0051704 multi-organism process; GO:0051707 response to other organism; GO:0098542 defense respon…	GO:0005622 intracellular; GO:0005623 cell; GO:0005737 cytoplasm; GO:0009507 chloroplast; GO:0009532 plastid stroma; GO:0009534 chloroplast thylakoid; GO:0009535 chloroplast thylakoid membrane; GO:0009536 plastid; GO:0009570 chloroplast stroma; GO:0009579 thylakoid; GO:0016020 membrane; GO:0031976 plastid thylakoid; GO:0031977 thylakoid lumen; GO:0031984 organelle subcompartment; GO:0034357 photos…		PF00160	Cyclophilin type peptidyl-prolyl cis-trans isomerase/CLD
Cluster-3128.23148_orf1	211	K	2.129	2.39846e-05	Up	116787736|ABK24623.1 unknown [Picea sitchensis]	1	5.36102e-40	145.18	2	PCYSLPGYK(1)TR	-1.0405	0.637	0.605	0.599	1.241	1.312	1.367	chloroplast	K00030	IDH3; isocitrate dehydrogenase (NAD+) [EC:1.1.1.41]	map00020 Citrate cycle (TCA cycle); map01100 Metabolic pathways; map01110 Biosynthesis of secondary metabolites; map01200 Carbon metabolism; map01210 2-Oxocarboxylic acid metabolism; map01230 Biosynthesis of amino acids	GO:0006082 organic acid metabolic process; GO:0006091 generation of precursor metabolites and energy; GO:0006099 tricarboxylic acid cycle; GO:0006101 citrate metabolic process; GO:0006102 isocitrate metabolic process; GO:0008152 metabolic process; GO:0009060 aerobic respiration; GO:0009987 cellular process; GO:0015980 energy derivation by oxidation of organic compounds; GO:0016999 antibiotic meta…	GO:0005622 intracellular; GO:0005623 cell; GO:0005737 cytoplasm; GO:0005739 mitochondrion; GO:0009507 chloroplast; GO:0009536 plastid; GO:0043226 organelle; GO:0043227 membrane-bounded organelle; GO:0043229 intracellular organelle; GO:0043231 intracellular membrane-bounded organelle;	GO:0000166 nucleotide binding; GO:0003824 catalytic activity; GO:0004448 isocitrate dehydrogenase activity; GO:0004449 isocitrate dehydrogenase (NAD+) activity; GO:0005488 binding; GO:0005524 ATP binding; GO:0008144 drug binding; GO:0008270 zinc ion binding; GO:0016491 oxidoreductase activity; GO:0016614 oxidoreductase activity, acting on CH-OH group of donors; GO:0016616 oxidoreductase activity,…	PF00180	Isocitrate/isopropylmalate dehydrogenase	C	KOG0785	Isocitrate dehydrogenase, alpha subunit
Cluster-3128.23148_orf1	182	K	2.15	0.015044	Up	116787736|ABK24623.1 unknown [Picea sitchensis]	1	0.000241347	87.895	2	GPMATPIGK(1)GHR	3.2257	0.428		0.648	1.159	1.123	1.188	chloroplast	K00030	IDH3; isocitrate dehydrogenase (NAD+) [EC:1.1.1.41]	map00020 Citrate cycle (TCA cycle); map01100 Metabolic pathways; map01110 Biosynthesis of secondary metabolites; map01200 Carbon metabolism; map01210 2-Oxocarboxylic acid metabolism; map01230 Biosynthesis of amino acids	GO:0006082 organic acid metabolic process; GO:0006091 generation of precursor metabolites and energy; GO:0006099 tricarboxylic acid cycle; GO:0006101 citrate metabolic process; GO:0006102 isocitrate metabolic process; GO:0008152 metabolic process; GO:0009060 aerobic respiration; GO:0009987 cellular process; GO:0015980 energy derivation by oxidation of organic compounds; GO:0016999 antibiotic meta…	GO:0005622 intracellular; GO:0005623 cell; GO:0005737 cytoplasm; GO:0005739 mitochondrion; GO:0009507 chloroplast; GO:0009536 plastid; GO:0043226 organelle; GO:0043227 membrane-bounded organelle; GO:0043229 intracellular organelle; GO:0043231 intracellular membrane-bounded organelle;	GO:0000166 nucleotide binding; GO:0003824 catalytic activity; GO:0004448 isocitrate dehydrogenase activity; GO:0004449 isocitrate dehydrogenase (NAD+) activity; GO:0005488 binding; GO:0005524 ATP binding; GO:0008144 drug binding; GO:0008270 zinc ion binding; GO:0016491 oxidoreductase activity; GO:0016614 oxidoreductase activity, acting on CH-OH group of donors; GO:0016616 oxidoreductase activity,…	PF00180	Isocitrate/isopropylmalate dehydrogenase	C	KOG0785	Isocitrate dehydrogenase, alpha subunit
Cluster-3128.23148_orf1	265	K	1.852	0.00564202	Up	116787736|ABK24623.1 unknown [Picea sitchensis]	1	5.69252e-21	171.09	2	VAEYAFYYAK(1)THGR	-0.23567	0.818	0.555	0.695	1.234	1.35	1.246	chloroplast	K00030	IDH3; isocitrate dehydrogenase (NAD+) [EC:1.1.1.41]	map00020 Citrate cycle (TCA cycle); map01100 Metabolic pathways; map01110 Biosynthesis of secondary metabolites; map01200 Carbon metabolism; map01210 2-Oxocarboxylic acid metabolism; map01230 Biosynthesis of amino acids	GO:0006082 organic acid metabolic process; GO:0006091 generation of precursor metabolites and energy; GO:0006099 tricarboxylic acid cycle; GO:0006101 citrate metabolic process; GO:0006102 isocitrate metabolic process; GO:0008152 metabolic process; GO:0009060 aerobic respiration; GO:0009987 cellular process; GO:0015980 energy derivation by oxidation of organic compounds; GO:0016999 antibiotic meta…	GO:0005622 intracellular; GO:0005623 cell; GO:0005737 cytoplasm; GO:0005739 mitochondrion; GO:0009507 chloroplast; GO:0009536 plastid; GO:0043226 organelle; GO:0043227 membrane-bounded organelle; GO:0043229 intracellular organelle; GO:0043231 intracellular membrane-bounded organelle;	GO:0000166 nucleotide binding; GO:0003824 catalytic activity; GO:0004448 isocitrate dehydrogenase activity; GO:0004449 isocitrate dehydrogenase (NAD+) activity; GO:0005488 binding; GO:0005524 ATP binding; GO:0008144 drug binding; GO:0008270 zinc ion binding; GO:0016491 oxidoreductase activity; GO:0016614 oxidoreductase activity, acting on CH-OH group of donors; GO:0016616 oxidoreductase activity,…	PF00180	Isocitrate/isopropylmalate dehydrogenase	C	KOG0785	Isocitrate dehydrogenase, alpha subunit
Cluster-3128.23148_orf1	277	K	3.517	0.00119582	Up	116787736|ABK24623.1 unknown [Picea sitchensis]	1	0.00103226	99.34	2	VSAIHK(1)ANIMK	0.49547	0.312		0.379	1.133	1.155	1.357	chloroplast	K00030	IDH3; isocitrate dehydrogenase (NAD+) [EC:1.1.1.41]	map00020 Citrate cycle (TCA cycle); map01100 Metabolic pathways; map01110 Biosynthesis of secondary metabolites; map01200 Carbon metabolism; map01210 2-Oxocarboxylic acid metabolism; map01230 Biosynthesis of amino acids	GO:0006082 organic acid metabolic process; GO:0006091 generation of precursor metabolites and energy; GO:0006099 tricarboxylic acid cycle; GO:0006101 citrate metabolic process; GO:0006102 isocitrate metabolic process; GO:0008152 metabolic process; GO:0009060 aerobic respiration; GO:0009987 cellular process; GO:0015980 energy derivation by oxidation of organic compounds; GO:0016999 antibiotic meta…	GO:0005622 intracellular; GO:0005623 cell; GO:0005737 cytoplasm; GO:0005739 mitochondrion; GO:0009507 chloroplast; GO:0009536 plastid; GO:0043226 organelle; GO:0043227 membrane-bounded organelle; GO:0043229 intracellular organelle; GO:0043231 intracellular membrane-bounded organelle;	GO:0000166 nucleotide binding; GO:0003824 catalytic activity; GO:0004448 isocitrate dehydrogenase activity; GO:0004449 isocitrate dehydrogenase (NAD+) activity; GO:0005488 binding; GO:0005524 ATP binding; GO:0008144 drug binding; GO:0008270 zinc ion binding; GO:0016491 oxidoreductase activity; GO:0016614 oxidoreductase activity, acting on CH-OH group of donors; GO:0016616 oxidoreductase activity,…	PF00180	Isocitrate/isopropylmalate dehydrogenase	C	KOG0785	Isocitrate dehydrogenase, alpha subunit
Cluster-3128.23164_orf1	140	K	2.228	0.000358676	Up	116793631|ABK26819.1 unknown [Picea sitchensis]	1	6.83298e-78	180.81	3	FDK(1)VNYANVSTNNYALDEILEVK	2.0891	0.841	0.725	0.715	1.553	1.688	1.84	chloroplast	K02693	psaE; photosystem I subunit IV	map00195 Photosynthesis; map01100 Metabolic pathways				PF02427	Photosystem I reaction centre subunit IV / PsaE
Cluster-3128.23198_orf1	221	K	2.964	4.62877e-06	Up	1417992671|AWY87647.1 4-hydroxy-3-methylbut-2-en-1-yl diphosphate synthase [Pinus kesiya var. langbianensis]	1	1.93426e-110	237.27	2	EADACFDIK(1)NTLVQK	-1.2896	0.74	0.724	0.737	2.149	2.07	2.305	chloroplast	K03526	gcpE, ispG; (E)-4-hydroxy-3-methylbut-2-enyl-diphosphate synthase [EC:1.17.7.1 1.17.7.3]	map00900 Terpenoid backbone biosynthesis; map01100 Metabolic pathways; map01110 Biosynthesis of secondary metabolites	GO:0002949 tRNA threonylcarbamoyladenosine modification; GO:0006139 nucleobase-containing compound metabolic process; GO:0006396 RNA processing; GO:0006399 tRNA metabolic process; GO:0006400 tRNA modification; GO:0006450 regulation of translational fidelity; GO:0006725 cellular aromatic compound metabolic process; GO:0006807 nitrogen compound metabolic process; GO:0008033 tRNA processing; GO:0008…	GO:0005622 intracellular; GO:0005623 cell; GO:0005737 cytoplasm; GO:0016020 membrane;	GO:0000049 tRNA binding; GO:0003676 nucleic acid binding; GO:0003723 RNA binding; GO:0003824 catalytic activity; GO:0005488 binding; GO:0016740 transferase activity; GO:0016772 transferase activity, transferring phosphorus-containing groups; GO:0016779 nucleotidyltransferase activity; GO:0097159 organic cyclic compound binding; GO:1901363 heterocyclic compound binding;			J	KOG3051	RNA binding/translational regulation protein of the SUA5 family
Cluster-3128.23198_orf1	708	K	4.029	6.72642e-07	Up	1417992671|AWY87647.1 4-hydroxy-3-methylbut-2-en-1-yl diphosphate synthase [Pinus kesiya var. langbianensis]	1	5.43029e-104	233.7	2	NTK(1)TEYVSCPSCGR	-0.58931	0.608	0.571	0.613	2.399	2.36	2.461	chloroplast	K03526	gcpE, ispG; (E)-4-hydroxy-3-methylbut-2-enyl-diphosphate synthase [EC:1.17.7.1 1.17.7.3]	map00900 Terpenoid backbone biosynthesis; map01100 Metabolic pathways; map01110 Biosynthesis of secondary metabolites	GO:0002949 tRNA threonylcarbamoyladenosine modification; GO:0006139 nucleobase-containing compound metabolic process; GO:0006396 RNA processing; GO:0006399 tRNA metabolic process; GO:0006400 tRNA modification; GO:0006450 regulation of translational fidelity; GO:0006725 cellular aromatic compound metabolic process; GO:0006807 nitrogen compound metabolic process; GO:0008033 tRNA processing; GO:0008…	GO:0005622 intracellular; GO:0005623 cell; GO:0005737 cytoplasm; GO:0016020 membrane;	GO:0000049 tRNA binding; GO:0003676 nucleic acid binding; GO:0003723 RNA binding; GO:0003824 catalytic activity; GO:0005488 binding; GO:0016740 transferase activity; GO:0016772 transferase activity, transferring phosphorus-containing groups; GO:0016779 nucleotidyltransferase activity; GO:0097159 organic cyclic compound binding; GO:1901363 heterocyclic compound binding;			J	KOG3051	RNA binding/translational regulation protein of the SUA5 family
Cluster-3128.23201_orf1	143	K	2.971	0.000731868	Up	116781285|ABK22037.1 unknown [Picea sitchensis]	1	5.95276e-41	156.41	3	VVLLAVPGAFTPTCSQK(1)HLPGFVEK	-1.0615	0.698	0.54	0.62	1.62	1.725	2.175	chloroplast				GO:0006950 response to stress; GO:0006952 defense response; GO:0009605 response to external stimulus; GO:0009607 response to biotic stimulus; GO:0009617 response to bacterium; GO:0042742 defense response to bacterium; GO:0043207 response to external biotic stimulus; GO:0050896 response to stimulus; GO:0051704 multi-organism process; GO:0051707 response to other organism; GO:0098542 defense respon…	GO:0005618 cell wall; GO:0005622 intracellular; GO:0005623 cell; GO:0005737 cytoplasm; GO:0009505 plant-type cell wall; GO:0009507 chloroplast; GO:0009526 plastid envelope; GO:0009532 plastid stroma; GO:0009536 plastid; GO:0009570 chloroplast stroma; GO:0009579 thylakoid; GO:0009941 chloroplast envelope; GO:0030312 external encapsulating structure; GO:0031967 organelle envelope; GO:0031975 envelo…		PF08534	Redoxin	O	KOG0541	Alkyl hydroperoxide reductase/peroxiredoxin
Cluster-3128.23208_orf1	95	K	1.945	0.0141319	Up	1201297701|OVA00639.1 protein of unknown function DUF1995 [Macleaya cordata]	1	3.29514e-06	100.69	2	PK(1)SYQVLIGDAAK	1.8421		0.667	0.849	1.279	1.633	1.511	chloroplast				GO:0009719 response to endogenous stimulus; GO:0009725 response to hormone; GO:0009735 response to cytokinin; GO:0010033 response to organic substance; GO:0042221 response to chemical; GO:0050896 response to stimulus;	GO:0005622 intracellular; GO:0005623 cell; GO:0005737 cytoplasm; GO:0009507 chloroplast; GO:0009532 plastid stroma; GO:0009536 plastid; GO:0009570 chloroplast stroma; GO:0043226 organelle; GO:0043227 membrane-bounded organelle; GO:0043229 intracellular organelle; GO:0043231 intracellular membrane-bounded organelle;		PF09353	Domain of unknown function (DUF1995)
Cluster-3128.23237_orf1	275	K	2.846	6.8381e-05	Up	300432596|ADK13053.1 glutamate dehydrogenase [Pinus pinaster]	1	2.87397e-05	102.57	2	NSNGLDLPSLMK(1)HTK	-1.1233		0.355	0.342	0.947	1.019	1.01	chloroplast	K00261	GLUD1_2, gdhA; glutamate dehydrogenase (NAD(P)+) [EC:1.4.1.3]	map00220 Arginine biosynthesis; map00250 Alanine, aspartate and glutamate metabolism; map00910 Nitrogen metabolism; map01100 Metabolic pathways; map01200 Carbon metabolism	GO:0006807 nitrogen compound metabolic process; GO:0006950 response to stress; GO:0006970 response to osmotic stress; GO:0006995 cellular response to nitrogen starvation; GO:0007154 cell communication; GO:0008152 metabolic process; GO:0009267 cellular response to starvation; GO:0009314 response to radiation; GO:0009416 response to light stimulus; GO:0009605 response to external stimulus; GO:00096…	GO:0005622 intracellular; GO:0005623 cell; GO:0005737 cytoplasm; GO:0005739 mitochondrion; GO:0043226 organelle; GO:0043227 membrane-bounded organelle; GO:0043229 intracellular organelle; GO:0043231 intracellular membrane-bounded organelle;	GO:0000166 nucleotide binding; GO:0003824 catalytic activity; GO:0004353 glutamate dehydrogenase [NAD(P)+] activity; GO:0005488 binding; GO:0005507 copper ion binding; GO:0005524 ATP binding; GO:0008144 drug binding; GO:0008270 zinc ion binding; GO:0016491 oxidoreductase activity; GO:0016638 oxidoreductase activity, acting on the CH-NH2 group of donors; GO:0016639 oxidoreductase activity, acting …	PF02812; PF00208	Glu/Leu/Phe/Val dehydrogenase, dimerisation domain; Glutamate/Leucine/Phenylalanine/Valine dehydrogenase	E	KOG2250	Glutamate/leucine/phenylalanine/valine dehydrogenases
Cluster-3128.23240_orf1	177	K	1.52	3.86227e-07	Up	224286287|ACN40852.1 unknown [Picea sitchensis]	1	0.000924261	125.5	2	GK(1)SILQR	-3.6147	0.789	0.786	0.801	1.199	1.201	1.212	chloroplast	K02136	ATPeF1G, ATP5C1, ATP3; F-type H+-transporting ATPase subunit gamma	map00190 Oxidative phosphorylation; map01100 Metabolic pathways		GO:0005618 cell wall; GO:0005622 intracellular; GO:0005623 cell; GO:0005634 nucleus; GO:0005730 nucleolus; GO:0005737 cytoplasm; GO:0005739 mitochondrion; GO:0005740 mitochondrial envelope; GO:0005743 mitochondrial inner membrane; GO:0005753 mitochondrial proton-transporting ATP synthase complex; GO:0009507 chloroplast; GO:0009536 plastid; GO:0016020 membrane; GO:0016469 proton-transporting two-s…	GO:0005488 binding; GO:0008270 zinc ion binding; GO:0043167 ion binding; GO:0043169 cation binding; GO:0046872 metal ion binding; GO:0046914 transition metal ion binding;	PF00231	ATP synthase	C	KOG1531	F0F1-type ATP synthase, gamma subunit
Cluster-3128.23251_orf1	97	K	6.562	0.0011007	Up	116787388|ABK24490.1 unknown [Picea sitchensis]	1	2.65939e-19	136.39	3	DHTEHNIVVMLVGNK(1)SDLR	-1.0601		0.184	0.21	1.44	1.027	1.411	cytoplasm	K07904	RAB11A; Ras-related protein Rab-11A	map04144 Endocytosis				PF00071	Ras family	U	KOG0087	GTPase Rab11/YPT3, small G protein superfamily
Cluster-3128.23334_orf1	185	K	1.833	0.000623753	Up	116789237|ABK25169.1 unknown [Picea sitchensis]	1	3.95079e-42	184.43	2	YK(1)SAQQAADDWYR	-0.0065766	0.995	0.837	0.86	1.751	1.588	1.595	chloroplast	K03969	pspA; phage shock protein A		GO:0006996 organelle organization; GO:0009657 plastid organization; GO:0009668 plastid membrane organization; GO:0009987 cellular process; GO:0010027 thylakoid membrane organization; GO:0016043 cellular component organization; GO:0016050 vesicle organization; GO:0061024 membrane organization; GO:0071840 cellular component organization or biogenesis;	GO:0000229 cytoplasmic chromosome; GO:0005622 intracellular; GO:0005623 cell; GO:0005694 chromosome; GO:0005737 cytoplasm; GO:0009295 nucleoid; GO:0009507 chloroplast; GO:0009508 plastid chromosome; GO:0009526 plastid envelope; GO:0009528 plastid inner membrane; GO:0009532 plastid stroma; GO:0009534 chloroplast thylakoid; GO:0009535 chloroplast thylakoid membrane; GO:0009536 plastid; GO:0009570 c…
Cluster-3128.23342_orf2	197	K	0.479	0.00426253	Down	148909807|ABR17990.1 unknown [Picea sitchensis]	1	1.63613e-07	91.457	3	EAMQMGSEVYHHLK(1)SVIK	2.7062	1.687	1.953	1.751	0.775		0.947	extracellular	K01689	ENO, eno; enolase [EC:4.2.1.11]	map00010 Glycolysis / Gluconeogenesis; map01100 Metabolic pathways; map01110 Biosynthesis of secondary metabolites; map01200 Carbon metabolism; map01230 Biosynthesis of amino acids; map03018 RNA degradation	GO:0001101 response to acid chemical; GO:0006950 response to stress; GO:0006970 response to osmotic stress; GO:0009266 response to temperature stimulus; GO:0009314 response to radiation; GO:0009409 response to cold; GO:0009416 response to light stimulus; GO:0009628 response to abiotic stimulus; GO:0009651 response to salt stress; GO:0009719 response to endogenous stimulus; GO:0009725 response to …	GO:0005576 extracellular region; GO:0005622 intracellular; GO:0005623 cell; GO:0005634 nucleus; GO:0005737 cytoplasm; GO:0005739 mitochondrion; GO:0005740 mitochondrial envelope; GO:0005829 cytosol; GO:0005886 plasma membrane; GO:0005911 cell-cell junction; GO:0009506 plasmodesma; GO:0009507 chloroplast; GO:0009536 plastid; GO:0016020 membrane; GO:0030054 cell junction; GO:0031967 organelle envel…	GO:0003676 nucleic acid binding; GO:0003677 DNA binding; GO:0003824 catalytic activity; GO:0004634 phosphopyruvate hydratase activity; GO:0005488 binding; GO:0005507 copper ion binding; GO:0016829 lyase activity; GO:0016835 carbon-oxygen lyase activity; GO:0016836 hydro-lyase activity; GO:0043167 ion binding; GO:0043169 cation binding; GO:0046872 metal ion binding; GO:0046914 transition metal ion…	PF03952; PF00113	Enolase, N-terminal domain; Enolase, C-terminal TIM barrel domain	G	KOG2670	Enolase
Cluster-3128.23357_orf1	162	K	2.526	8.27359e-06	Up	148905922|ABR16122.1 unknown [Picea sitchensis]	1	1.74713e-42	235.6	3	LILATK(1)VCGYSTQSSHLR	4.3254	0.815	0.766	0.788	1.896	2.017	2.072	chloroplast							PF00248	Aldo/keto reductase family	C	KOG1575	Voltage-gated shaker-like K+ channel, subunit beta/KCNAB
Cluster-3128.23357_orf1	417	K	0.436	0.0106277	Down	148905922|ABR16122.1 unknown [Picea sitchensis]	1	5.49459e-05	77.696	3	PLHPEVMK(1)GIEEIFSR	0.19871	2.154	1.296	1.477	0.669	0.856	0.621	chloroplast							PF00248	Aldo/keto reductase family	C	KOG1575	Voltage-gated shaker-like K+ channel, subunit beta/KCNAB
Cluster-3128.23410_orf2	560	K	1.663	0.000135372	Up	586686955|XP_006842069.1 phospholipase D alpha 1 [Amborella trichopoda]	1	2.68303e-07	166.65	2	IVSK(1)IEAGEQFR	1.1655	0.796	0.774	0.709	1.252	1.278	1.259	chloroplast	K01115	PLD1_2; phospholipase D1/2 [EC:3.1.4.4]	map00564 Glycerophospholipid metabolism; map00565 Ether lipid metabolism; map01100 Metabolic pathways; map01110 Biosynthesis of secondary metabolites; map04144 Endocytosis	GO:0001101 response to acid chemical; GO:0006082 organic acid metabolic process; GO:0006629 lipid metabolic process; GO:0006631 fatty acid metabolic process; GO:0007154 cell communication; GO:0007165 signal transduction; GO:0007275 multicellular organism development; GO:0008152 metabolic process; GO:0009653 anatomical structure morphogenesis; GO:0009719 response to endogenous stimulus; GO:0009725…	GO:0005622 intracellular; GO:0005623 cell; GO:0005634 nucleus; GO:0005737 cytoplasm; GO:0005739 mitochondrion; GO:0005773 vacuole; GO:0005783 endoplasmic reticulum; GO:0005829 cytosol; GO:0005886 plasma membrane; GO:0005911 cell-cell junction; GO:0009506 plasmodesma; GO:0009507 chloroplast; GO:0009526 plastid envelope; GO:0009536 plastid; GO:0009941 chloroplast envelope; GO:0012505 endomembrane s…	GO:0003824 catalytic activity; GO:0004620 phospholipase activity; GO:0004630 phospholipase D activity; GO:0005096 GTPase activator activity; GO:0005488 binding; GO:0005543 phospholipid binding; GO:0005546 phosphatidylinositol-4,5-bisphosphate binding; GO:0008047 enzyme activator activity; GO:0008081 phosphoric diester hydrolase activity; GO:0008289 lipid binding; GO:0016298 lipase activity; GO:00…	PF00168	C2 domain	I	KOG1329	Phospholipase D1
Cluster-3128.23448_orf1	145	K	1.738	0.000135062	Up	116785879|ABK23895.1 unknown [Picea sitchensis]	1	5.91983e-06	130.99	2	GK(1)SLAAALMSDAK	-1.5549	0.862	0.808	0.908	1.447	1.542	1.491	chloroplast
Cluster-3128.23448_orf1	139	K	1.871	0.000144524	Up	116785879|ABK23895.1 unknown [Picea sitchensis]	1	2.18174e-114	286.54	2	LCDFTNEK(1)TNLR	1.7567	0.85	0.757	0.853	1.573	1.557	1.472	chloroplast
Cluster-3128.23448_orf1	239	K	3.049	9.67257e-06	Up	116785879|ABK23895.1 unknown [Picea sitchensis]	1	1.02666e-39	224.09	2	LCTNK(1)TLSDEGR	-2.0718	0.578	0.538	0.613	1.772	1.786	1.713	chloroplast
Cluster-3128.23458_orf1	261	K	1.688	0.000592338	Up	586775079|XP_006857404.1 glutathione reductase, cytosolic [Amborella trichopoda]	1	3.96786e-60	207.06	2	GFDDEMQAVVAK(1)NLENR	-3.379	0.659	0.606	0.728	1.133	1.109	1.123	mitochondria	K00383	GSR, gor; glutathione reductase (NADPH) [EC:1.8.1.7]	map00480 Glutathione metabolism; map01100 Metabolic pathways	GO:0000302 response to reactive oxygen species; GO:0000305 response to oxygen radical; GO:0006950 response to stress; GO:0006979 response to oxidative stress; GO:0008152 metabolic process; GO:0009636 response to toxic substance; GO:0009987 cellular process; GO:0010035 response to inorganic substance; GO:0019725 cellular homeostasis; GO:0042221 response to chemical; GO:0042592 homeostatic process;…	GO:0005622 intracellular; GO:0005623 cell; GO:0005737 cytoplasm; GO:0005777 peroxisome; GO:0042579 microbody; GO:0043226 organelle; GO:0043227 membrane-bounded organelle; GO:0043229 intracellular organelle; GO:0043231 intracellular membrane-bounded organelle;	GO:0003824 catalytic activity; GO:0004362 glutathione-disulfide reductase activity; GO:0015036 disulfide oxidoreductase activity; GO:0015037 peptide disulfide oxidoreductase activity; GO:0015038 glutathione disulfide oxidoreductase activity; GO:0016209 antioxidant activity; GO:0016491 oxidoreductase activity; GO:0016651 oxidoreductase activity, acting on NAD(P)H; GO:0016667 oxidoreductase activit…	PF07992; PF02852	Pyridine nucleotide-disulphide oxidoreductase; Pyridine nucleotide-disulphide oxidoreductase, dimerisation domain	Q	KOG0405	Pyridine nucleotide-disulphide oxidoreductase
Cluster-3128.23458_orf1	281	K	1.671	0.0121155	Up	586775079|XP_006857404.1 glutathione reductase, cytosolic [Amborella trichopoda]	1	0.000685864	124.81	2	LVK(1)TEEGIK	-4.0756	0.519		0.654	0.925	0.985	1.031	mitochondria	K00383	GSR, gor; glutathione reductase (NADPH) [EC:1.8.1.7]	map00480 Glutathione metabolism; map01100 Metabolic pathways	GO:0000302 response to reactive oxygen species; GO:0000305 response to oxygen radical; GO:0006950 response to stress; GO:0006979 response to oxidative stress; GO:0008152 metabolic process; GO:0009636 response to toxic substance; GO:0009987 cellular process; GO:0010035 response to inorganic substance; GO:0019725 cellular homeostasis; GO:0042221 response to chemical; GO:0042592 homeostatic process;…	GO:0005622 intracellular; GO:0005623 cell; GO:0005737 cytoplasm; GO:0005777 peroxisome; GO:0042579 microbody; GO:0043226 organelle; GO:0043227 membrane-bounded organelle; GO:0043229 intracellular organelle; GO:0043231 intracellular membrane-bounded organelle;	GO:0003824 catalytic activity; GO:0004362 glutathione-disulfide reductase activity; GO:0015036 disulfide oxidoreductase activity; GO:0015037 peptide disulfide oxidoreductase activity; GO:0015038 glutathione disulfide oxidoreductase activity; GO:0016209 antioxidant activity; GO:0016491 oxidoreductase activity; GO:0016651 oxidoreductase activity, acting on NAD(P)H; GO:0016667 oxidoreductase activit…	PF07992; PF02852	Pyridine nucleotide-disulphide oxidoreductase; Pyridine nucleotide-disulphide oxidoreductase, dimerisation domain	Q	KOG0405	Pyridine nucleotide-disulphide oxidoreductase
Cluster-3128.23484_orf1	551	K	3.816	7.19432e-05	Up	720000471|XP_010256036.1 PREDICTED: uncharacterized protein LOC104596534 [Nelumbo nucifera]	1	1.22084e-05	125.17	2	FVK(1)SLNENAGQR	-3.3024	0.465	0.402	0.406	1.46	1.816	1.582	nucleus
Cluster-3128.23511_orf1	244	K	0.219	2.26465e-05	Down	769824134|XP_011626349.1 probable plastid-lipid-associated protein 4, chloroplastic isoform X1 [Amborella trichopoda]	1	0.000868627	146.88	2	GDK(1)GNLFILR	-2.9426	2.092	2.098	2.306	0.53	0.435	0.458	chloroplast					GO:0005622 intracellular; GO:0005623 cell; GO:0005737 cytoplasm; GO:0009507 chloroplast; GO:0009532 plastid stroma; GO:0009534 chloroplast thylakoid; GO:0009535 chloroplast thylakoid membrane; GO:0009536 plastid; GO:0009570 chloroplast stroma; GO:0009579 thylakoid; GO:0010287 plastoglobule; GO:0016020 membrane; GO:0031976 plastid thylakoid; GO:0031984 organelle subcompartment; GO:0034357 photosyn…
Cluster-3128.23518_orf1	203	K	1.757	0.00140345	Up	116779303|ABK21227.1 unknown [Picea sitchensis]	1	1.37655e-42	227.95	2	VISK(1)SMETTAISPEK	2.8018	0.67	0.733	0.699	1.259	1.081	1.353	chloroplast	K02728	PSMA4; 20S proteasome subunit alpha 3 [EC:3.4.25.1]	map03050 Proteasome		GO:0000502 proteasome complex; GO:0005622 intracellular; GO:0005623 cell; GO:0005839 proteasome core complex; GO:0019773 proteasome core complex, alpha-subunit complex; GO:0032991 protein-containing complex; GO:1902494 catalytic complex; GO:1905368 peptidase complex; GO:1905369 endopeptidase complex;		PF10584; PF00227	Proteasome subunit A N-terminal signature; Proteasome subunit	O	KOG0178	20S proteasome, regulatory subunit alpha type PSMA4/PRE9
Cluster-3128.23529_orf1	331	K	2.389	0.00010819	Up	719989367|XP_010252619.1 PREDICTED: fumarylacetoacetase-like [Nelumbo nucifera]	1	4.92561e-46	162.41	2	PSGEDK(1)ASVICK	-2.0887	0.539	0.65	0.579	1.396	1.372	1.456	cytoplasm	K01555	FAH, fahA; fumarylacetoacetase [EC:3.7.1.2]	map00350 Tyrosine metabolism; map01100 Metabolic pathways	GO:0006082 organic acid metabolic process; GO:0006520 cellular amino acid metabolic process; GO:0006570 tyrosine metabolic process; GO:0006572 tyrosine catabolic process; GO:0006725 cellular aromatic compound metabolic process; GO:0006807 nitrogen compound metabolic process; GO:0008152 metabolic process; GO:0008219 cell death; GO:0009056 catabolic process; GO:0009063 cellular amino acid catabolic…	GO:0005622 intracellular; GO:0005623 cell; GO:0005737 cytoplasm; GO:0005829 cytosol;	GO:0003824 catalytic activity; GO:0004334 fumarylacetoacetase activity; GO:0016787 hydrolase activity; GO:0016822 hydrolase activity, acting on acid carbon-carbon bonds; GO:0016823 hydrolase activity, acting on acid carbon-carbon bonds, in ketonic substances;	PF09298	Domain of unknown function (DUF1969)	G	KOG2843	Fumarylacetoacetase
Cluster-3128.23529_orf1	314	K	2.848	7.12338e-07	Up	719989367|XP_010252619.1 PREDICTED: fumarylacetoacetase-like [Nelumbo nucifera]	1	4.50686e-32	175.38	2	SCK(1)TYDIPLEVTLK	2.0301	0.494	0.517	0.521	1.475	1.426	1.462	cytoplasm	K01555	FAH, fahA; fumarylacetoacetase [EC:3.7.1.2]	map00350 Tyrosine metabolism; map01100 Metabolic pathways	GO:0006082 organic acid metabolic process; GO:0006520 cellular amino acid metabolic process; GO:0006570 tyrosine metabolic process; GO:0006572 tyrosine catabolic process; GO:0006725 cellular aromatic compound metabolic process; GO:0006807 nitrogen compound metabolic process; GO:0008152 metabolic process; GO:0008219 cell death; GO:0009056 catabolic process; GO:0009063 cellular amino acid catabolic…	GO:0005622 intracellular; GO:0005623 cell; GO:0005737 cytoplasm; GO:0005829 cytosol;	GO:0003824 catalytic activity; GO:0004334 fumarylacetoacetase activity; GO:0016787 hydrolase activity; GO:0016822 hydrolase activity, acting on acid carbon-carbon bonds; GO:0016823 hydrolase activity, acting on acid carbon-carbon bonds, in ketonic substances;	PF09298	Domain of unknown function (DUF1969)	G	KOG2843	Fumarylacetoacetase
Cluster-3128.23541_orf1	391	K	1.821	0.0413919	Up	1334306348|PNT21397.1 hypothetical protein POPTR_009G146000 [Populus trichocarpa]	1	1.14475e-07	103.23	2	GK(1)DLLTVIGDCGDEYR	0.12677	1.027	0.716		1.847	1.358	1.555	chloroplast							PF00248	Aldo/keto reductase family	C	KOG1575	Voltage-gated shaker-like K+ channel, subunit beta/KCNAB
Cluster-3128.23541_orf1	325	K	1.544	0.0101846	Up	1334306348|PNT21397.1 hypothetical protein POPTR_009G146000 [Populus trichocarpa]	1	0.00823011	118.06	2	TLK(1)NVALK	-1.0871	1.051	0.994	0.911	1.786	1.405	1.374	chloroplast							PF00248	Aldo/keto reductase family	C	KOG1575	Voltage-gated shaker-like K+ channel, subunit beta/KCNAB
Cluster-3128.23560_orf1	516	K	0.428	0.014442	Down	1025107992|XP_016460741.1 PREDICTED: glutamate--cysteine ligase, chloroplastic-like [Nicotiana tabacum]	1	0.000558791	76.85	2	LLDLYHGK(1)WAK	-4.0689		1.57	1.903	0.717		0.77	cytoplasm	K01919	gshA; glutamate--cysteine ligase [EC:6.3.2.2]	map00270 Cysteine and methionine metabolism; map00480 Glutathione metabolism; map01100 Metabolic pathways	GO:0000003 reproduction; GO:0000302 response to reactive oxygen species; GO:0001101 response to acid chemical; GO:0002213 defense response to insect; GO:0002376 immune system process; GO:0003006 developmental process involved in reproduction; GO:0006082 organic acid metabolic process; GO:0006518 peptide metabolic process; GO:0006575 cellular modified amino acid metabolic process; GO:0006725 cellu…	GO:0005622 intracellular; GO:0005623 cell; GO:0005737 cytoplasm; GO:0009507 chloroplast; GO:0009532 plastid stroma; GO:0009536 plastid; GO:0009570 chloroplast stroma; GO:0043226 organelle; GO:0043227 membrane-bounded organelle; GO:0043229 intracellular organelle; GO:0043231 intracellular membrane-bounded organelle;	GO:0003824 catalytic activity; GO:0004357 glutamate-cysteine ligase activity; GO:0016874 ligase activity; GO:0016879 ligase activity, forming carbon-nitrogen bonds; GO:0016881 acid-amino acid ligase activity;
Cluster-3128.23574_orf3	178	K	2.499	0.00665626	Up	224286627|ACN41018.1 unknown [Picea sitchensis]	1	1.67188e-06	137.58	2	NPK(1)SGEYVEHHLK	-0.55974	0.536	0.482	0.866	1.482	1.557	1.669	cytoplasm	K08054	CANX; calnexin	map04141 Protein processing in endoplasmic reticulum; map04145 Phagosome		GO:0005618 cell wall; GO:0005622 intracellular; GO:0005623 cell; GO:0005737 cytoplasm; GO:0005739 mitochondrion; GO:0005773 vacuole; GO:0005774 vacuolar membrane; GO:0005783 endoplasmic reticulum; GO:0005886 plasma membrane; GO:0005911 cell-cell junction; GO:0009505 plant-type cell wall; GO:0009506 plasmodesma; GO:0009507 chloroplast; GO:0009536 plastid; GO:0012505 endomembrane system; GO:0016020…				O	KOG0675	Calnexin
Cluster-3128.23603_orf1	86	K	1.87	0.00462694	Up	116792608|ABK26432.1 unknown [Picea sitchensis]	1	2.11261e-05	155.57	2	ILSK(1)VIEYCK	-0.6174	0.623	0.793	0.618	1.091	1.379	1.334	chloroplast	K03094	SKP1, CBF3D; S-phase kinase-associated protein 1	map04120 Ubiquitin mediated proteolysis; map04141 Protein processing in endoplasmic reticulum				PF03931	Skp1 family, tetramerisation domain	O	KOG1724	SCF ubiquitin ligase, Skp1 component
Cluster-3128.23603_orf2	43	K	2.49	0.00645205	Up	116792608|ABK26432.1 unknown [Picea sitchensis]	1	4.37002e-60	207.06	3	TFNIK(1)NDFTPEEEEEVRR	0.96877	0.443		0.627	1.354	1.251	1.391	cytoplasm	K03094	SKP1, CBF3D; S-phase kinase-associated protein 1	map04120 Ubiquitin mediated proteolysis; map04141 Protein processing in endoplasmic reticulum				PF01466	Skp1 family, dimerisation domain	O	KOG1724	SCF ubiquitin ligase, Skp1 component
Cluster-3128.23613_orf1	275	K	1.712	0.00972104	Up	1350252731|XP_024044416.1 putative 12-oxophytodienoate reductase 11 [Citrus clementina]	1	5.82972e-15	144.27	2	YK(1)ILYAHYVEPR	-2.8493	0.637	0.725	0.69	1.163	1.39	0.959	cytoplasm	K05894	OPR; 12-oxophytodienoic acid reductase [EC:1.3.1.42]	map00592 alpha-Linolenic acid metabolism; map01100 Metabolic pathways; map01110 Biosynthesis of secondary metabolites				PF00724	NADH:flavin oxidoreductase / NADH oxidase family	C	KOG0134	NADH:flavin oxidoreductase/12-oxophytodienoate reductase
Cluster-3128.23619_orf1	33	K	2.679	0.00098943	Up	116785900|ABK23901.1 unknown [Picea sitchensis]	1	0.00425648	94.806	2	DLK(1)NVNWR	-2.6673		0.488	0.459	1.413	1.181	1.212	chloroplast							PF00168	C2 domain
Cluster-3128.23630_orf1	257	K	1.578	0.0231197	Up	557950747|AHA44832.1 1-hydroxy-2-methyl-2-E-butenyl 4-diphosphate reductase [Larix kaempferi]	1	0.00118683	96.311	2	VWNSVEK(1)HK	1.9886	1.46	1.127	0.965	1.734	1.819	2.052	chloroplast	K03527	ispH, lytB; 4-hydroxy-3-methylbut-2-en-1-yl diphosphate reductase [EC:1.17.7.4]	map00900 Terpenoid backbone biosynthesis; map01100 Metabolic pathways; map01110 Biosynthesis of secondary metabolites
Cluster-3128.23631_orf1	114	K	2.594	0.00253177	Up	659928049|BAP05652.1 UDP-glucose pyrophosphorylase [Larix gmelinii]	1	0.000223492	130.71	2	FK(1)SIPSIIDLDSLK	4.4631	0.575	0.563	0.496	1.081	1.686	1.471	chloroplast	K00963	UGP2, galU, galF; UTP--glucose-1-phosphate uridylyltransferase [EC:2.7.7.9]	map00040 Pentose and glucuronate interconversions; map00052 Galactose metabolism; map00500 Starch and sucrose metabolism; map00520 Amino sugar and nucleotide sugar metabolism; map01100 Metabolic pathways						G	KOG2638	UDP-glucose pyrophosphorylase
Cluster-3128.23635_orf1	284	K	1.733	0.00244892	Up	116792791|ABK26500.1 unknown [Picea sitchensis]	1	7.15245e-21	188.88	2	ENLK(1)NILSAVYSNK	0.84656	0.905	0.838	0.734	1.587	1.352	1.354	chloroplast							PF00561	alpha/beta hydrolase fold	S	KOG1454	Predicted hydrolase/acyltransferase (alpha/beta hydrolase superfamily)
Cluster-3128.23645_orf1	136	K	1.538	0.0148951	Up	116786456|ABK24111.1 unknown [Picea sitchensis]	1	0.00795127	69.093	2	TIAFK(1)VR	-5.4894	1.045	1.05	0.974	1.409		1.737	chloroplast	K01100	E3.1.3.37; sedoheptulose-bisphosphatase [EC:3.1.3.37]	map00710 Carbon fixation in photosynthetic organisms; map01100 Metabolic pathways; map01200 Carbon metabolism	GO:0000271 polysaccharide biosynthetic process; GO:0005975 carbohydrate metabolic process; GO:0005976 polysaccharide metabolic process; GO:0005982 starch metabolic process; GO:0005984 disaccharide metabolic process; GO:0005985 sucrose metabolic process; GO:0005986 sucrose biosynthetic process; GO:0005996 monosaccharide metabolic process; GO:0006000 fructose metabolic process; GO:0006002 fructose …	GO:0005576 extracellular region; GO:0005622 intracellular; GO:0005623 cell; GO:0005737 cytoplasm; GO:0009507 chloroplast; GO:0009526 plastid envelope; GO:0009532 plastid stroma; GO:0009536 plastid; GO:0009570 chloroplast stroma; GO:0009579 thylakoid; GO:0009941 chloroplast envelope; GO:0031967 organelle envelope; GO:0031975 envelope; GO:0043226 organelle; GO:0043227 membrane-bounded organelle; GO…	GO:0003824 catalytic activity; GO:0016787 hydrolase activity; GO:0016788 hydrolase activity, acting on ester bonds; GO:0016791 phosphatase activity; GO:0019203 carbohydrate phosphatase activity; GO:0042132 fructose 1,6-bisphosphate 1-phosphatase activity; GO:0042578 phosphoric ester hydrolase activity; GO:0050278 sedoheptulose-bisphosphatase activity; GO:0050308 sugar-phosphatase activity;	PF00316	Fructose-1-6-bisphosphatase	G	KOG1458	Fructose-1,6-bisphosphatase
Cluster-3128.23645_orf1	394	K	1.631	0.000154027	Up	116786456|ABK24111.1 unknown [Picea sitchensis]	1	2.18487e-138	285.5	2	TQVAYGSK(1)NEIVR	-0.93172	1.022	0.988	0.926	1.54	1.598	1.65	chloroplast	K01100	E3.1.3.37; sedoheptulose-bisphosphatase [EC:3.1.3.37]	map00710 Carbon fixation in photosynthetic organisms; map01100 Metabolic pathways; map01200 Carbon metabolism	GO:0000271 polysaccharide biosynthetic process; GO:0005975 carbohydrate metabolic process; GO:0005976 polysaccharide metabolic process; GO:0005982 starch metabolic process; GO:0005984 disaccharide metabolic process; GO:0005985 sucrose metabolic process; GO:0005986 sucrose biosynthetic process; GO:0005996 monosaccharide metabolic process; GO:0006000 fructose metabolic process; GO:0006002 fructose …	GO:0005576 extracellular region; GO:0005622 intracellular; GO:0005623 cell; GO:0005737 cytoplasm; GO:0009507 chloroplast; GO:0009526 plastid envelope; GO:0009532 plastid stroma; GO:0009536 plastid; GO:0009570 chloroplast stroma; GO:0009579 thylakoid; GO:0009941 chloroplast envelope; GO:0031967 organelle envelope; GO:0031975 envelope; GO:0043226 organelle; GO:0043227 membrane-bounded organelle; GO…	GO:0003824 catalytic activity; GO:0016787 hydrolase activity; GO:0016788 hydrolase activity, acting on ester bonds; GO:0016791 phosphatase activity; GO:0019203 carbohydrate phosphatase activity; GO:0042132 fructose 1,6-bisphosphate 1-phosphatase activity; GO:0042578 phosphoric ester hydrolase activity; GO:0050278 sedoheptulose-bisphosphatase activity; GO:0050308 sugar-phosphatase activity;	PF00316	Fructose-1-6-bisphosphatase	G	KOG1458	Fructose-1,6-bisphosphatase
Cluster-3128.23658_orf1	165	K	0.472	0.00118084	Down	116793998|ABK26964.1 unknown [Picea sitchensis]	1	1.1411e-25	157.67	2	MSTEYPDAVFFK(1)IDGDK	-0.21717	1.779	1.404	1.549	0.662	0.81	0.761	nucleus	K03671	trxA; thioredoxin 1					PF00085	Thioredoxin	O	KOG0907	Thioredoxin
Cluster-3128.23676_orf1	193	K	2.859	7.22505e-06	Up	1557869238|RWR91307.1 protein TIC 55, chloroplastic [Cinnamomum micranthum f. kanehirae]	1	0.000580551	99.589	2	PSGQGK(1)SMLIVR	3.3466	0.633	0.638	0.577	1.759	1.803	1.722	chloroplast				GO:0006605 protein targeting; GO:0006810 transport; GO:0006886 intracellular protein transport; GO:0008104 protein localization; GO:0015031 protein transport; GO:0015833 peptide transport; GO:0033036 macromolecule localization; GO:0033365 protein localization to organelle; GO:0034613 cellular protein localization; GO:0042886 amide transport; GO:0045036 protein targeting to chloroplast; GO:0045184…	GO:0005622 intracellular; GO:0005623 cell; GO:0005737 cytoplasm; GO:0009507 chloroplast; GO:0009526 plastid envelope; GO:0009536 plastid; GO:0009941 chloroplast envelope; GO:0031967 organelle envelope; GO:0031975 envelope; GO:0043226 organelle; GO:0043227 membrane-bounded organelle; GO:0043229 intracellular organelle; GO:0043231 intracellular membrane-bounded organelle;
Cluster-3128.23679_orf2	46	K	1.948	0.00281495	Up	116786458|ABK24112.1 unknown [Picea sitchensis]	1	2.15335e-42	223.03	2	SPAVPALTK(1)HLLEDVK	0.6804	0.876	0.651	0.665	1.505	1.443	1.321	cytoplasm	K00830	AGXT; alanine-glyoxylate transaminase / serine-glyoxylate transaminase / serine-pyruvate transaminase [EC:2.6.1.44 2.6.1.45 2.6.1.51]	map00250 Alanine, aspartate and glutamate metabolism; map00260 Glycine, serine and threonine metabolism; map00630 Glyoxylate and dicarboxylate metabolism; map01100 Metabolic pathways; map01110 Biosynthesis of secondary metabolites; map01200 Carbon metabolism; map04146 Peroxisome	GO:0001505 regulation of neurotransmitter levels; GO:0006082 organic acid metabolic process; GO:0006520 cellular amino acid metabolic process; GO:0006544 glycine metabolic process; GO:0006545 glycine biosynthetic process; GO:0006807 nitrogen compound metabolic process; GO:0008152 metabolic process; GO:0008652 cellular amino acid biosynthetic process; GO:0009058 biosynthetic process; GO:0009069 se…	GO:0005576 extracellular region; GO:0005622 intracellular; GO:0005623 cell; GO:0005737 cytoplasm; GO:0005777 peroxisome; GO:0005886 plasma membrane; GO:0009507 chloroplast; GO:0009532 plastid stroma; GO:0009536 plastid; GO:0009570 chloroplast stroma; GO:0016020 membrane; GO:0042579 microbody; GO:0043226 organelle; GO:0043227 membrane-bounded organelle; GO:0043229 intracellular organelle; GO:00432…	GO:0003824 catalytic activity; GO:0004760 serine-pyruvate transaminase activity; GO:0008453 alanine-glyoxylate transaminase activity; GO:0008483 transaminase activity; GO:0016740 transferase activity; GO:0016769 transferase activity, transferring nitrogenous groups; GO:0050281 serine-glyoxylate transaminase activity;	PF00266	Aminotransferase class-V	E	KOG2862	Alanine-glyoxylate aminotransferase AGT1
Cluster-3128.23686_orf1	197	K	2.437	0.000566933	Up	297735497|CBI17937.3 unnamed protein product, partial [Vitis vinifera]	1	1.79302e-15	180.81	2	HDWATLISNK(1)NAEIR	-2.3704	0.694	0.72	0.811	1.625	1.714	2.083	cytoplasm	K00383	GSR, gor; glutathione reductase (NADPH) [EC:1.8.1.7]	map00480 Glutathione metabolism; map01100 Metabolic pathways	GO:0000302 response to reactive oxygen species; GO:0000305 response to oxygen radical; GO:0006950 response to stress; GO:0006979 response to oxidative stress; GO:0008152 metabolic process; GO:0009636 response to toxic substance; GO:0009987 cellular process; GO:0010035 response to inorganic substance; GO:0019725 cellular homeostasis; GO:0042221 response to chemical; GO:0042592 homeostatic process;…	GO:0005622 intracellular; GO:0005623 cell; GO:0005737 cytoplasm; GO:0005739 mitochondrion; GO:0009507 chloroplast; GO:0009532 plastid stroma; GO:0009536 plastid; GO:0009570 chloroplast stroma; GO:0043226 organelle; GO:0043227 membrane-bounded organelle; GO:0043229 intracellular organelle; GO:0043231 intracellular membrane-bounded organelle;	GO:0000166 nucleotide binding; GO:0003824 catalytic activity; GO:0004362 glutathione-disulfide reductase activity; GO:0005488 binding; GO:0005507 copper ion binding; GO:0005524 ATP binding; GO:0008144 drug binding; GO:0015036 disulfide oxidoreductase activity; GO:0015037 peptide disulfide oxidoreductase activity; GO:0015038 glutathione disulfide oxidoreductase activity; GO:0016209 antioxidant act…	PF07992; PF02852	Pyridine nucleotide-disulphide oxidoreductase; Pyridine nucleotide-disulphide oxidoreductase, dimerisation domain	Q	KOG0405	Pyridine nucleotide-disulphide oxidoreductase
Cluster-3128.23686_orf1	390	K	2.243	3.533e-05	Up	297735497|CBI17937.3 unnamed protein product, partial [Vitis vinifera]	1	1.27944e-87	202.72	2	MNK(1)TGAIEVDEYSR	-7.002	0.797	0.818	0.739	1.671	1.793	1.816	cytoplasm	K00383	GSR, gor; glutathione reductase (NADPH) [EC:1.8.1.7]	map00480 Glutathione metabolism; map01100 Metabolic pathways	GO:0000302 response to reactive oxygen species; GO:0000305 response to oxygen radical; GO:0006950 response to stress; GO:0006979 response to oxidative stress; GO:0008152 metabolic process; GO:0009636 response to toxic substance; GO:0009987 cellular process; GO:0010035 response to inorganic substance; GO:0019725 cellular homeostasis; GO:0042221 response to chemical; GO:0042592 homeostatic process;…	GO:0005622 intracellular; GO:0005623 cell; GO:0005737 cytoplasm; GO:0005739 mitochondrion; GO:0009507 chloroplast; GO:0009532 plastid stroma; GO:0009536 plastid; GO:0009570 chloroplast stroma; GO:0043226 organelle; GO:0043227 membrane-bounded organelle; GO:0043229 intracellular organelle; GO:0043231 intracellular membrane-bounded organelle;	GO:0000166 nucleotide binding; GO:0003824 catalytic activity; GO:0004362 glutathione-disulfide reductase activity; GO:0005488 binding; GO:0005507 copper ion binding; GO:0005524 ATP binding; GO:0008144 drug binding; GO:0015036 disulfide oxidoreductase activity; GO:0015037 peptide disulfide oxidoreductase activity; GO:0015038 glutathione disulfide oxidoreductase activity; GO:0016209 antioxidant act…	PF07992; PF02852	Pyridine nucleotide-disulphide oxidoreductase; Pyridine nucleotide-disulphide oxidoreductase, dimerisation domain	Q	KOG0405	Pyridine nucleotide-disulphide oxidoreductase
Cluster-3128.23686_orf1	377	K	1.801	3.9902e-05	Up	297735497|CBI17937.3 unnamed protein product, partial [Vitis vinifera]	1	1.76312e-33	174.02	2	VPNTK(1)NLGLEEIGVK	-2.2663	0.949	0.878	0.876	1.577	1.654	1.637	cytoplasm	K00383	GSR, gor; glutathione reductase (NADPH) [EC:1.8.1.7]	map00480 Glutathione metabolism; map01100 Metabolic pathways	GO:0000302 response to reactive oxygen species; GO:0000305 response to oxygen radical; GO:0006950 response to stress; GO:0006979 response to oxidative stress; GO:0008152 metabolic process; GO:0009636 response to toxic substance; GO:0009987 cellular process; GO:0010035 response to inorganic substance; GO:0019725 cellular homeostasis; GO:0042221 response to chemical; GO:0042592 homeostatic process;…	GO:0005622 intracellular; GO:0005623 cell; GO:0005737 cytoplasm; GO:0005739 mitochondrion; GO:0009507 chloroplast; GO:0009532 plastid stroma; GO:0009536 plastid; GO:0009570 chloroplast stroma; GO:0043226 organelle; GO:0043227 membrane-bounded organelle; GO:0043229 intracellular organelle; GO:0043231 intracellular membrane-bounded organelle;	GO:0000166 nucleotide binding; GO:0003824 catalytic activity; GO:0004362 glutathione-disulfide reductase activity; GO:0005488 binding; GO:0005507 copper ion binding; GO:0005524 ATP binding; GO:0008144 drug binding; GO:0015036 disulfide oxidoreductase activity; GO:0015037 peptide disulfide oxidoreductase activity; GO:0015038 glutathione disulfide oxidoreductase activity; GO:0016209 antioxidant act…	PF07992; PF02852	Pyridine nucleotide-disulphide oxidoreductase; Pyridine nucleotide-disulphide oxidoreductase, dimerisation domain	Q	KOG0405	Pyridine nucleotide-disulphide oxidoreductase
Cluster-3128.23688_orf2	223	K	1.97	0.00407517	Up	116778920|ABK21056.1 unknown [Picea sitchensis]	1	1.05017e-19	140.3	4	YHMNHAGK(1)SLGVIGLGGLGHMAVK	6.9728	0.496	0.739	0.621	1.22	1.182	1.254	cytoskeleton	K00083	CAD; cinnamyl-alcohol dehydrogenase [EC:1.1.1.195]	map00940 Phenylpropanoid biosynthesis; map01100 Metabolic pathways; map01110 Biosynthesis of secondary metabolites				PF08240	Alcohol dehydrogenase GroES-like domain	Q	KOG0023	Alcohol dehydrogenase, class V
Cluster-3128.23689_orf1	360	K	1.655	0.00824065	Up	116787002|ABK24337.1 unknown [Picea sitchensis]	1	0.00141579	98.009	2	AWLALGTK(1)SK	-2.2633	0.694	0.724	0.935	1.418	1.203	1.273	cytoplasm							PF00557	Metallopeptidase family M24	J	KOG2776	Metallopeptidase
Cluster-3128.23689_orf1	69	K	2.243	0.00173036	Up	116787002|ABK24337.1 unknown [Picea sitchensis]	1	0.000371869	135.63	2	EQTGNVYK(1)NAK	1.7856	0.627	0.502	0.722	1.46	1.322	1.369	cytoplasm							PF00557	Metallopeptidase family M24	J	KOG2776	Metallopeptidase
Cluster-3128.23695_orf1	291	K	7.912	0.00693816	Up	224284722|ACN40092.1 unknown [Picea sitchensis]	1	2.9159e-70	182.1	3	FDCHSK(1)TNEQTVQEMLDLAIK	1.0864	0.356	0.099	0.091	1.616	1.348	1.356	chloroplast	K03030	PSMD14, RPN11, POH1; 26S proteasome regulatory subunit N11	map03050 Proteasome						O	KOG1555	26S proteasome regulatory complex, subunit RPN11
Cluster-3128.23710_orf1	280	K	2.661	0.00572357	Up	224286758|ACN41082.1 unknown [Picea sitchensis]	1	0.000149974	130.31	2	SAALSIPK(1)NCR	2.3368	0.614	0.925	0.646	1.698	2.46	1.657	chloroplast	K06889	K06889; uncharacterized protein							I	KOG4667	Predicted esterase
Cluster-3128.23715_orf1	420	K	0.648	4.4438e-06	Down	720091809|XP_010245533.1 PREDICTED: aspartate aminotransferase, chloroplastic [Nelumbo nucifera]	1	3.29185e-08	140.05	2	SGK(1)DWSFVLR	-2.9354	1.47	1.448	1.463	0.948	0.926	0.965	chloroplast	K00811	ASP5; aspartate aminotransferase, chloroplastic [EC:2.6.1.1]	map00220 Arginine biosynthesis; map00250 Alanine, aspartate and glutamate metabolism; map00270 Cysteine and methionine metabolism; map00330 Arginine and proline metabolism; map00350 Tyrosine metabolism; map00360 Phenylalanine metabolism; map00400 Phenylalanine, tyrosine and tryptophan biosynthesis; map00950 Isoquinoline alkaloid biosynthesis; map00960 Tropane, piperidine and pyridine alkaloid bio…	GO:0006082 organic acid metabolic process; GO:0006103 2-oxoglutarate metabolic process; GO:0006520 cellular amino acid metabolic process; GO:0006531 aspartate metabolic process; GO:0006536 glutamate metabolic process; GO:0006807 nitrogen compound metabolic process; GO:0008152 metabolic process; GO:0009064 glutamine family amino acid metabolic process; GO:0009066 aspartate family amino acid metabo…		GO:0003824 catalytic activity; GO:0004069 L-aspartate:2-oxoglutarate aminotransferase activity; GO:0008483 transaminase activity; GO:0016740 transferase activity; GO:0016769 transferase activity, transferring nitrogenous groups;	PF00155	Aminotransferase class I and II	E	KOG1411	Aspartate aminotransferase/Glutamic oxaloacetic transaminase AAT1/GOT2
Cluster-3128.23727_orf1	235	K	1.607	0.0293807	Up	116784713|ABK23446.1 unknown [Picea sitchensis]	1	9.13783e-30	191.24	2	GGFDDYK(1)TIICR	2.9864	0.65	0.56		0.928	1.131	0.858	nucleus	K09250	CNBP; cellular nucleic acid-binding protein					PF00098; PF13917	Zinc knuckle; Zinc knuckle	O	KOG4400	E3 ubiquitin ligase interacting with arginine methyltransferase
Cluster-3128.23737_orf1	224	K	4.071	0.00566951	Up	548833247|ERM95915.1 hypothetical protein AMTR_s00060p00176150 [Amborella trichopoda]	0.999999	4.37631e-06	109.47	3	DLK(1)NEKPEEFLDSLR	3.786	0.303		0.183	1.077	0.892	0.999	cytoskeleton	K17098	ANNAT; annexin D		GO:0001101 response to acid chemical; GO:0006810 transport; GO:0006950 response to stress; GO:0006970 response to osmotic stress; GO:0008643 carbohydrate transport; GO:0009266 response to temperature stimulus; GO:0009314 response to radiation; GO:0009408 response to heat; GO:0009409 response to cold; GO:0009414 response to water deprivation; GO:0009415 response to water; GO:0009416 response to li…	GO:0005576 extracellular region; GO:0005622 intracellular; GO:0005623 cell; GO:0005634 nucleus; GO:0005737 cytoplasm; GO:0005829 cytosol; GO:0009579 thylakoid; GO:0016020 membrane; GO:0043226 organelle; GO:0043227 membrane-bounded organelle; GO:0043229 intracellular organelle; GO:0043231 intracellular membrane-bounded organelle; GO:0048046 apoplast;				U	KOG0819	Annexin
Cluster-3128.23748_orf1	29	K	1.51	0.000235419	Up	116784254|ABK23274.1 unknown [Picea sitchensis]	1	1.55688e-39	193.96	3	EQIISDVHK(1)NVWPAFEEGK	0.4237	0.812	0.864	0.819	1.303	1.272	1.192	mitochondria	K00344	qor, CRYZ; NADPH:quinone reductase [EC:1.6.5.5]		GO:0006139 nucleobase-containing compound metabolic process; GO:0006725 cellular aromatic compound metabolic process; GO:0006732 coenzyme metabolic process; GO:0006733 oxidoreduction coenzyme metabolic process; GO:0006739 NADP metabolic process; GO:0006753 nucleoside phosphate metabolic process; GO:0006793 phosphorus metabolic process; GO:0006796 phosphate-containing compound metabolic process; G…	GO:0005622 intracellular; GO:0005623 cell; GO:0005737 cytoplasm; GO:0005829 cytosol;	GO:0000166 nucleotide binding; GO:0003824 catalytic activity; GO:0003960 NADPH:quinone reductase activity; GO:0005488 binding; GO:0005515 protein binding; GO:0016491 oxidoreductase activity; GO:0016651 oxidoreductase activity, acting on NAD(P)H; GO:0016655 oxidoreductase activity, acting on NAD(P)H, quinone or similar compound as acceptor; GO:0036094 small molecule binding; GO:0042802 identical p…	PF13602	Zinc-binding dehydrogenase	C	KOG1198	Zinc-binding oxidoreductase
Cluster-3128.23748_orf2	199	K	0.499	0.0239649	Down	116784254|ABK23274.1 unknown [Picea sitchensis]	1	1.81998e-26	139.94	2	ELGADVAINYK(1)TEDFVAR	-6.4619	1.351	1.363	2.202	0.791	0.684	0.977	cytoplasm							PF08240	Alcohol dehydrogenase GroES-like domain	C	KOG1198	Zinc-binding oxidoreductase
Cluster-3128.23749_orf1	138	K	0.605	0.000495013	Down	720047611|XP_010270866.1 PREDICTED: chloroplast stem-loop binding protein of 41 kDa b, chloroplastic isoform X2 [Nelumbo nucifera]	1	8.56025e-20	173.15	3	IPGESDQEYAEFSSK(1)VLHIK	1.8204	1.589	1.392	1.499	0.853	0.945	0.911	chloroplast				GO:0001101 response to acid chemical; GO:0005975 carbohydrate metabolic process; GO:0005996 monosaccharide metabolic process; GO:0006139 nucleobase-containing compound metabolic process; GO:0006355 regulation of transcription, DNA-templated; GO:0006364 rRNA processing; GO:0006396 RNA processing; GO:0006412 translation; GO:0006417 regulation of translation; GO:0006518 peptide metabolic process; GO…	GO:0000427 plastid-encoded plastid RNA polymerase complex; GO:0000428 DNA-directed RNA polymerase complex; GO:0005576 extracellular region; GO:0005622 intracellular; GO:0005623 cell; GO:0005737 cytoplasm; GO:0005773 vacuole; GO:0005777 peroxisome; GO:0005840 ribosome; GO:0005911 cell-cell junction; GO:0009506 plasmodesma; GO:0009507 chloroplast; GO:0009526 plastid envelope; GO:0009532 plastid str…	GO:0003676 nucleic acid binding; GO:0003677 DNA binding; GO:0003723 RNA binding; GO:0005488 binding; GO:0010297 heteropolysaccharide binding; GO:0030246 carbohydrate binding; GO:0030247 polysaccharide binding; GO:0097159 organic cyclic compound binding; GO:1901363 heterocyclic compound binding;
[truncated: 370 more rows]
