# Supplementary material for: Comprehensive Proteome and Acetylome Analysis of Needle Senescence in Larix gmelinii
Source: Int J Mol Sci. 2024 Jun 21;25(13):6824. doi: 10.3390/ijms25136824 (PMC11241215; doi:10.3390/ijms25136824)
Supplement: Supplementary file 1 [file ijms-25-06824-s001.zip › Table S3.xlsx]

## Sheet: Table S3
Table S3. Protein information in Figure 7
Protein accession	Fold change of DEPs	Fold change of DAPs	Logogram	Full name
Cluster-3128.22533	4.17		SUS	sucrose synthase
Cluster-3128.22960	2.19		SUS	sucrose synthase
Cluster-3128.24405	7.81		SUS	sucrose synthase
Cluster-3128.18992	1.51		TPS	trehalose 6-phosphate synthase
Cluster-3128.25125	2.22		TPS	trehalose 6-phosphate synthase
Cluster-3128.30890	3.5		TREH	trehalase
Cluster-3128.26612	2.15		INV	invertase
Cluster-3128.27634	2.39		INV	invertase
Cluster-3128.22657	1.79		HK	hexokinase
Cluster-3128.23036	2.65		HK	hexokinase
Cluster-3128.21744	0.46		glgC	glucose-1-phosphate adenylyltransferase
Cluster-3128.23249	0.61		glgC	glucose-1-phosphate adenylyltransferase
Cluster-3128.14179	0.54		glgA	starch synthase
Cluster-3128.22468	0.21		glgA	starch synthase
Cluster-3128.24055	0.45		glgA	starch synthase
Cluster-3128.20701	0.58		GBE1	1,4-alpha-glucan branching enzyme
Cluster-3128.23783	0.47		AMY	amylase
Cluster-3128.25342	0.46		SPS	sucrose-phosphate synthase
Cluster-3128.23344	0.36		SPS	sucrose-phosphate synthase
Cluster-3128.24803		0.3	PGM	phosphoglucomutase
Cluster-3128.21625		0.52	PFK	6-phosphofructokinase
Cluster-3128.22309		0.53	ALDO	fructose-bisphosphate aldolase
Cluster-3128.24105	0.55		ALDO	fructose-bisphosphate aldolase
Cluster-3128.25304	0.59	0.51	TPI	triosephosphate isomerase
Cluster-3128.24659		0.37	GAPDH	glyceraldehyde 3-phosphate dehydrogenase
Cluster-3128.23858		0.49	PGK	phosphoglycerate kinase
Cluster-3128.23342		0.48	ENO	enolase
Cluster-3128.24979		0.25	ace	pyruvate dehydrogenase E1 component
Cluster-3128.5310		0.63	DLAT	pyruvate dehydrogenase E2 component
Cluster-3128.24206		2.25	ACLY	ATP citrate (pro-S)-lyase
Cluster-3128.24234		3.83	ACLY	ATP citrate (pro-S)-lyase
Cluster-3128.25244		3.63	CS	citrate synthase
Cluster-3128.20868		2.12	IDH3	isocitrate dehydrogenase
Cluster-3128.23148		3.52	IDH3	isocitrate dehydrogenase
Cluster-3128.20598		1.76	MDH2	malate dehydrogenase
Cluster-3128.21176		2.19	MDH2	malate dehydrogenase
Cluster-3128.16437		3.37	FH	fumarate hydratase
Cluster-3128.22223		2.03	SDHB	succinate dehydrogenase
Cluster-3128.24390		1.63	LSC2	succinyl-CoA synthetase beta subunit
Cluster-3128.22107		1.78	DLST	ihydrolipoamide succinyltransferase
